# Supplementary material for: Developmental Differences in Circular RNA Expression Between Adult and Fetal Human Salivary Glands Based on Public Total RNA-Sequencing Data
Source: Int J Mol Sci. 2026 Apr 18;27(8):3608. doi: 10.3390/ijms27083608 (PMC13116067; doi:10.3390/ijms27083608)
Supplement: Supplementary file 1 [file ijms-27-03608-s001.zip]

Archive with 5 entries (5 files):
- Table S1 circRNA count per sample by stage and gland type.pdf
- Table S2  Summary statistics for circRNAs detected per stage and gland type.pdf
- Table S3 Top 10 Reactome pathways significant  in both adult and fetal-derived target gene sets .pdf
- Table S4 Complete list of significant Reactome pathways across fetal-only  adult-only  and shared analyse.xlsx
- Table S5 complete list of circRNA-miRNA-Target gene used for functional study.xlsx
