# Supplementary material for: Developmental Differences in Circular RNA Expression Between Adult and Fetal Human Salivary Glands Based on Public Total RNA-Sequencing Data
Source: Int J Mol Sci. 2026 Apr 18;27(8):3608. doi: 10.3390/ijms27083608 (PMC13116067; doi:10.3390/ijms27083608)
Supplement: Supplementary file 1 [file ijms-27-03608-s001.zip › Table S4 Complete list of significant Reactome pathways across fetal-only adult-only and shared analyse.xlsx]

## Sheet: Reactome All
Table S4. Complete list of significant Reactome pathways (FDR < 0.05) across fetal-only, adult-only, and shared analyse
ID	Description	GeneRatio_Adult	GeneRatio_Fetal	Count_Adult	Count_Fetal	Delta_GeneRatio_Adult_minus_Fetal	Adjusted_pvalue_Adult	Adjusted_pvalue_Fetal	Direction	Significant_in	leading_genes_adult_full	leading_genes_fetal_full
R-HSA-3772470	Negative regulation of TCF-dependent signaling by WNT ligand antagonists	7/600		7			4.87106e-05			Adult	DKK1, LRP5, SFRP1, SFRP2, WNT3A, WNT4, WNT5A
R-HSA-844456	The NLRP3 inflammasome	7/600		7			7.16694e-05			Adult	CASP1, HMOX1, NFKB1, NLRP3, P2RX7, RELA, TXNIP
R-HSA-9660826	Purinergic signaling in leishmaniasis infection	8/600		8			0.000271905			Adult	CASP1, GSDMD, HMOX1, NFKB1, NLRP3, P2RX7, RELA, TXNIP
R-HSA-9664424	Cell recruitment (pro-inflammatory response)	8/600		8			0.000271905			Adult	CASP1, GSDMD, HMOX1, NFKB1, NLRP3, P2RX7, RELA, TXNIP
R-HSA-4791275	Signaling by WNT in cancer	9/600		9			0.000331238			Adult	APC, CTNNB1, DKK1, FZD4, FZD8, GSK3B, LRP5, PPP2CA, WNT3A
R-HSA-1442490	Collagen degradation	12/600		12			0.00071254			Adult	ADAM10, ADAM17, COL1A1, COL3A1, COL4A4, COL5A1, MMP1, MMP11, MMP13, MMP14, MMP2, MMP9
R-HSA-6804758	Regulation of TP53 Activity through Acetylation	8/600		8			0.000723511			Adult	AKT1, AKT2, AKT3, EP300, HDAC1, HDAC2, ING5, TP53
R-HSA-8853884	Transcriptional Regulation by VENTX	9/600		9			0.00074461			Adult	AGO3, CCND1, CSF1R, CTNNB1, IL6, NFKB1, RELA, TP53, UBE2C
R-HSA-4641262	Disassembly of the destruction complex and recruitment of AXIN to the membrane	8/600		8			0.000852073			Adult	APC, CTNNB1, DVL1, GSK3B, LRP5, PPP2CA, WNT1, WNT3A
R-HSA-3238698	WNT ligand biogenesis and trafficking	7/600		7			0.0015421			Adult	WNT1, WNT10A, WNT11, WNT2B, WNT3A, WNT4, WNT5A
R-HSA-5625900	RHO GTPases activate CIT	6/600		6			0.00207252			Adult	CDKN1B, CIT, PPP1R12B, RAC1, RHOA, RHOC
R-HSA-6804759	Regulation of TP53 Activity through Association with Co-factors	5/600		5			0.00247534			Adult	AKT1, AKT2, AKT3, BANP, TP53
R-HSA-877312	Regulation of IFNG signaling	5/600		5			0.00247534			Adult	JAK1, JAK2, PTPN1, SOCS1, STAT1
R-HSA-8983432	Interleukin-15 signaling	5/600		5			0.00247534			Adult	GRB2, IL15RA, JAK1, STAT3, STAT5B
R-HSA-9796292	Formation of axial mesoderm	5/600		5			0.00247534			Adult	CTNNB1, SMAD2, SMAD3, TCF7, YAP1
R-HSA-9020591	Interleukin-12 signaling	9/600		9			0.00316181			Adult	ARF1, CDC42, HNRNPA2B1, JAK1, JAK2, PDCD4, RAP1B, RPLP0, SOD2
R-HSA-9024446	NR1H2 and NR1H3-mediated signaling	9/600		9			0.00316181			Adult	ABCG1, AGO2, AGO3, EEPD1, EP300, FASN, KDM3A, NCOA1, SREBF1
R-HSA-198753	ERK/MAPK targets	6/600		6			0.00338885			Adult	DUSP4, MAPK1, MAPK11, MAPK14, MAPK7, PPP2CA
R-HSA-189483	Heme degradation	5/600		5			0.00338885			Adult	ABCC1, ABCG2, BLVRA, BLVRB, HMOX1
R-HSA-9706369	Negative regulation of FLT3	5/600		5			0.00338885			Adult	ABL2, CBL, FLT3, PTPRJ, SOCS2
R-HSA-525793	Myogenesis	7/600		7			0.00345526			Adult	CDC42, CDH2, CTNNB1, MAPK11, MAPK14, MEF2D, TCF4
R-HSA-112409	RAF-independent MAPK1/3 activation	6/600		6			0.00420606			Adult	DUSP2, DUSP4, IL6, JAK1, JAK2, MAPK1
R-HSA-373753	Nephrin family interactions	6/600		6			0.00420606			Adult	FYN, NPHS2, PIK3CA, PIK3R1, PIK3R2, SPTBN1
R-HSA-1592389	Activation of Matrix Metalloproteinases	7/600		7			0.00590959			Adult	MMP1, MMP11, MMP13, MMP14, MMP16, MMP2, MMP9
R-HSA-1368082	RORA activates gene expression	5/600		5			0.00770661			Adult	CPT1A, EP300, NCOA1, PPARA, SREBF1
R-HSA-2559582	Senescence-Associated Secretory Phenotype (SASP)	14/600		14			0.0082264			Adult	CDK2, CDK4, CDK6, CDKN1A, CDKN1B, FOS, IL6, JUN, MAPK1, MAPK7, NFKB1, RELA, STAT3, UBE2C
R-HSA-6804760	Regulation of TP53 Activity through Methylation	5/600		5			0.00978589			Adult	EP300, KMT5A, MDM2, MDM4, TP53
R-HSA-9664420	Killing mechanisms	4/600		4			0.0102376			Adult	DVL1, JUN, RAC1, WNT5A
R-HSA-9673324	WNT5:FZD7-mediated leishmania damping	4/600		4			0.0102376			Adult	DVL1, JUN, RAC1, WNT5A
R-HSA-9694516	SARS-CoV-2 Infection	28/600		28			0.0106333			Adult	AKT1, AKT2, AKT3, ATG14, CANX, FUT8, G3BP1, GPC4, GSK3B, HLA-G, IFNB1, JAK1, MAP3K7, NLRP3, NOD2, NRP1, PRMT1, RB1, RPN1, RPS23, SDC1, SEC23A, STAT1, TJP1, TLR2, TUSC3, YWHAE, YWHAZ
R-HSA-9029569	NR1H3 & NR1H2 regulate gene expression linked to cholesterol transport and efflux	7/600		7			0.0110972			Adult	ABCG1, AGO2, AGO3, EEPD1, EP300, KDM3A, NCOA1
R-HSA-5620971	Pyroptosis	6/600		6			0.011262			Adult	BAX, CASP1, CASP3, GSDMD, HMGB1, TP53
R-HSA-9619665	EGR2 and SOX10-mediated initiation of Schwann cell myelination	6/600		6			0.011262			Adult	EGR2, HDAC2, PMP22, SMARCA4, SREBF2, YAP1
R-HSA-8950505	Gene and protein expression by JAK-STAT signaling after Interleukin-12 stimulation	7/600		7			0.0128103			Adult	ARF1, CDC42, HNRNPA2B1, PDCD4, RAP1B, RPLP0, SOD2
R-HSA-1912408	Pre-NOTCH Transcription and Translation	12/600		12			0.0128103			Adult	AGO2, AGO3, CCND1, E2F1, E2F3, EP300, JUN, NOTCH1, NOTCH2, NOTCH3, RUNX1, TP53
R-HSA-9678108	SARS-CoV-1 Infection	16/600		16			0.013684			Adult	BCL2L1, CANX, CASP1, EP300, GSK3B, NFKB1, NLRP3, RB1, RELA, RPS23, RUNX1, SMAD3, SMAD4, SP1, YWHAE, YWHAZ
R-HSA-202670	ERKs are inactivated	4/600		4			0.0136896			Adult	DUSP4, MAPK1, MAPK7, PPP2CA
R-HSA-9725554	Differentiation of keratinocytes in interfollicular epidermis in mammalian skin	7/600		7			0.0165576			Adult	ABCG2, AQP3, CASP14, DLL1, SPINK5, TFRC, YAP1
R-HSA-9734767	Developmental Cell Lineages	7/600		7			0.0165576			Adult	ABCG2, AQP3, CASP14, DLL1, SPINK5, TFRC, YAP1
R-HSA-418885	DCC mediated attractive signaling	4/600		4			0.0176758			Adult	CDC42, FYN, PTK2, RAC1
R-HSA-2691230	Signaling by NOTCH1 HD Domain Mutants in Cancer	4/600		4			0.0221039			Adult	ADAM10, ADAM17, DLL1, NOTCH1
R-HSA-2691232	Constitutive Signaling by NOTCH1 HD Domain Mutants	4/600		4			0.0221039			Adult	ADAM10, ADAM17, DLL1, NOTCH1
R-HSA-372708	p130Cas linkage to MAPK signaling for integrins	4/600		4			0.0221039			Adult	FN1, ITGB3, PTK2, RAP1B
R-HSA-4839743	Signaling by CTNNB1 phospho-site mutants	4/600		4			0.0221039			Adult	APC, CTNNB1, GSK3B, PPP2CA
R-HSA-5339716	Signaling by GSK3beta mutants	4/600		4			0.0221039			Adult	APC, CTNNB1, GSK3B, PPP2CA
R-HSA-5358747	CTNNB1 S33 mutants aren't phosphorylated	4/600		4			0.0221039			Adult	APC, CTNNB1, GSK3B, PPP2CA
R-HSA-5358749	CTNNB1 S37 mutants aren't phosphorylated	4/600		4			0.0221039			Adult	APC, CTNNB1, GSK3B, PPP2CA
R-HSA-5358751	CTNNB1 S45 mutants aren't phosphorylated	4/600		4			0.0221039			Adult	APC, CTNNB1, GSK3B, PPP2CA
R-HSA-5358752	CTNNB1 T41 mutants aren't phosphorylated	4/600		4			0.0221039			Adult	APC, CTNNB1, GSK3B, PPP2CA
R-HSA-8873719	RAB geranylgeranylation	9/600		9			0.0240567			Adult	RAB14, RAB17, RAB1A, RAB1B, RAB23, RAB27A, RAB3D, RAB5B, RAB6B
R-HSA-449836	Other interleukin signaling	5/600		5			0.0249357			Adult	CASP3, CD4, CSF1R, JAK1, SDC1
R-HSA-5627123	RHO GTPases activate PAKs	5/600		5			0.0249357			Adult	CDC42, LIMK1, MYLK, PPP1R12B, RAC1
R-HSA-8876198	RAB GEFs exchange GTP for GDP on RABs	11/600		11			0.0269323			Adult	AKT1, AKT2, AKT3, RAB14, RAB1A, RAB1B, RAB27A, RAB5B, RAB6B, ULK1, YWHAE
R-HSA-2559584	Formation of Senescence-Associated Heterochromatin Foci (SAHF)	4/600		4			0.0275178			Adult	HMGA1, HMGA2, RB1, TP53
R-HSA-399954	Sema3A PAK dependent Axon repulsion	4/600		4			0.0275178			Adult	FYN, LIMK1, NRP1, RAC1
R-HSA-8854691	Interleukin-20 family signaling	5/600		5			0.0291207			Adult	JAK1, JAK2, STAT1, STAT3, STAT5B
R-HSA-9734009	Defective Intrinsic Pathway for Apoptosis	5/600		5			0.0291207			Adult	CAPN2, JUN, SOD2, TP53, YWHAE
R-HSA-445989	TAK1-dependent IKK and NF-kappa-B activation	7/600		7			0.0291207			Adult	HMGB1, MAP3K7, NFKB1, NOD2, RELA, TP53, TRAF2
R-HSA-442755	Activation of NMDA receptors and postsynaptic events	11/600		11			0.0332309			Adult	CAMK4, CREB1, GIT1, GRIA3, HRAS, KRAS, MAPK1, MAPT, NRAS, PRKAB1, RAC1
R-HSA-1502540	Signaling by Activin	4/600		4			0.0333975			Adult	MAPK1, SMAD2, SMAD3, SMAD4
R-HSA-196299	Beta-catenin phosphorylation cascade	4/600		4			0.0333975			Adult	APC, CTNNB1, GSK3B, PPP2CA
R-HSA-450604	KSRP (KHSRP) binds and destabilizes mRNA	4/600		4			0.0333975			Adult	AKT1, MAPK11, MAPK14, YWHAZ
R-HSA-6788467	IL-6-type cytokine receptor ligand interactions	4/600		4			0.0333975			Adult	IL11, JAK1, JAK2, LIF
R-HSA-912694	Regulation of IFNA/IFNB signaling	5/600		5			0.0335862			Adult	IFNB1, JAK1, PTPN1, SOCS1, STAT1
R-HSA-1912422	Pre-NOTCH Expression and Processing	12/600		12			0.0384963			Adult	AGO2, AGO3, CCND1, E2F1, E2F3, EP300, JUN, NOTCH1, NOTCH2, NOTCH3, RUNX1, TP53
R-HSA-189445	Metabolism of porphyrins	5/600		5			0.0390031			Adult	ABCC1, ABCG2, BLVRA, BLVRB, HMOX1
R-HSA-6804114	TP53 Regulates Transcription of Genes Involved in G2 Cell Cycle Arrest	4/600		4			0.0400432			Adult	BAX, EP300, PRMT1, TP53
R-HSA-110056	MAPK3 (ERK1) activation	3/600		3			0.0400432			Adult	IL6, JAK1, JAK2
R-HSA-190377	FGFR2b ligand binding and activation	3/600		3			0.0400432			Adult	FGF1, FGF10, FGF2
R-HSA-2151209	Activation of PPARGC1A (PGC-1alpha) by phosphorylation	3/600		3			0.0400432			Adult	MAPK11, MAPK14, PRKAB1
R-HSA-8877330	RUNX1 and FOXP3 control the development of regulatory T lymphocytes (Tregs)	3/600		3			0.0400432			Adult	CBFB, FOXP3, RUNX1
R-HSA-8939243	RUNX1 interacts with co-factors whose precise effect on RUNX1 targets is not known	6/600		6			0.0428791			Adult	BMI1, CBFB, CSNK2A1, EP300, RUNX1, SMARCA4
R-HSA-9012852	Signaling by NOTCH3	7/600		7			0.0431773			Adult	ADAM10, DLL1, EGFR, EP300, NOTCH1, NOTCH3, STAT1
R-HSA-164952	The role of Nef in HIV-1 replication and disease pathogenesis	5/600		5			0.0441663			Adult	ARF1, CD28, CD4, FYN, RAC1
R-HSA-5689896	Ovarian tumor domain proteases	6/600		6			0.0479214			Adult	APC, ESR1, NOD2, PTEN, RHOA, TP53
R-HSA-449147	Signaling by Interleukins	98/600	74/507	98	74	0.0173767	1.40764e-29	7.27882e-19	Adult shift	Both	AKT1, ARF1, BCL2, BCL2L1, BCL6, BIRC5, CANX, CASP1, CASP3, CBL, CCL2, CCL5, CCND1, CD36, CD4, CDC42, CDKN1A, CISH, CREB1, CSF1R, CXCL2, DUSP4, FGF2, FN1, FOS, FOXO1, FSCN1, FYN, GRB2, GSDMD, HIF1A, HMGB1, HMOX1, HNRNPA2B1, ICAM1, IL11, IL13RA1, IL15RA, IL23R, IL4, IL6, IRS1, IRS2, JAK1, JAK2, JUN, LGALS9, LIF, MAOA, MAP2K7, MAP3K7, MAP3K8, MAPK1, MAPK11, MAPK14, MAPK7, MCL1, MMP1, MMP2, MMP9, MUC…	AKT1, BCL2, BCL2L1, BCL6, CAPZA1, CASP3, CBL, CCND1, CD36, CDC42, CDKN1A, CREB1, CSF1R, DUSP4, FGF2, FN1, FOS, FOXO1, FOXO3, FSCN1, FYN, GRB2, GSDMD, HGF, HIF1A, HMGB1, ICAM1, IKBKB, IL23R, IL6, IRAK1, IRS1, IRS2, JAK1, LCN2, LGALS9, LIF, MAOA, MAPK1, MAPK14, MCL1, MMP2, MMP9, MUC1, MYC, MYD88, NANOG, PIK3CD, PIK3R1, PIK3R3, PIM1, PSME3, PTGS2, RELA, RPLP0, SDC1, SMAD3, SOCS2, SOCS3, SOD1, SOD2, …
R-HSA-5663202	Diseases of signal transduction by growth factor receptors and second messengers	94/600	84/507	94	84	-0.00901381	1.03408e-27	7.54101e-26	Fetal shift	Both	ADAM10, ADAM17, AGO2, AGO3, AKT1, AKT2, AKT3, APC, ATG7, BCL2L1, BDNF, BRAF, CBL, CD28, CDK8, CDKN1A, CDKN1B, CREB1, CTNNB1, DKK1, DLL1, DNMT1, EGFR, EP300, ERBB2, ERBB3, ESR1, FGF1, FGF10, FGF2, FGF20, FLT3, FN1, FOXM1, FOXO1, FRS2, FYN, FZD4, FZD8, GRB2, GSK3B, HDAC1, HDAC11, HDAC2, HDAC4, HDAC6, HDAC9, HRAS, IRS1, IRS2, ITGB3, JAK2, JUN, KDR, KIT, KITLG, KRAS, LRP5, MAPK1, MCL1, MDM2, MECP2, M…	ACTB, ADAM17, AGO1, AGO2, AKT1, AKT2, ARRB1, ATG7, BCL11A, BCL2L1, BDNF, BRAF, CBL, CCNB1, CD28, CDKN1A, CREB1, CSK, DLL1, DNMT1, EGFR, ERBB2, ERBB3, ESR1, FBXW7, FGF10, FGF2, FGF20, FGF8, FGFR1, FN1, FOXM1, FOXO1, FOXO3, FRS2, FYN, GRB2, GSK3B, HDAC1, HDAC11, HDAC2, HDAC4, HDAC6, HDAC9, HGF, HRAS, IRS1, IRS2, ITGB3, KDR, KRAS, MAP3K11, MAPK1, MCL1, MDM2, MECP2, MET, MTOR, MYC, NOTCH1, NRAS, NTRK…
R-HSA-6785807	Interleukin-4 and Interleukin-13 signaling	46/600	41/507	46	41	-0.00420118	1.18823e-27	8.22006e-25	Fetal shift	Both	AKT1, BCL2, BCL2L1, BCL6, BIRC5, CCL2, CCND1, CD36, CDKN1A, FGF2, FN1, FOS, FOXO1, FSCN1, HIF1A, HMOX1, ICAM1, IL13RA1, IL23R, IL4, IL6, JAK1, JAK2, LIF, MAOA, MCL1, MMP1, MMP2, MMP9, MUC1, MYC, NANOG, PIK3R1, PIM1, PTGS2, SOCS1, SOX2, STAT1, STAT3, STAT6, TNF, TP53, TWIST1, VEGFA, VIM, ZEB1	AKT1, BCL2, BCL2L1, BCL6, CCND1, CD36, CDKN1A, FGF2, FN1, FOS, FOXO1, FOXO3, FSCN1, HGF, HIF1A, ICAM1, IL23R, IL6, JAK1, LCN2, LIF, MAOA, MCL1, MMP2, MMP9, MUC1, MYC, NANOG, PIK3R1, PIM1, PTGS2, SOCS3, SOX2, STAT1, STAT3, TGFB1, TIMP1, TWIST1, VEGFA, VIM, ZEB1
R-HSA-2219528	PI3K/AKT Signaling in Cancer	36/600	34/507	36	34	-0.00706114	5.308e-17	2.13532e-17	Fetal shift	Both	AKT1, AKT2, AKT3, BDNF, CD28, CDKN1A, CDKN1B, CREB1, EGFR, ERBB2, ERBB3, ESR1, FGF1, FGF10, FGF2, FGF20, FLT3, FOXO1, FRS2, FYN, GRB2, GSK3B, IRS1, IRS2, KIT, KITLG, MDM2, MET, NTRK3, PDGFB, PIK3CA, PIK3R1, PIK3R2, PIK3R3, PTEN, RAC1	AKT1, AKT2, BDNF, CD28, CDKN1A, CREB1, EGFR, ERBB2, ERBB3, ESR1, FGF10, FGF2, FGF20, FGF8, FGFR1, FOXO1, FOXO3, FRS2, FYN, GRB2, GSK3B, HGF, IRS1, IRS2, MDM2, MET, MTOR, NTRK3, PDGFB, PDPK1, PIK3CD, PIK3R1, PIK3R3, PTEN
R-HSA-1257604	PIP3 activates AKT signaling	55/600	51/507	55	51	-0.00892505	1.60455e-15	5.99188e-16	Fetal shift	Both	AGO2, AGO3, AKT1, AKT2, AKT3, BDNF, BMI1, CD28, CDKN1A, CDKN1B, CREB1, CSNK2A1, EGFR, ERBB2, ERBB3, ESR1, EZH2, FGF1, FGF10, FGF2, FGF20, FLT3, FOXO1, FRS2, FYN, GRB2, GSK3B, HDAC1, HDAC2, IRS1, IRS2, JUN, KIT, KITLG, MAPK1, MDM2, MET, MTA1, NTRK3, PDGFB, PHLPP1, PIK3CA, PIK3R1, PIK3R2, PIK3R3, PPP2CA, PREX2, PSMA3, PTEN, RAC1, RCOR1, SNAI1, SNAI2, SUZ12, TP53	AGO1, AGO2, AKT1, AKT2, BDNF, CD28, CDKN1A, CREB1, EGFR, ERBB2, ERBB3, ESR1, EZH2, FGF10, FGF2, FGF20, FGF8, FGFR1, FOXO1, FOXO3, FRS2, FYN, GRB2, GSK3B, HDAC1, HDAC2, HGF, IRAK1, IRS1, IRS2, LAMTOR5, MAPK1, MDM2, MET, MTA1, MTOR, MYD88, NTRK3, PDGFB, PDPK1, PIK3CD, PIK3R1, PIK3R3, PSME3, PTEN, RCOR1, SNAI1, SNAI2, SUZ12, TNKS2, XIAP
R-HSA-1433557	Signaling by SCF-KIT	21/600	14/507	21	14	0.00738659	1.21294e-13	9.58497e-08	Adult shift	Both	CBL, FYN, GRB10, GRB2, HRAS, JAK2, KIT, KITLG, KRAS, MMP9, NRAS, PIK3CA, PIK3R1, PIK3R2, PIK3R3, RAC1, SOCS1, STAT1, STAT3, STAT5B, YES1	CBL, CHEK1, FYN, GRB2, HRAS, KRAS, MMP9, NRAS, PIK3R1, PIK3R3, PRKCA, STAT1, STAT3, YES1
R-HSA-9669938	Signaling by KIT in disease	15/600	10/507	15	10	0.00527613	1.55308e-13	1.23556e-07	Adult shift	Both	FYN, GRB2, HRAS, JAK2, KIT, KRAS, NRAS, PIK3CA, PIK3R1, PIK3R2, PIK3R3, STAT1, STAT3, STAT5B, YES1	FYN, GRB2, HRAS, KRAS, NRAS, PIK3R1, PIK3R3, STAT1, STAT3, YES1
R-HSA-9670439	Signaling by phosphorylated juxtamembrane, extracellular and kinase domain KIT mutants	15/600	10/507	15	10	0.00527613	1.55308e-13	1.23556e-07	Adult shift	Both	FYN, GRB2, HRAS, JAK2, KIT, KRAS, NRAS, PIK3CA, PIK3R1, PIK3R2, PIK3R3, STAT1, STAT3, STAT5B, YES1	FYN, GRB2, HRAS, KRAS, NRAS, PIK3R1, PIK3R3, STAT1, STAT3, YES1
R-HSA-9006925	Intracellular signaling by second messengers	56/600	54/507	56	54	-0.0131755	1.58143e-13	2.60036e-15	Fetal shift	Both	AGO2, AGO3, AKT1, AKT2, AKT3, BDNF, BMI1, CAMK4, CD28, CDKN1A, CDKN1B, CREB1, CSNK2A1, EGFR, ERBB2, ERBB3, ESR1, EZH2, FGF1, FGF10, FGF2, FGF20, FLT3, FOXO1, FRS2, FYN, GRB2, GSK3B, HDAC1, HDAC2, IRS1, IRS2, JUN, KIT, KITLG, MAPK1, MDM2, MET, MTA1, NTRK3, PDGFB, PHLPP1, PIK3CA, PIK3R1, PIK3R2, PIK3R3, PPP2CA, PREX2, PSMA3, PTEN, RAC1, RCOR1, SNAI1, SNAI2, SUZ12, TP53	ADCY3, AGO1, AGO2, AKT1, AKT2, BDNF, CAMK4, CD28, CDKN1A, CREB1, EGFR, ERBB2, ERBB3, ESR1, EZH2, FGF10, FGF2, FGF20, FGF8, FGFR1, FOXO1, FOXO3, FRS2, FYN, GRB2, GSK3B, HDAC1, HDAC2, HGF, IRAK1, IRS1, IRS2, LAMTOR5, MAPK1, MDM2, MET, MTA1, MTOR, MYD88, NTRK3, PDGFB, PDPK1, PIK3CD, PIK3R1, PIK3R3, PRKCA, PSME3, PTEN, RCOR1, SNAI1, SNAI2, SUZ12, TNKS2, XIAP
R-HSA-199418	Negative regulation of the PI3K/AKT network	33/600	29/507	33	29	-0.00219921	1.90628e-13	4.03161e-12	Fetal shift	Both	AKT1, AKT2, AKT3, BDNF, CD28, EGFR, ERBB2, ERBB3, ESR1, FGF1, FGF10, FGF2, FGF20, FLT3, FRS2, FYN, GRB2, IRS1, IRS2, KIT, KITLG, MAPK1, MET, NTRK3, PDGFB, PHLPP1, PIK3CA, PIK3R1, PIK3R2, PIK3R3, PPP2CA, PTEN, RAC1	AKT1, AKT2, BDNF, CD28, EGFR, ERBB2, ERBB3, ESR1, FGF10, FGF2, FGF20, FGF8, FGFR1, FRS2, FYN, GRB2, HGF, IRAK1, IRS1, IRS2, MAPK1, MET, MYD88, NTRK3, PDGFB, PIK3CD, PIK3R1, PIK3R3, PTEN
R-HSA-9009391	Extra-nuclear estrogen signaling	26/600	25/507	26	25	-0.00597633	1.24779e-12	3.26383e-13	Fetal shift	Both	AKT1, AKT2, AKT3, BCL2, CCND1, CDKN1B, CREB1, EGFR, ESR1, FOS, GNAI1, HRAS, IGF1R, KRAS, MAPK1, MMP2, MMP9, NRAS, PIK3CA, PIK3R1, PIK3R2, PIK3R3, PRMT1, PTK2, SPHK1, SRF	AKT1, AKT2, BCL2, CAV1, CCND1, CREB1, EGFR, ESR1, FOS, FOXO3, GNAI2, GNG7, HRAS, IGF1R, KRAS, MAPK1, MMP2, MMP9, NRAS, PDPK1, PIK3R1, PIK3R3, PTK2, SPHK1, SRF
R-HSA-166520	Signaling by NTRKs	34/600	28/507	34	28	0.00143984	1.43035e-12	4.75051e-10	Adult shift	Both	ARC, BAX, BDNF, BRAF, CREB1, DOCK3, DUSP4, EGR2, EP300, FOS, FRS2, FYN, GRB2, HRAS, IRS1, IRS2, KRAS, MAPK1, MAPK11, MAPK14, MAPK7, MEF2D, NRAS, NTRK3, PIK3CA, PIK3R1, PIK3R2, PPP2CA, RAC1, RHOA, SRF, STAT3, TIAM1, TRIB1	ARC, BAX, BDNF, BRAF, CREB1, DOCK3, DUSP4, EGR3, FOS, FOSL1, FRS2, FYN, GRB2, HRAS, ID2, IRS1, IRS2, KRAS, MAPK1, MAPK14, NRAS, NTRK3, PIK3R1, RHOA, SH3GL2, SRF, STAT3, TIAM1
R-HSA-194138	Signaling by VEGF	30/600	28/507	30	28	-0.00522682	3.57128e-12	2.8063e-12	Fetal shift	Both	AKT1, AKT2, AKT3, AXL, CDC42, CDH5, CTNNB1, CTNND1, FLT4, FYN, HRAS, ITGB3, KDR, KRAS, MAPK11, MAPK14, NRAS, NRP1, NRP2, PIK3CA, PIK3R1, PIK3R2, PTK2, RAC1, RHOA, ROCK1, ROCK2, SPHK1, VAV3, VEGFA	ACTB, AKT1, AKT2, CAV1, CDC42, CDH5, CTNND1, FLT4, FYN, HRAS, ITGB3, KDR, KRAS, MAPK14, MTOR, NRAS, NRP1, PAK1, PDPK1, PIK3R1, PRKCA, PTK2, RHOA, ROCK1, ROCK2, SPHK1, VEGFA, VEGFB
R-HSA-2219530	Constitutive Signaling by Aberrant PI3K in Cancer	26/600	23/507	26	23	-0.00203156	7.5092e-12	8.905e-11	Fetal shift	Both	BDNF, CD28, EGFR, ERBB2, ERBB3, ESR1, FGF1, FGF10, FGF2, FGF20, FLT3, FRS2, FYN, GRB2, IRS1, IRS2, KIT, KITLG, MET, NTRK3, PDGFB, PIK3CA, PIK3R1, PIK3R2, PIK3R3, RAC1	BDNF, CD28, EGFR, ERBB2, ERBB3, ESR1, FGF10, FGF2, FGF20, FGF8, FGFR1, FRS2, FYN, GRB2, HGF, IRS1, IRS2, MET, NTRK3, PDGFB, PIK3CD, PIK3R1, PIK3R3
R-HSA-9607240	FLT3 Signaling	18/600	12/507	18	12	0.00633136	1.20816e-11	1.35432e-06	Adult shift	Both	ABL2, AKT1, AKT2, AKT3, CBL, CDKN1B, FLT3, FYN, GRB10, GRB2, HRAS, KRAS, NRAS, PIK3CA, PIK3R1, PTPRJ, SOCS2, STAT5B	AKT1, AKT2, CBL, CSK, FOXO3, FYN, GRB2, HRAS, KRAS, NRAS, PIK3R1, SOCS2
R-HSA-9730414	MITF-M-regulated melanocyte development	32/600	31/507	32	31	-0.00781065	1.63144e-11	1.66945e-12	Fetal shift	Both	AGO2, AGO3, AKT2, AKT3, BCL2, CCND1, CDH1, CDK2, CDKN1A, CREB1, CTNNB1, DICER1, GSK3B, HDAC1, KIT, KITLG, MAPK1, MAPK14, MET, MITF, MYO5A, PAX3, PLK1, RAB27A, SIRT1, SMARCA4, SNAI2, SOX2, SOX9, TCF7, TERT, WNT3A	ACTB, AGO1, AGO2, AKT2, BCL2, CCNB1, CCND1, CDH1, CDK2, CDKN1A, CREB1, DICER1, GSK3B, HDAC1, MAPK1, MAPK14, MET, MYO5A, PAX3, PLK1, PPARGC1A, SIN3A, SIRT1, SMARCD1, SNAI2, SOX2, SOX9, TCF7, TCF7L1, TERT, WNT3A
R-HSA-5683057	MAPK family signaling cascades	53/600	49/507	53	49	-0.00831361	1.97183e-11	7.19079e-12	Fetal shift	Both	AGO2, AGO3, BCL2L1, BRAF, CDC42, DAB2IP, DUSP2, DUSP4, EGFR, ERBB2, ERBB3, ETV4, FGF1, FGF10, FGF2, FGF20, FLT3, FN1, FOXO1, FRS2, FYN, GRB2, HRAS, IGF2BP1, IL6, IRS1, IRS2, ITGB3, JAK1, JAK2, JUN, KIT, KITLG, KRAS, MAPK1, MAPK4, MET, MYC, NCAM1, NF1, NRAS, PDGFB, PIK3CA, PIK3R1, PIK3R2, PPP2CA, PSMA3, PTK2, RAC1, RAF1, RAP1B, RET, SPTBN1	ACTB, AGO1, AGO2, ARRB1, BCL2L1, BRAF, CCND3, CDC14A, CDC42, CSK, DUSP4, EGFR, ERBB2, ERBB3, ETV4, FGF10, FGF2, FGF20, FGF8, FGFR1, FN1, FOXO1, FOXO3, FRS2, FYN, GDNF, GRB2, HGF, HRAS, IGF2BP1, IL6, IRS1, IRS2, ITGB3, JAK1, KRAS, MAP3K11, MAPK1, MET, MYC, NRAS, PAK1, PDGFB, PIK3R1, PSME3, PTK2, RAF1, SPTBN1, VCL
R-HSA-6811558	PI5P, PP2A and IER3 Regulate PI3K/AKT Signaling	29/600	27/507	29	27	-0.0049211	3.8887e-11	3.52258e-11	Fetal shift	Both	AKT1, BDNF, CD28, EGFR, ERBB2, ERBB3, ESR1, FGF1, FGF10, FGF2, FGF20, FLT3, FRS2, FYN, GRB2, IRS1, IRS2, KIT, KITLG, MAPK1, MET, NTRK3, PDGFB, PIK3CA, PIK3R1, PIK3R2, PIK3R3, PPP2CA, RAC1	AKT1, BDNF, CD28, EGFR, ERBB2, ERBB3, ESR1, FGF10, FGF2, FGF20, FGF8, FGFR1, FRS2, FYN, GRB2, HGF, IRAK1, IRS1, IRS2, MAPK1, MET, MYD88, NTRK3, PDGFB, PIK3CD, PIK3R1, PIK3R3
R-HSA-8878166	Transcriptional regulation by RUNX2	30/600	30/507	30	30	-0.0091716	5.10019e-11	1.27272e-12	Fetal shift	Both	AKT1, AKT2, AKT3, AR, BAX, CBFB, CCND1, CDK4, CDKN1A, COL1A1, ESR1, GSK3B, HDAC4, HDAC6, ITGA5, MAPK1, MMP13, PSMA3, RB1, RUNX1, RUNX2, SMAD1, SMAD4, SOX9, SP7, STAT1, TWIST1, TWIST2, YAP1, YES1	AKT1, AKT2, AR, BAX, CBFB, CCNB1, CCND1, CDK4, CDKN1A, COL1A1, ESR1, GSK3B, HDAC4, HDAC6, ITGA5, MAPK1, NR3C1, PPARGC1A, PSME3, RUNX2, SMAD1, SMAD4, SMURF1, SOX9, SP7, STAT1, TWIST1, TWIST2, YAP1, YES1
R-HSA-4420097	VEGFA-VEGFR2 Pathway	27/600	25/507	27	25	-0.00430966	7.32236e-11	8.905e-11	Fetal shift	Both	AKT1, AKT2, AKT3, AXL, CDC42, CDH5, CTNNB1, CTNND1, FYN, HRAS, ITGB3, KDR, KRAS, MAPK11, MAPK14, NRAS, PIK3CA, PIK3R1, PIK3R2, PTK2, RAC1, RHOA, ROCK1, ROCK2, SPHK1, VAV3, VEGFA	ACTB, AKT1, AKT2, CAV1, CDC42, CDH5, CTNND1, FYN, HRAS, ITGB3, KDR, KRAS, MAPK14, MTOR, NRAS, PAK1, PDPK1, PIK3R1, PRKCA, PTK2, RHOA, ROCK1, ROCK2, SPHK1, VEGFA
R-HSA-9006931	Signaling by Nuclear Receptors	49/600	42/507	49	42	-0.00117357	9.74254e-11	2.30949e-09	Fetal shift	Both	ABCG1, AGO2, AGO3, AKT1, AKT2, AKT3, BCL2, CBFB, CCND1, CDKN1B, CPT1A, CREB1, DHRS3, DLAT, EEPD1, EGFR, EP300, ESR1, FASN, FKBP5, FOS, GNAI1, HDAC1, HRAS, IGF1R, JUN, KDM3A, KRAS, MAPK1, MMP2, MMP9, MYB, MYC, NCOA1, NR5A2, NRAS, PDK1, PIK3CA, PIK3R1, PIK3R2, PIK3R3, PRMT1, PTK2, RUNX1, SP1, SPHK1, SREBF1, SRF, TFF1	AGO1, AGO2, AKT1, AKT2, BCL2, CAV1, CBFB, CCND1, CDK9, CREB1, EGFR, ESR1, FOS, FOXO3, GNAI2, GNG7, HDAC1, HRAS, IGF1R, KDM3A, KRAS, MAPK1, MMP2, MMP9, MYB, MYC, NCOA1, NRAS, PDK1, PDPK1, PIK3R1, PIK3R3, PPID, PTK2, RARA, SP1, SPHK1, SREBF1, SRF, TFF1, USF2, YY1
R-HSA-8848021	Signaling by PTK6	20/600	18/507	20	18	-0.00216963	1.00801e-10	5.69944e-10	Fetal shift	Both	AKT1, CBL, CCND1, CCNE1, CDK2, CDK4, CDKN1B, EGFR, EPAS1, ERBB2, ERBB3, GPNMB, HIF1A, HRAS, KRAS, NRAS, PTPN1, RAC1, RHOA, STAT3	AKT1, CBL, CCND1, CCNE1, CDK2, CDK4, EGFR, EPAS1, ERBB2, ERBB3, HIF1A, HRAS, KRAS, NR3C1, NRAS, RHOA, SOCS3, STAT3
R-HSA-9006927	Signaling by Non-Receptor Tyrosine Kinases	20/600	18/507	20	18	-0.00216963	1.00801e-10	5.69944e-10	Fetal shift	Both	AKT1, CBL, CCND1, CCNE1, CDK2, CDK4, CDKN1B, EGFR, EPAS1, ERBB2, ERBB3, GPNMB, HIF1A, HRAS, KRAS, NRAS, PTPN1, RAC1, RHOA, STAT3	AKT1, CBL, CCND1, CCNE1, CDK2, CDK4, EGFR, EPAS1, ERBB2, ERBB3, HIF1A, HRAS, KRAS, NR3C1, NRAS, RHOA, SOCS3, STAT3
R-HSA-8939211	ESR-mediated signaling	40/600	38/507	40	38	-0.00828402	5.48338e-10	8.51798e-11	Fetal shift	Both	AGO2, AGO3, AKT1, AKT2, AKT3, BCL2, CBFB, CCND1, CDKN1B, CREB1, EGFR, EP300, ESR1, FKBP5, FOS, GNAI1, HDAC1, HRAS, IGF1R, JUN, KRAS, MAPK1, MMP2, MMP9, MYB, MYC, NCOA1, NR5A2, NRAS, PIK3CA, PIK3R1, PIK3R2, PIK3R3, PRMT1, PTK2, RUNX1, SP1, SPHK1, SRF, TFF1	AGO1, AGO2, AKT1, AKT2, BCL2, CAV1, CBFB, CCND1, CDK9, CREB1, EGFR, ESR1, FOS, FOXO3, GNAI2, GNG7, HDAC1, HRAS, IGF1R, KRAS, MAPK1, MMP2, MMP9, MYB, MYC, NCOA1, NRAS, PDPK1, PIK3R1, PIK3R3, PPID, PTK2, SP1, SPHK1, SRF, TFF1, USF2, YY1
R-HSA-9614085	FOXO-mediated transcription	21/600	24/507	21	24	-0.0123373	5.48338e-10	4.69723e-14	Fetal shift	Both	AKT1, AKT2, AKT3, BCL6, BTG1, CDKN1A, CDKN1B, CITED2, EP300, FOXO1, HDAC1, HDAC2, KLF4, SIRT1, SMAD2, SMAD3, SMAD4, SOD2, SREBF1, TXNIP, YWHAZ	AKT1, AKT2, BBC3, BCL6, BTG1, CAV1, CDKN1A, CITED2, FBXO32, FOXO1, FOXO3, HDAC1, HDAC2, KLF4, NR3C1, PPARGC1A, SIN3A, SIRT1, SMAD3, SMAD4, SOD2, SREBF1, TXNIP, YWHAZ
R-HSA-9703648	Signaling by FLT3 ITD and TKD mutants	11/600	8/507	11	8	0.00255424	1.74369e-09	2.87408e-06	Adult shift	Both	BCL2L1, CDKN1A, FLT3, GRB2, HRAS, KRAS, NRAS, PIK3CA, PIK3R1, PIM1, STAT5B	BCL2L1, CDKN1A, GRB2, HRAS, KRAS, NRAS, PIK3R1, PIM1
R-HSA-982772	Growth hormone receptor signaling	13/600	8/507	13	8	0.00588757	1.97924e-09	5.7128e-05	Adult shift	Both	ADAM17, CISH, IRS1, IRS2, JAK2, MAPK1, PTPN1, SH2B1, SOCS1, SOCS2, STAT1, STAT3, STAT5B	ADAM17, IRS1, IRS2, MAPK1, SOCS2, SOCS3, STAT1, STAT3
R-HSA-187037	Signaling by NTRK1 (TRKA)	27/600	22/507	27	22	0.0016075	2.39288e-09	2.18805e-07	Adult shift	Both	ARC, BRAF, CREB1, DUSP4, EGR2, EP300, FOS, FRS2, GRB2, HRAS, IRS1, IRS2, KRAS, MAPK1, MAPK11, MAPK14, MAPK7, MEF2D, NRAS, PIK3CA, PIK3R1, PIK3R2, PPP2CA, RHOA, SRF, STAT3, TRIB1	ARC, BRAF, CREB1, DUSP4, EGR3, FOS, FOSL1, FRS2, GRB2, HRAS, ID2, IRS1, IRS2, KRAS, MAPK1, MAPK14, NRAS, PIK3R1, RHOA, SH3GL2, SRF, STAT3
R-HSA-2428928	IRS-related events triggered by IGF1R	18/600	18/507	18	18	-0.00550296	3.90407e-09	3.41444e-10	Fetal shift	Both	AKT2, FGF1, FGF10, FGF2, FGF20, FLT3, FRS2, GRB2, HRAS, IGF1, IGF1R, IRS1, IRS2, KRAS, NRAS, PIK3CA, PIK3R1, PIK3R2	AKT2, FGF10, FGF2, FGF20, FGF8, FGFR1, FRS2, GRB2, HRAS, IGF1, IGF1R, IGF2, IRS1, IRS2, KRAS, NRAS, PDPK1, PIK3R1
R-HSA-9659787	Aberrant regulation of mitotic G1/S transition in cancer due to RB1 defects	11/600	10/507	11	10	-0.00139053	3.94296e-09	1.94856e-08	Fetal shift	Both	CCND1, CCNE1, CDK2, CDK4, CDK6, CDKN1A, CDKN1B, E2F1, E2F2, E2F3, RB1	CCND1, CCND3, CCNE1, CCNE2, CDK2, CDK4, CDK6, CDKN1A, E2F1, E2F3
R-HSA-9661069	Defective binding of RB1 mutants to E2F1,(E2F2, E2F3)	11/600	10/507	11	10	-0.00139053	3.94296e-09	1.94856e-08	Fetal shift	Both	CCND1, CCNE1, CDK2, CDK4, CDK6, CDKN1A, CDKN1B, E2F1, E2F2, E2F3, RB1	CCND1, CCND3, CCNE1, CCNE2, CDK2, CDK4, CDK6, CDKN1A, E2F1, E2F3
R-HSA-201556	Signaling by ALK	14/600	12/507	14	12	-0.000335306	3.98131e-09	8.98828e-08	Fetal shift	Both	CD274, DNMT1, EP300, FRS2, HDAC1, HDAC2, HIF1A, IRS1, MYC, PIK3CA, PIK3R1, PIK3R2, PRDM1, STAT3	CD274, DNMT1, FRS2, HDAC1, HDAC2, HIF1A, IRS1, MYC, PIK3R1, PRDM1, SIN3A, STAT3
R-HSA-2428924	IGF1R signaling cascade	18/600	18/507	18	18	-0.00550296	4.9385e-09	4.71954e-10	Fetal shift	Both	AKT2, FGF1, FGF10, FGF2, FGF20, FLT3, FRS2, GRB2, HRAS, IGF1, IGF1R, IRS1, IRS2, KRAS, NRAS, PIK3CA, PIK3R1, PIK3R2	AKT2, FGF10, FGF2, FGF20, FGF8, FGFR1, FRS2, GRB2, HRAS, IGF1, IGF1R, IGF2, IRS1, IRS2, KRAS, NRAS, PDPK1, PIK3R1
R-HSA-2404192	Signaling by Type 1 Insulin-like Growth Factor 1 Receptor (IGF1R)	18/600	18/507	18	18	-0.00550296	6.63928e-09	5.69944e-10	Fetal shift	Both	AKT2, FGF1, FGF10, FGF2, FGF20, FLT3, FRS2, GRB2, HRAS, IGF1, IGF1R, IRS1, IRS2, KRAS, NRAS, PIK3CA, PIK3R1, PIK3R2	AKT2, FGF10, FGF2, FGF20, FGF8, FGFR1, FRS2, GRB2, HRAS, IGF1, IGF1R, IGF2, IRS1, IRS2, KRAS, NRAS, PDPK1, PIK3R1
R-HSA-74751	Insulin receptor signalling cascade	18/600	16/507	18	16	-0.00155819	6.63928e-09	4.21283e-08	Fetal shift	Both	AKT2, FGF1, FGF10, FGF2, FGF20, FLT3, FRS2, GRB10, GRB2, HRAS, IRS1, IRS2, KRAS, MAPK1, NRAS, PIK3CA, PIK3R1, PIK3R2	AKT2, FGF10, FGF2, FGF20, FGF8, FGFR1, FRS2, GRB2, HRAS, IRS1, IRS2, KRAS, MAPK1, NRAS, PDPK1, PIK3R1
R-HSA-2559583	Cellular Senescence	35/600	25/507	35	25	0.00902367	8.42781e-09	2.7193e-05	Adult shift	Both	AGO3, BMI1, CCNE1, CDK2, CDK4, CDK6, CDKN1A, CDKN1B, E2F1, E2F2, E2F3, ETS1, EZH2, FOS, HMGA1, HMGA2, IFNB1, IL6, JUN, MAP2K7, MAPK1, MAPK11, MAPK14, MAPK7, MDM2, MDM4, NFKB1, POT1, RB1, RELA, SP1, STAT3, SUZ12, TP53, UBE2C	AGO1, CCNE1, CCNE2, CDK2, CDK4, CDK6, CDKN1A, E2F1, E2F3, ETS1, EZH2, FOS, HMGA1, HMGA2, IFNB1, IL6, MAPK1, MAPK14, MDM2, MDM4, POT1, RELA, SP1, STAT3, SUZ12
R-HSA-9006936	Signaling by TGFB family members	31/600	34/507	31	34	-0.0153945	8.98471e-09	2.05268e-12	Fetal shift	Both	AGO2, AGO3, BMPR1A, BMPR1B, CBL, CDK8, EP300, FBN1, FGF2, FSTL1, HDAC1, ITGB3, ITGB8, MAPK1, MMP14, MMP16, MYC, PMEPA1, RHOA, SERPINE1, SKI, SMAD1, SMAD2, SMAD3, SMAD4, SMAD5, SMAD7, SP1, STAT1, TCF4, TGFBR2	AGO1, AGO2, ARRB1, BMPR1B, CBL, CDK9, E2F5, FBN1, FGF2, GREM2, HDAC1, HELLS, ITGB3, ITGB8, MAPK1, MMP14, MYC, RARA, RHOA, SERPINE1, SMAD1, SMAD3, SMAD4, SMAD7, SMURF1, SMURF2, SP1, STAT1, TCF3, TGFB1, TGFB2, TGFBR1, TGFBR2, TIMP1
R-HSA-9700206	Signaling by ALK in cancer	23/600	21/507	23	21	-0.00308679	9.69468e-09	1.94856e-08	Fetal shift	Both	AGO2, AGO3, CDKN1A, DNMT1, FN1, FOXM1, FRS2, GRB2, HDAC1, IRS1, JUN, MAPK1, MCL1, MDM2, MECP2, PIK3CA, PIK3R1, PIK3R2, RB1, STAT1, STAT3, TP53, TWIST1	AGO1, AGO2, BCL11A, CCNB1, CDKN1A, DNMT1, FN1, FOXM1, FRS2, GRB2, HDAC1, IRS1, MAPK1, MCL1, MDM2, MECP2, PIK3R1, STAT1, STAT3, TWIST1, VCL
R-HSA-9725370	Signaling by ALK fusions and activated point mutants	23/600	21/507	23	21	-0.00308679	9.69468e-09	1.94856e-08	Fetal shift	Both	AGO2, AGO3, CDKN1A, DNMT1, FN1, FOXM1, FRS2, GRB2, HDAC1, IRS1, JUN, MAPK1, MCL1, MDM2, MECP2, PIK3CA, PIK3R1, PIK3R2, RB1, STAT1, STAT3, TP53, TWIST1	AGO1, AGO2, BCL11A, CCNB1, CDKN1A, DNMT1, FN1, FOXM1, FRS2, GRB2, HDAC1, IRS1, MAPK1, MCL1, MDM2, MECP2, PIK3R1, STAT1, STAT3, TWIST1, VCL
R-HSA-389356	CD28 co-stimulation	14/600	12/507	14	12	-0.000335306	1.54244e-08	2.66755e-07	Fetal shift	Both	AKT1, AKT2, AKT3, CD28, CDC42, FYN, GRB2, MAP3K8, PIK3CA, PIK3R1, PIK3R2, PIK3R3, RAC1, YES1	AKT1, AKT2, CD28, CDC42, FYN, GRB2, MTOR, PAK1, PDPK1, PIK3R1, PIK3R3, YES1
R-HSA-9682385	FLT3 signaling in disease	13/600	10/507	13	10	0.0019428	1.60022e-08	3.78543e-06	Adult shift	Both	BCL2L1, CBL, CDKN1A, FLT3, GRB2, HRAS, KRAS, NRAS, PIK3CA, PIK3R1, PIM1, SPTBN1, STAT5B	BCL2L1, CBL, CDKN1A, GRB2, HRAS, KRAS, NRAS, PIK3R1, PIM1, SPTBN1
R-HSA-9673767	Signaling by PDGFRA transmembrane, juxtamembrane and kinase domain mutants	9/600	7/507	9	7	0.00119329	2.09077e-08	4.20703e-06	Adult shift	Both	GRB2, HRAS, KRAS, NRAS, PIK3CA, PIK3R1, PIK3R2, STAT1, STAT3	GRB2, HRAS, KRAS, NRAS, PIK3R1, STAT1, STAT3
R-HSA-9673770	Signaling by PDGFRA extracellular domain mutants	9/600	7/507	9	7	0.00119329	2.09077e-08	4.20703e-06	Adult shift	Both	GRB2, HRAS, KRAS, NRAS, PIK3CA, PIK3R1, PIK3R2, STAT1, STAT3	GRB2, HRAS, KRAS, NRAS, PIK3R1, STAT1, STAT3
R-HSA-5684996	MAPK1/MAPK3 signaling	43/600	38/507	43	38	-0.00328402	2.15568e-08	7.68471e-08	Fetal shift	Both	BCL2L1, BRAF, DAB2IP, DUSP2, DUSP4, EGFR, ERBB2, ERBB3, FGF1, FGF10, FGF2, FGF20, FLT3, FN1, FRS2, FYN, GRB2, HRAS, IL6, IRS1, IRS2, ITGB3, JAK1, JAK2, KIT, KITLG, KRAS, MAPK1, MET, NCAM1, NF1, NRAS, PDGFB, PIK3CA, PIK3R1, PIK3R2, PPP2CA, PSMA3, PTK2, RAF1, RAP1B, RET, SPTBN1	ACTB, ARRB1, BCL2L1, BRAF, CSK, DUSP4, EGFR, ERBB2, ERBB3, FGF10, FGF2, FGF20, FGF8, FGFR1, FN1, FRS2, FYN, GDNF, GRB2, HGF, HRAS, IL6, IRS1, IRS2, ITGB3, JAK1, KRAS, MAP3K11, MAPK1, MET, NRAS, PDGFB, PIK3R1, PSME3, PTK2, RAF1, SPTBN1, VCL
R-HSA-9634638	Estrogen-dependent nuclear events downstream of ESR-membrane signaling	12/600	11/507	12	11	-0.00169625	2.32354e-08	7.68471e-08	Fetal shift	Both	AKT1, AKT2, AKT3, BCL2, CCND1, CDKN1B, CREB1, EGFR, FOS, MAPK1, PTK2, SRF	AKT1, AKT2, BCL2, CCND1, CREB1, EGFR, FOS, FOXO3, MAPK1, PTK2, SRF
R-HSA-5673001	RAF/MAP kinase cascade	42/600	37/507	42	37	-0.0029783	3.52245e-08	1.24188e-07	Fetal shift	Both	BCL2L1, BRAF, DAB2IP, DUSP2, DUSP4, EGFR, ERBB2, ERBB3, FGF1, FGF10, FGF2, FGF20, FLT3, FN1, FRS2, FYN, GRB2, HRAS, IRS1, IRS2, ITGB3, JAK1, JAK2, KIT, KITLG, KRAS, MAPK1, MET, NCAM1, NF1, NRAS, PDGFB, PIK3CA, PIK3R1, PIK3R2, PPP2CA, PSMA3, PTK2, RAF1, RAP1B, RET, SPTBN1	ACTB, ARRB1, BCL2L1, BRAF, CSK, DUSP4, EGFR, ERBB2, ERBB3, FGF10, FGF2, FGF20, FGF8, FGFR1, FN1, FRS2, FYN, GDNF, GRB2, HGF, HRAS, IRS1, IRS2, ITGB3, JAK1, KRAS, MAP3K11, MAPK1, MET, NRAS, PDGFB, PIK3R1, PSME3, PTK2, RAF1, SPTBN1, VCL
R-HSA-9006115	Signaling by NTRK2 (TRKB)	12/600	10/507	12	10	0.000276134	4.07023e-08	1.35432e-06	Adult shift	Both	BDNF, DOCK3, FRS2, FYN, GRB2, HRAS, KRAS, NRAS, PIK3CA, PIK3R1, RAC1, TIAM1	BDNF, DOCK3, FRS2, FYN, GRB2, HRAS, KRAS, NRAS, PIK3R1, TIAM1
R-HSA-112399	IRS-mediated signalling	16/600	15/507	16	15	-0.00291913	5.05098e-08	5.95259e-08	Fetal shift	Both	AKT2, FGF1, FGF10, FGF2, FGF20, FLT3, FRS2, GRB2, HRAS, IRS1, IRS2, KRAS, NRAS, PIK3CA, PIK3R1, PIK3R2	AKT2, FGF10, FGF2, FGF20, FGF8, FGFR1, FRS2, GRB2, HRAS, IRS1, IRS2, KRAS, NRAS, PDPK1, PIK3R1
R-HSA-9711123	Cellular response to chemical stress	35/600	29/507	35	29	0.00113412	5.61883e-08	1.91089e-06	Adult shift	Both	ABCC1, ABCF2, ABCG2, AKT1, AKT2, AKT3, ATP7A, BCL2, BCL2L1, BLVRA, BLVRB, CCL2, CDKN1A, CSNK2A1, EP300, GPX2, GSK3B, HMOX1, KEAP1, MAFG, MYC, NCOA1, NDUFA4, NFKB1, NLRP3, NOTCH1, PPARA, PSMA3, RELA, SLC7A11, SOD2, SP1, STAT3, TXNIP, TXNRD2	ABCC1, ABCF2, AKT1, AKT2, BACH1, BCL2, BCL2L1, CDKN1A, COX2, GPX2, GSK3B, KEAP1, MAFG, MYC, NCOA1, NDUFA4, NLRP3, NOTCH1, PPARA, PRDX1, PSME3, RELA, SIN3A, SOD1, SOD2, SP1, STAT3, TXNIP, TXNRD2
R-HSA-8941326	RUNX2 regulates bone development	13/600	12/507	13	12	-0.00200197	9.96575e-08	1.88287e-07	Fetal shift	Both	AR, CBFB, COL1A1, HDAC4, HDAC6, MAPK1, RB1, RUNX2, SMAD1, SMAD4, SP7, YAP1, YES1	AR, CBFB, COL1A1, HDAC4, HDAC6, MAPK1, RUNX2, SMAD1, SMAD4, SP7, YAP1, YES1
R-HSA-9856649	Transcriptional and post-translational regulation of MITF-M expression and activity	16/600	11/507	16	11	0.00497041	1.28089e-07	0.000111518	Adult shift	Both	AKT3, CDH1, CREB1, CTNNB1, GSK3B, HDAC1, KIT, KITLG, MAPK1, MITF, PAX3, SIRT1, SNAI2, SOX2, SOX9, WNT3A	CDH1, CREB1, GSK3B, HDAC1, MAPK1, PAX3, SIRT1, SNAI2, SOX2, SOX9, WNT3A
R-HSA-166058	MyD88:MAL(TIRAP) cascade initiated on plasma membrane	24/600	19/507	24	19	0.00252465	1.28089e-07	9.66551e-06	Adult shift	Both	CD36, CREB1, DUSP4, FOS, HMGB1, JUN, MAP2K7, MAP3K1, MAP3K7, MAP3K8, MAPK1, MAPK11, MAPK14, MAPK7, NFKB1, NOD2, PPP2CA, RELA, SOCS1, TIRAP, TLR2, TLR4, TP53, TRAF2	BTK, CD36, CREB1, DUSP4, FOS, HMGB1, IKBKB, IRAK1, MAP3K1, MAPK1, MAPK14, MYD88, RELA, S100A1, TIRAP, TLR2, TLR4, TNIP2, TRAF2
R-HSA-168188	Toll Like Receptor TLR6:TLR2 Cascade	24/600	19/507	24	19	0.00252465	1.28089e-07	9.66551e-06	Adult shift	Both	CD36, CREB1, DUSP4, FOS, HMGB1, JUN, MAP2K7, MAP3K1, MAP3K7, MAP3K8, MAPK1, MAPK11, MAPK14, MAPK7, NFKB1, NOD2, PPP2CA, RELA, SOCS1, TIRAP, TLR2, TLR4, TP53, TRAF2	BTK, CD36, CREB1, DUSP4, FOS, HMGB1, IKBKB, IRAK1, MAP3K1, MAPK1, MAPK14, MYD88, RELA, S100A1, TIRAP, TLR2, TLR4, TNIP2, TRAF2
R-HSA-9856651	MITF-M-dependent gene expression	21/600	23/507	21	23	-0.0103649	1.28089e-07	3.13129e-10	Fetal shift	Both	AGO2, AGO3, AKT2, BCL2, CCND1, CDK2, CDKN1A, CREB1, CTNNB1, DICER1, HDAC1, MAPK14, MET, MITF, MYO5A, PLK1, RAB27A, SIRT1, SMARCA4, TCF7, TERT	ACTB, AGO1, AGO2, AKT2, BCL2, CCNB1, CCND1, CDK2, CDKN1A, CREB1, DICER1, HDAC1, MAPK14, MET, MYO5A, PLK1, PPARGC1A, SIN3A, SIRT1, SMARCD1, TCF7, TCF7L1, TERT
R-HSA-186797	Signaling by PDGF	17/600	9/507	17	9	0.0105819	1.28089e-07	0.00467211	Adult shift	Both	COL3A1, COL4A4, COL5A1, GRB2, HRAS, KRAS, NRAS, PDGFB, PDGFC, PIK3CA, PIK3R1, PIK3R2, STAT1, STAT3, STAT5B, STAT6, THBS1	COL5A1, GRB2, HRAS, KRAS, NRAS, PDGFB, PIK3R1, STAT1, STAT3
R-HSA-2559585	Oncogene Induced Senescence	13/600	10/507	13	10	0.0019428	1.39655e-07	1.49533e-05	Adult shift	Both	AGO3, CDK4, CDK6, E2F1, E2F2, E2F3, ETS1, MAPK1, MDM2, MDM4, RB1, SP1, TP53	AGO1, CDK4, CDK6, E2F1, E2F3, ETS1, MAPK1, MDM2, MDM4, SP1
R-HSA-195721	Signaling by WNT	45/600	35/507	45	35	0.00596647	1.72653e-07	2.85894e-05	Adult shift	Both	AGO2, AGO3, AKT1, AKT2, APC, BCL9, BCL9L, CSNK2A1, CTNNB1, CTNNBIP1, DKK1, DVL1, EP300, FZD4, FZD8, GSK3B, HDAC1, KRAS, LRP5, MAP3K7, MYC, NFATC1, PPP2CA, PPP3CA, PSMA3, RAC1, RHOA, RUNX3, SFRP1, SFRP2, SMARCA4, SOX2, SOX4, SOX6, SOX9, TCF7, TERT, WNT1, WNT10A, WNT11, WNT2B, WNT3A, WNT4, WNT5A, YWHAZ	AGO1, AGO2, AKT1, AKT2, AXIN2, BCL9L, CAV1, CTNNBIP1, GNG7, GSK3B, HDAC1, KRAS, MYC, NFATC1, PLCB1, PPP3CA, PRKCA, PSME3, RHOA, SFRP2, SMURF1, SMURF2, SOX2, SOX4, SOX6, SOX9, TCF7, TCF7L1, TERT, TNKS2, WNT1, WNT2B, WNT3A, XIAP, YWHAZ
R-HSA-168179	Toll Like Receptor TLR1:TLR2 Cascade	24/600	19/507	24	19	0.00252465	2.03829e-07	1.33788e-05	Adult shift	Both	CD36, CREB1, DUSP4, FOS, HMGB1, JUN, MAP2K7, MAP3K1, MAP3K7, MAP3K8, MAPK1, MAPK11, MAPK14, MAPK7, NFKB1, NOD2, PPP2CA, RELA, SOCS1, TIRAP, TLR2, TLR4, TP53, TRAF2	BTK, CD36, CREB1, DUSP4, FOS, HMGB1, IKBKB, IRAK1, MAP3K1, MAPK1, MAPK14, MYD88, RELA, S100A1, TIRAP, TLR2, TLR4, TNIP2, TRAF2
R-HSA-181438	Toll Like Receptor 2 (TLR2) Cascade	24/600	19/507	24	19	0.00252465	2.03829e-07	1.33788e-05	Adult shift	Both	CD36, CREB1, DUSP4, FOS, HMGB1, JUN, MAP2K7, MAP3K1, MAP3K7, MAP3K8, MAPK1, MAPK11, MAPK14, MAPK7, NFKB1, NOD2, PPP2CA, RELA, SOCS1, TIRAP, TLR2, TLR4, TP53, TRAF2	BTK, CD36, CREB1, DUSP4, FOS, HMGB1, IKBKB, IRAK1, MAP3K1, MAPK1, MAPK14, MYD88, RELA, S100A1, TIRAP, TLR2, TLR4, TNIP2, TRAF2
R-HSA-5654741	Signaling by FGFR3	14/600	12/507	14	12	-0.000335306	2.05096e-07	2.2405e-06	Fetal shift	Both	BRAF, CBL, FGF1, FGF2, FGF20, FRS2, GRB2, HRAS, KRAS, MAPK1, NRAS, PIK3CA, PIK3R1, PPP2CA	BRAF, CBL, FGF2, FGF20, FGF8, FRS2, GRB2, HRAS, KRAS, MAPK1, NRAS, PIK3R1
R-HSA-9701898	STAT3 nuclear events downstream of ALK signaling	8/600	8/507	8	8	-0.00244576	2.08306e-07	8.29612e-08	Fetal shift	Both	CD274, DNMT1, EP300, HDAC1, HDAC2, HIF1A, PRDM1, STAT3	CD274, DNMT1, HDAC1, HDAC2, HIF1A, PRDM1, SIN3A, STAT3
R-HSA-9703465	Signaling by FLT3 fusion proteins	10/600	8/507	10	8	0.000887574	2.40111e-07	1.09926e-05	Adult shift	Both	CDKN1A, GRB2, HRAS, KRAS, NRAS, PIK3CA, PIK3R1, PIM1, SPTBN1, STAT5B	CDKN1A, GRB2, HRAS, KRAS, NRAS, PIK3R1, PIM1, SPTBN1
R-HSA-186763	Downstream signal transduction	12/600	8/507	12	8	0.00422091	2.48295e-07	0.000217203	Adult shift	Both	GRB2, HRAS, KRAS, NRAS, PDGFB, PIK3CA, PIK3R1, PIK3R2, STAT1, STAT3, STAT5B, STAT6	GRB2, HRAS, KRAS, NRAS, PDGFB, PIK3R1, STAT1, STAT3
R-HSA-452723	Transcriptional regulation of pluripotent stem cells	11/600	9/507	11	9	0.000581854	2.72264e-07	7.8237e-06	Adult shift	Both	EPAS1, FGF2, FOXP1, KLF4, LIN28A, NANOG, POU5F1, SMAD2, SMAD4, SOX2, STAT3	EPAS1, FGF2, FOXP1, KLF4, NANOG, POU5F1, SMAD4, SOX2, STAT3
R-HSA-5654743	Signaling by FGFR4	14/600	12/507	14	12	-0.000335306	2.73421e-07	2.87408e-06	Fetal shift	Both	BRAF, CBL, FGF1, FGF2, FGF20, FRS2, GRB2, HRAS, KRAS, MAPK1, NRAS, PIK3CA, PIK3R1, PPP2CA	BRAF, CBL, FGF2, FGF20, FGF8, FRS2, GRB2, HRAS, KRAS, MAPK1, NRAS, PIK3R1
R-HSA-3769402	Deactivation of the beta-catenin transactivating complex	14/600	13/507	14	13	-0.00230769	3.78427e-07	5.63303e-07	Fetal shift	Both	AKT1, AKT2, APC, BCL9, BCL9L, CTNNB1, CTNNBIP1, HDAC1, SOX2, SOX4, SOX6, SOX9, TCF7, YWHAZ	AKT1, AKT2, BCL9L, CTNNBIP1, HDAC1, SOX2, SOX4, SOX6, SOX9, TCF7, TCF7L1, XIAP, YWHAZ
R-HSA-3928662	EPHB-mediated forward signaling	14/600	13/507	14	13	-0.00230769	3.78427e-07	5.63303e-07	Fetal shift	Both	ARPC5, CDC42, EFNB2, EPHB2, FYN, HRAS, LIMK1, PTK2, RAC1, RHOA, ROCK1, ROCK2, TIAM1, YES1	ACTB, ARPC5, CDC42, EPHB2, FYN, HRAS, PAK1, PTK2, RHOA, ROCK1, ROCK2, TIAM1, YES1
R-HSA-9671555	Signaling by PDGFR in disease	10/600	8/507	10	8	0.000887574	4.16827e-07	1.58513e-05	Adult shift	Both	GRB2, HRAS, KDR, KRAS, NRAS, PIK3CA, PIK3R1, PIK3R2, STAT1, STAT3	GRB2, HRAS, KDR, KRAS, NRAS, PIK3R1, STAT1, STAT3
R-HSA-6806834	Signaling by MET	19/600	15/507	19	15	0.00208087	4.7417e-07	2.3881e-05	Adult shift	Both	ARF6, CBL, COL1A1, COL3A1, COL5A1, FN1, GRB2, HRAS, KRAS, MET, NRAS, PIK3CA, PIK3R1, PTK2, PTPN1, PTPRJ, RAC1, RAP1B, STAT3	ARF6, CBL, COL1A1, COL5A1, FN1, GRB2, HGF, HRAS, KRAS, MET, NRAS, PIK3R1, PTK2, SH3GL2, STAT3
R-HSA-1227986	Signaling by ERBB2	15/600	15/507	15	15	-0.0045858	5.68242e-07	9.58497e-08	Fetal shift	Both	AKT1, AKT2, AKT3, EGFR, ERBB2, ERBB3, FYN, GRB2, HRAS, KRAS, NRAS, PIK3CA, PIK3R1, RHOA, YES1	AKT1, AKT2, CUL5, EGFR, ERBB2, ERBB3, FYN, GRB2, HRAS, KRAS, NRAS, PIK3R1, PRKCA, RHOA, YES1
R-HSA-9758941	Gastrulation	24/600	23/507	24	23	-0.00536489	7.84305e-07	2.18805e-07	Fetal shift	Both	CDH1, CTNNB1, CXCR4, DLL1, EP300, FGF2, FOXC1, MYB, NANOG, NOTCH1, PAX3, PAX7, POU5F1, PSMA3, SMAD2, SMAD3, SMAD4, SNAI1, SOX2, TCF7, WNT3A, YAP1, ZEB2, ZIC2	CDH1, CXCR4, DLL1, FGF2, FGF8, FGFR1, FOXC1, MYB, NANOG, NOTCH1, PAX3, PAX6, POU5F1, PSME3, SMAD3, SMAD4, SNAI1, SOX2, TCF7, TCF7L1, TFAP2B, WNT3A, YAP1
R-HSA-5655302	Signaling by FGFR1 in disease	13/600	12/507	13	12	-0.00200197	7.99302e-07	1.35432e-06	Fetal shift	Both	FGF1, FGF2, FGF20, FRS2, GRB2, HRAS, KRAS, NRAS, PIK3CA, PIK3R1, STAT1, STAT3, STAT5B	FGF2, FGF20, FGF8, FGFR1, FRS2, GRB2, HRAS, KRAS, NRAS, PIK3R1, STAT1, STAT3
R-HSA-74752	Signaling by Insulin receptor	19/600	16/507	19	16	0.000108481	8.58577e-07	9.5176e-06	Adult shift	Both	AKT2, FGF1, FGF10, FGF2, FGF20, FLT3, FRS2, GRB10, GRB2, HRAS, IRS1, IRS2, KRAS, MAPK1, NRAS, PIK3CA, PIK3R1, PIK3R2, PTPN1	AKT2, FGF10, FGF2, FGF20, FGF8, FGFR1, FRS2, GRB2, HRAS, IRS1, IRS2, KRAS, MAPK1, NRAS, PDPK1, PIK3R1
R-HSA-5654736	Signaling by FGFR1	15/600	14/507	15	14	-0.00261341	9.67849e-07	1.13787e-06	Fetal shift	Both	BRAF, CBL, FGF1, FGF10, FGF2, FGF20, FRS2, GRB2, HRAS, KRAS, MAPK1, NRAS, PIK3CA, PIK3R1, PPP2CA	BRAF, CBL, FGF10, FGF2, FGF20, FGF8, FGFR1, FRS2, GRB2, HRAS, KRAS, MAPK1, NRAS, PIK3R1
R-HSA-9679506	SARS-CoV Infections	50/600	40/507	50	40	0.00443787	9.846e-07	4.55468e-05	Adult shift	Both	AKT1, AKT2, AKT3, ATG14, ATP1A2, BCL2L1, BRD4, BRMS1, CANX, CASP1, EP300, FUT8, G3BP1, GPC4, GRB2, GSK3B, HDAC1, HDAC2, HLA-G, IFNB1, JAK1, JAK2, KEAP1, MAP3K7, MTA1, NFKB1, NLRP3, NOD2, NRP1, PRMT1, RB1, RCOR1, RELA, ROCK1, ROCK2, RPN1, RPS23, RUNX1, SDC1, SEC23A, SMAD3, SMAD4, SP1, STAT1, TJP1, TLR2, TUSC3, VEGFA, YWHAE, YWHAZ	AKT1, AKT2, BCL2L1, BRD4, BRMS1, BTK, CAV1, G3BP1, GPC1, GPC4, GRB2, GSK3B, HDAC1, HDAC2, HLA-G, HNRNPA1, IFNB1, IKBKB, IRAK1, JAK1, KEAP1, MTA1, NLRP3, NR3C1, NRP1, PDPK1, RCOR1, RELA, ROCK1, ROCK2, SDC1, SMAD3, SMAD4, SP1, STAT1, TJP1, TLR2, TUSC3, VEGFA, YWHAZ
R-HSA-9034015	Signaling by NTRK3 (TRKC)	9/600	8/507	9	8	-0.000779093	1.01069e-06	4.61881e-06	Fetal shift	Both	BAX, GRB2, HRAS, IRS1, KRAS, NRAS, NTRK3, PIK3CA, PIK3R1	BAX, GRB2, HRAS, IRS1, KRAS, NRAS, NTRK3, PIK3R1
R-HSA-9825892	Regulation of MITF-M-dependent genes involved in cell cycle and proliferation	9/600	10/507	9	10	-0.00472387	1.01069e-06	1.94856e-08	Fetal shift	Both	CCND1, CDK2, CDKN1A, CTNNB1, HDAC1, MET, MITF, PLK1, TCF7	CCNB1, CCND1, CDK2, CDKN1A, HDAC1, MET, PLK1, SIN3A, TCF7, TCF7L1
R-HSA-9843745	Adipogenesis	22/600	21/507	22	21	-0.00475345	1.02813e-06	4.03948e-07	Fetal shift	Both	BMP7, CD36, CDK4, CDK8, EGR2, EP300, HDAC1, HDAC2, KLF4, KLF5, MTA1, NCOA1, NFKB1, PPARA, PRDM16, RELA, SMAD1, SMAD4, SREBF1, SREBF2, TNF, WNT1	BMP7, CCND3, CD36, CDK4, HDAC1, HDAC2, KLF4, KLF5, LPL, MTA1, NCOA1, PPARA, PPARGC1A, PRDM16, RELA, SMAD1, SMAD4, SREBF1, SREBF2, TGFB1, WNT1
R-HSA-389357	CD28 dependent PI3K/Akt signaling	10/600	8/507	10	8	0.000887574	1.12391e-06	3.12101e-05	Adult shift	Both	AKT1, AKT2, AKT3, CD28, FYN, MAP3K8, PIK3CA, PIK3R1, PIK3R2, PIK3R3	AKT1, AKT2, CD28, FYN, MTOR, PDPK1, PIK3R1, PIK3R3
R-HSA-5655332	Signaling by FGFR3 in disease	10/600	9/507	10	9	-0.00108481	1.12391e-06	3.90992e-06	Fetal shift	Both	FGF1, FGF2, FGF20, FRS2, GRB2, HRAS, KRAS, NRAS, PIK3CA, PIK3R1	FGF2, FGF20, FGF8, FRS2, GRB2, HRAS, KRAS, NRAS, PIK3R1
R-HSA-201681	TCF dependent signaling in response to WNT	34/600	24/507	34	24	0.00932939	1.40603e-06	0.000784595	Adult shift	Both	AKT1, AKT2, APC, BCL9, BCL9L, CSNK2A1, CTNNB1, CTNNBIP1, DKK1, DVL1, EP300, FZD4, FZD8, GSK3B, HDAC1, LRP5, MYC, PPP2CA, PSMA3, RUNX3, SFRP1, SFRP2, SMARCA4, SOX2, SOX4, SOX6, SOX9, TCF7, TERT, WNT1, WNT3A, WNT4, WNT5A, YWHAZ	AKT1, AKT2, AXIN2, BCL9L, CAV1, CTNNBIP1, GSK3B, HDAC1, MYC, PSME3, SFRP2, SMURF2, SOX2, SOX4, SOX6, SOX9, TCF7, TCF7L1, TERT, TNKS2, WNT1, WNT3A, XIAP, YWHAZ
R-HSA-388841	Costimulation by the CD28 family	17/600	14/507	17	14	0.000719921	1.4883e-06	2.33308e-05	Adult shift	Both	AKT1, AKT2, AKT3, CD274, CD28, CD4, CDC42, FYN, GRB2, MAP3K8, PIK3CA, PIK3R1, PIK3R2, PIK3R3, PPP2CA, RAC1, YES1	AKT1, AKT2, CD274, CD28, CDC42, CSK, FYN, GRB2, MTOR, PAK1, PDPK1, PIK3R1, PIK3R3, YES1
R-HSA-170834	Signaling by TGF-beta Receptor Complex	20/600	22/507	20	22	-0.0100592	1.54035e-06	6.34606e-09	Fetal shift	Both	CBL, CDK8, EP300, FBN1, HDAC1, ITGB3, ITGB8, MAPK1, MYC, PMEPA1, RHOA, SERPINE1, SKI, SMAD2, SMAD3, SMAD4, SMAD7, SP1, STAT1, TGFBR2	CBL, CDK9, E2F5, FBN1, HDAC1, ITGB3, ITGB8, MAPK1, MYC, RHOA, SERPINE1, SMAD3, SMAD4, SMAD7, SMURF1, SMURF2, SP1, STAT1, TGFB1, TGFB2, TGFBR1, TGFBR2
R-HSA-9687139	Aberrant regulation of mitotic cell cycle due to RB1 defects	12/600	10/507	12	10	0.000276134	2.22176e-06	2.44051e-05	Adult shift	Both	CCND1, CCNE1, CDK2, CDK4, CDK6, CDKN1A, CDKN1B, E2F1, E2F2, E2F3, RB1, UBE2C	CCND1, CCND3, CCNE1, CCNE2, CDK2, CDK4, CDK6, CDKN1A, E2F1, E2F3
R-HSA-8940973	RUNX2 regulates osteoblast differentiation	10/600	9/507	10	9	-0.00108481	2.90797e-06	7.8237e-06	Fetal shift	Both	AR, CBFB, COL1A1, HDAC6, MAPK1, RB1, RUNX2, SP7, YAP1, YES1	AR, CBFB, COL1A1, HDAC6, MAPK1, RUNX2, SP7, YAP1, YES1
R-HSA-1266695	Interleukin-7 signaling	12/600	8/507	12	8	0.00422091	3.09735e-06	0.000909689	Adult shift	Both	CISH, IRS1, IRS2, JAK1, PIK3R1, PIK3R2, PIK3R3, SMARCA4, SOCS1, SOCS2, STAT3, STAT5B	HGF, IRS1, IRS2, JAK1, PIK3R1, PIK3R3, SOCS2, STAT3
R-HSA-9755511	KEAP1-NFE2L2 pathway	23/600	17/507	23	17	0.00480276	3.21734e-06	0.000335653	Adult shift	Both	ABCC1, ABCF2, ABCG2, AKT1, AKT2, AKT3, BCL2, BCL2L1, CCL2, CDKN1A, CSNK2A1, EP300, GSK3B, HMOX1, KEAP1, MAFG, MYC, NFKB1, NOTCH1, PSMA3, RELA, SLC7A11, SP1	ABCC1, ABCF2, AKT1, AKT2, BACH1, BCL2, BCL2L1, CDKN1A, GSK3B, KEAP1, MAFG, MYC, NOTCH1, PRDX1, PSME3, RELA, SP1
R-HSA-5654696	Downstream signaling of activated FGFR2	11/600	10/507	11	10	-0.00139053	3.22044e-06	6.88041e-06	Fetal shift	Both	FGF1, FGF10, FGF2, FGF20, FRS2, GRB2, HRAS, KRAS, NRAS, PIK3CA, PIK3R1	FGF10, FGF2, FGF20, FGF8, FRS2, GRB2, HRAS, KRAS, NRAS, PIK3R1
R-HSA-168181	Toll Like Receptor 7/8 (TLR7/8) Cascade	21/600	15/507	21	15	0.0054142	3.50896e-06	0.000602903	Adult shift	Both	CREB1, DUSP4, FOS, HMGB1, IRF5, JUN, MAP2K7, MAP3K1, MAP3K7, MAP3K8, MAPK1, MAPK11, MAPK14, MAPK7, NFKB1, NOD2, PPP2CA, RELA, TLR4, TP53, TRAF2	CREB1, DUSP4, FOS, HMGB1, IKBKB, IRAK1, IRF5, MAP3K1, MAPK1, MAPK14, MYD88, RELA, TLR4, TNIP2, TRAF2
R-HSA-166016	Toll Like Receptor 4 (TLR4) Cascade	25/600	20/507	25	20	0.00221893	3.84519e-06	8.72911e-05	Adult shift	Both	CD36, CREB1, DUSP4, FOS, HMGB1, JUN, MAP2K7, MAP3K1, MAP3K7, MAP3K8, MAPK1, MAPK11, MAPK14, MAPK7, NFKB1, NOD2, PPP2CA, PTPN4, RELA, SOCS1, TIRAP, TLR2, TLR4, TP53, TRAF2	BTK, CD36, CREB1, DUSP4, FOS, HMGB1, IKBKB, IRAK1, MAP3K1, MAPK1, MAPK14, MYD88, RELA, S100A1, SARM1, TIRAP, TLR2, TLR4, TNIP2, TRAF2
R-HSA-9675126	Diseases of mitotic cell cycle	12/600	10/507	12	10	0.000276134	4.12227e-06	3.66458e-05	Adult shift	Both	CCND1, CCNE1, CDK2, CDK4, CDK6, CDKN1A, CDKN1B, E2F1, E2F2, E2F3, RB1, UBE2C	CCND1, CCND3, CCNE1, CCNE2, CDK2, CDK4, CDK6, CDKN1A, E2F1, E2F3
R-HSA-5654708	Downstream signaling of activated FGFR3	10/600	9/507	10	9	-0.00108481	4.26326e-06	1.09055e-05	Fetal shift	Both	FGF1, FGF2, FGF20, FRS2, GRB2, HRAS, KRAS, NRAS, PIK3CA, PIK3R1	FGF2, FGF20, FGF8, FRS2, GRB2, HRAS, KRAS, NRAS, PIK3R1
R-HSA-5637810	Constitutive Signaling by EGFRvIII	8/600	7/507	8	7	-0.000473373	4.30496e-06	2.07477e-05	Fetal shift	Both	CBL, EGFR, GRB2, HRAS, KRAS, NRAS, PIK3CA, PIK3R1	CBL, EGFR, GRB2, HRAS, KRAS, NRAS, PIK3R1
R-HSA-5637812	Signaling by EGFRvIII in Cancer	8/600	7/507	8	7	-0.000473373	4.30496e-06	2.07477e-05	Fetal shift	Both	CBL, EGFR, GRB2, HRAS, KRAS, NRAS, PIK3CA, PIK3R1	CBL, EGFR, GRB2, HRAS, KRAS, NRAS, PIK3R1
R-HSA-109704	PI3K Cascade	13/600	12/507	13	12	-0.00200197	4.30496e-06	5.96646e-06	Fetal shift	Both	AKT2, FGF1, FGF10, FGF2, FGF20, FLT3, FRS2, GRB2, IRS1, IRS2, PIK3CA, PIK3R1, PIK3R2	AKT2, FGF10, FGF2, FGF20, FGF8, FGFR1, FRS2, GRB2, IRS1, IRS2, PDPK1, PIK3R1
R-HSA-5654687	Downstream signaling of activated FGFR1	11/600	11/507	11	11	-0.00336292	4.35509e-06	1.31313e-06	Fetal shift	Both	FGF1, FGF10, FGF2, FGF20, FRS2, GRB2, HRAS, KRAS, NRAS, PIK3CA, PIK3R1	FGF10, FGF2, FGF20, FGF8, FGFR1, FRS2, GRB2, HRAS, KRAS, NRAS, PIK3R1
R-HSA-2682334	EPH-Ephrin signaling	19/600	16/507	19	16	0.000108481	4.51963e-06	3.21396e-05	Adult shift	Both	ADAM10, ARPC5, CDC42, EFNB2, EPHB2, FYN, GIT1, HRAS, LIMK1, MMP2, MMP9, PTK2, RAC1, RHOA, ROCK1, ROCK2, TIAM1, VAV3, YES1	ACTB, ARPC5, CDC42, EPHB2, FYN, GIT1, HRAS, MMP2, MMP9, PAK1, PTK2, RHOA, ROCK1, ROCK2, TIAM1, YES1
R-HSA-5655291	Signaling by FGFR4 in disease	7/600	6/507	7	6	-0.000167653	4.6545e-06	3.14175e-05	Fetal shift	Both	FRS2, GRB2, HRAS, KRAS, NRAS, PIK3CA, PIK3R1	FRS2, GRB2, HRAS, KRAS, NRAS, PIK3R1
R-HSA-168138	Toll Like Receptor 9 (TLR9) Cascade	21/600	15/507	21	15	0.0054142	5.11515e-06	0.000784595	Adult shift	Both	CREB1, DUSP4, FOS, HMGB1, IRF5, JUN, MAP2K7, MAP3K1, MAP3K7, MAP3K8, MAPK1, MAPK11, MAPK14, MAPK7, NFKB1, NOD2, PPP2CA, RELA, TLR4, TP53, TRAF2	CREB1, DUSP4, FOS, HMGB1, IKBKB, IRAK1, IRF5, MAP3K1, MAPK1, MAPK14, MYD88, RELA, TLR4, TNIP2, TRAF2
R-HSA-2871796	FCERI mediated MAPK activation	11/600	8/507	11	8	0.00255424	6.06381e-06	0.00041553	Adult shift	Both	FOS, GRB2, HRAS, JUN, KRAS, MAP2K7, MAP3K1, MAPK1, NRAS, RAC1, VAV3	FOS, GRB2, HRAS, KRAS, MAP3K1, MAPK1, NRAS, PAK1
R-HSA-168898	Toll-like Receptor Cascades	27/600	22/507	27	22	0.0016075	6.0649e-06	8.72911e-05	Adult shift	Both	CD36, CREB1, DUSP4, FOS, GSDMD, HMGB1, IRF5, JUN, MAP2K7, MAP3K1, MAP3K7, MAP3K8, MAPK1, MAPK11, MAPK14, MAPK7, NFKB1, NOD2, PPP2CA, PTPN4, RELA, SOCS1, TIRAP, TLR2, TLR4, TP53, TRAF2	BTK, CD36, CREB1, DUSP4, FOS, GSDMD, HMGB1, IKBKB, IRAK1, IRF5, MAP3K1, MAPK1, MAPK14, MYD88, RELA, S100A1, SARM1, TIRAP, TLR2, TLR4, TNIP2, TRAF2
R-HSA-975138	TRAF6 mediated induction of NFkB and MAP kinases upon TLR7/8 or 9 activation	20/600	14/507	20	14	0.00571992	6.0649e-06	0.00116121	Adult shift	Both	CREB1, DUSP4, FOS, HMGB1, JUN, MAP2K7, MAP3K1, MAP3K7, MAP3K8, MAPK1, MAPK11, MAPK14, MAPK7, NFKB1, NOD2, PPP2CA, RELA, TLR4, TP53, TRAF2	CREB1, DUSP4, FOS, HMGB1, IKBKB, IRAK1, MAP3K1, MAPK1, MAPK14, MYD88, RELA, TLR4, TNIP2, TRAF2
R-HSA-975155	MyD88 dependent cascade initiated on endosome	20/600	14/507	20	14	0.00571992	7.06869e-06	0.0012821	Adult shift	Both	CREB1, DUSP4, FOS, HMGB1, JUN, MAP2K7, MAP3K1, MAP3K7, MAP3K8, MAPK1, MAPK11, MAPK14, MAPK7, NFKB1, NOD2, PPP2CA, RELA, TLR4, TP53, TRAF2	CREB1, DUSP4, FOS, HMGB1, IKBKB, IRAK1, MAP3K1, MAPK1, MAPK14, MYD88, RELA, TLR4, TNIP2, TRAF2
R-HSA-622312	Inflammasomes	9/600	5/507	9	5	0.00513807	7.41548e-06	0.0080728	Adult shift	Both	BCL2, BCL2L1, CASP1, HMOX1, NFKB1, NLRP3, P2RX7, RELA, TXNIP	BCL2, BCL2L1, NLRP3, RELA, TXNIP
R-HSA-9665348	Signaling by ERBB2 ECD mutants	8/600	7/507	8	7	-0.000473373	7.41548e-06	3.12101e-05	Fetal shift	Both	EGFR, ERBB2, GRB2, HRAS, KRAS, NRAS, PIK3CA, PIK3R1	EGFR, ERBB2, GRB2, HRAS, KRAS, NRAS, PIK3R1
R-HSA-76002	Platelet activation, signaling and aggregation	35/600	40/507	35	40	-0.0205621	7.57898e-06	6.40241e-10	Fetal shift	Both	AKT1, ALDOA, CD36, CD9, CDC42, COL1A1, F2RL2, FERMT3, FN1, FYN, GNAI1, GRB2, IGF1, ITGB3, KNG1, MAPK1, MAPK14, PDGFB, PDPN, PIK3CA, PIK3R1, PIK3R2, PIK3R3, PTK2, PTPN1, RAC1, RAF1, RAP1B, RHOA, SERPINE1, THBS1, TIMP3, VAV3, VEGFA, YWHAZ	AKT1, ARRB1, CD36, CDC42, COL1A1, CSK, ECM1, FERMT3, FN1, FYN, GNAI2, GNG7, GRB2, HGF, IGF1, IGF2, ITGB3, KNG1, MAPK1, MAPK14, PDGFB, PDPK1, PIK3CG, PIK3R1, PIK3R3, PRKCA, PTK2, RAF1, RAPGEF3, RHOA, SERPINE1, SOD1, TGFB1, TGFB2, TIMP1, TIMP3, VCL, VEGFA, VEGFB, YWHAZ
R-HSA-9658195	Leishmania infection	26/600	21/507	26	21	0.00191321	7.64989e-06	0.000129335	Adult shift	Both	ADAM17, ARPC5, CASP1, CDC42, CREB1, DVL1, FYN, GNAI1, GRB2, GSDMD, HMOX1, IL6, JUN, MAPK1, MAPK14, MYO5A, NFKB1, NLRP3, P2RX7, PTK2, RAC1, RELA, TXNIP, VAV3, WNT5A, YES1	ACTB, ADAM17, ADCY3, ARPC5, BTK, CDC42, CREB1, FYN, GNAI2, GNG7, GRB2, GSDMD, IL6, MAPK1, MAPK14, MYO5A, NLRP3, PTK2, RELA, TXNIP, YES1
R-HSA-9824443	Parasitic Infection Pathways	26/600	21/507	26	21	0.00191321	7.64989e-06	0.000129335	Adult shift	Both	ADAM17, ARPC5, CASP1, CDC42, CREB1, DVL1, FYN, GNAI1, GRB2, GSDMD, HMOX1, IL6, JUN, MAPK1, MAPK14, MYO5A, NFKB1, NLRP3, P2RX7, PTK2, RAC1, RELA, TXNIP, VAV3, WNT5A, YES1	ACTB, ADAM17, ADCY3, ARPC5, BTK, CDC42, CREB1, FYN, GNAI2, GNG7, GRB2, GSDMD, IL6, MAPK1, MAPK14, MYO5A, NLRP3, PTK2, RELA, TXNIP, YES1
R-HSA-8878159	Transcriptional regulation by RUNX3	19/600	18/507	19	18	-0.00383629	8.06431e-06	4.28996e-06	Fetal shift	Both	BRD2, CBFB, CCND1, CDKN1A, CTNNB1, EP300, HDAC4, KRAS, MDM2, MYC, NOTCH1, PSMA3, RUNX1, RUNX3, SMAD3, SMAD4, TCF7, TP53, YAP1	CBFB, CCND1, CDKN1A, FOXO3, HDAC4, KRAS, MDM2, MYC, NOTCH1, PSME3, SMAD3, SMAD4, SMURF1, SMURF2, TCF7, TCF7L1, TGFB1, YAP1
R-HSA-8986944	Transcriptional Regulation by MECP2	15/600	14/507	15	14	-0.00261341	8.18254e-06	7.64915e-06	Fetal shift	Both	AGO2, AGO3, BDNF, CAMK4, CREB1, DLL1, FKBP5, HDAC1, HDAC2, MECP2, MET, PTEN, PTPN1, PTPN4, SOX2	AGO1, AGO2, BDNF, CAMK4, CREB1, DLL1, HDAC1, HDAC2, IRAK1, MECP2, MET, PTEN, SIN3A, SOX2
R-HSA-5654716	Downstream signaling of activated FGFR4	10/600	9/507	10	9	-0.00108481	8.26696e-06	2.03806e-05	Fetal shift	Both	FGF1, FGF2, FGF20, FRS2, GRB2, HRAS, KRAS, NRAS, PIK3CA, PIK3R1	FGF2, FGF20, FGF8, FRS2, GRB2, HRAS, KRAS, NRAS, PIK3R1
R-HSA-69231	Cyclin D associated events in G1	13/600	11/507	13	11	-2.95858e-05	8.44469e-06	5.22212e-05	Fetal shift	Both	CCND1, CCNE1, CDK2, CDK4, CDK6, CDKN1A, CDKN1B, E2F1, E2F2, E2F3, JAK2, PPP2CA, RB1	CCND1, CCND3, CCNE1, CCNE2, CDK2, CDK4, CDK6, CDKN1A, E2F1, E2F3, E2F5
R-HSA-69236	G1 Phase	13/600	11/507	13	11	-2.95858e-05	8.44469e-06	5.22212e-05	Fetal shift	Both	CCND1, CCNE1, CDK2, CDK4, CDK6, CDKN1A, CDKN1B, E2F1, E2F2, E2F3, JAK2, PPP2CA, RB1	CCND1, CCND3, CCNE1, CCNE2, CDK2, CDK4, CDK6, CDKN1A, E2F1, E2F3, E2F5
R-HSA-168142	Toll Like Receptor 10 (TLR10) Cascade	19/600	13/507	19	13	0.00602564	8.95874e-06	0.00200528	Adult shift	Both	CREB1, DUSP4, FOS, HMGB1, JUN, MAP2K7, MAP3K1, MAP3K7, MAP3K8, MAPK1, MAPK11, MAPK14, MAPK7, NFKB1, NOD2, PPP2CA, RELA, TP53, TRAF2	CREB1, DUSP4, FOS, HMGB1, IKBKB, IRAK1, MAP3K1, MAPK1, MAPK14, MYD88, RELA, TNIP2, TRAF2
R-HSA-168176	Toll Like Receptor 5 (TLR5) Cascade	19/600	13/507	19	13	0.00602564	8.95874e-06	0.00200528	Adult shift	Both	CREB1, DUSP4, FOS, HMGB1, JUN, MAP2K7, MAP3K1, MAP3K7, MAP3K8, MAPK1, MAPK11, MAPK14, MAPK7, NFKB1, NOD2, PPP2CA, RELA, TP53, TRAF2	CREB1, DUSP4, FOS, HMGB1, IKBKB, IRAK1, MAP3K1, MAPK1, MAPK14, MYD88, RELA, TNIP2, TRAF2
R-HSA-975871	MyD88 cascade initiated on plasma membrane	19/600	13/507	19	13	0.00602564	8.95874e-06	0.00200528	Adult shift	Both	CREB1, DUSP4, FOS, HMGB1, JUN, MAP2K7, MAP3K1, MAP3K7, MAP3K8, MAPK1, MAPK11, MAPK14, MAPK7, NFKB1, NOD2, PPP2CA, RELA, TP53, TRAF2	CREB1, DUSP4, FOS, HMGB1, IKBKB, IRAK1, MAP3K1, MAPK1, MAPK14, MYD88, RELA, TNIP2, TRAF2
R-HSA-109606	Intrinsic Pathway for Apoptosis	14/600	14/507	14	14	-0.00428008	9.30804e-06	2.0332e-06	Fetal shift	Both	AKT1, AKT2, AKT3, BAX, BCL2, BCL2L1, CASP3, E2F1, GSDMD, MAPK1, STAT3, TP53, YWHAE, YWHAZ	AKT1, AKT2, BAX, BBC3, BCL2, BCL2L1, CASP3, E2F1, GSDMD, MAPK1, STAT3, TP73, XIAP, YWHAZ
R-HSA-9022699	MECP2 regulates neuronal receptors and channels	8/600	6/507	8	6	0.00149901	1.16797e-05	0.00041553	Adult shift	Both	CREB1, FKBP5, HDAC1, HDAC2, MECP2, MET, PTPN1, PTPN4	CREB1, HDAC1, HDAC2, MECP2, MET, SIN3A
R-HSA-9617828	FOXO-mediated transcription of cell cycle genes	8/600	8/507	8	8	-0.00244576	1.16797e-05	4.61881e-06	Fetal shift	Both	BTG1, CDKN1A, CDKN1B, FOXO1, KLF4, SMAD2, SMAD3, SMAD4	BTG1, CAV1, CDKN1A, FOXO1, FOXO3, KLF4, SMAD3, SMAD4
R-HSA-9754189	Germ layer formation at gastrulation	8/600	6/507	8	6	0.00149901	1.16797e-05	0.00041553	Adult shift	Both	CTNNB1, NANOG, POU5F1, SMAD2, SMAD3, SMAD4, SOX2, TCF7	NANOG, POU5F1, SMAD3, SMAD4, SOX2, TCF7
R-HSA-157118	Signaling by NOTCH	32/600	28/507	32	28	-0.00189349	1.2156e-05	2.93852e-05	Fetal shift	Both	ADAM10, ADAM17, AGO2, AGO3, AKT1, CCND1, CDK8, CREB1, DLL1, E2F1, E2F3, EGFR, EP300, FLT4, HDAC1, HDAC11, HDAC2, HDAC4, HDAC6, HDAC9, HIF1A, JUN, MYC, NOTCH1, NOTCH2, NOTCH3, PSMA3, RUNX1, SMAD3, STAT1, TP53, YWHAZ	ADAM17, AGO1, AGO2, AKT1, ARRB1, CCND1, CREB1, DLL1, E2F1, E2F3, EGFR, FBXW7, FLT4, HDAC1, HDAC11, HDAC2, HDAC4, HDAC6, HDAC9, HIF1A, MYC, NOTCH1, NOTCH2, NOTCH4, PSME3, SMAD3, STAT1, YWHAZ
R-HSA-109581	Apoptosis	27/600	26/507	27	26	-0.00628205	1.26886e-05	2.8316e-06	Fetal shift	Both	AKT1, AKT2, AKT3, APC, BAX, BCL2, BCL2L1, CASP3, CDH1, CTNNB1, E2F1, GSDMD, HMGB1, HMGB2, MAPK1, MAPT, PSMA3, PTK2, ROCK1, STAT3, TJP1, TLR4, TP53, TRAF2, VIM, YWHAE, YWHAZ	AKT1, AKT2, BAX, BBC3, BCL2, BCL2L1, CASP3, CDH1, DAPK1, E2F1, GSDMD, HMGB1, HMGB2, MAPK1, MAPT, PSME3, PTK2, ROCK1, STAT3, TJP1, TLR4, TP73, TRAF2, VIM, XIAP, YWHAZ
R-HSA-5654738	Signaling by FGFR2	16/600	15/507	16	15	-0.00291913	1.30816e-05	1.02541e-05	Fetal shift	Both	BRAF, CBL, FGF1, FGF10, FGF2, FGF20, FRS2, GRB2, HRAS, KRAS, MAPK1, NRAS, PIK3CA, PIK3R1, PPP2CA, RBFOX2	BRAF, CBL, FGF10, FGF2, FGF20, FGF8, FRS2, GRB2, HNRNPA1, HRAS, KRAS, MAPK1, NRAS, PIK3R1, PTBP1
R-HSA-453279	Mitotic G1 phase and G1/S transition	24/600	21/507	24	21	-0.00142012	1.34175e-05	3.41529e-05	Fetal shift	Both	AKT1, AKT2, AKT3, CCND1, CCNE1, CDC6, CDK2, CDK4, CDK6, CDKN1A, CDKN1B, E2F1, E2F2, E2F3, HDAC1, JAK2, MCM10, MCM3, MYC, PPP2CA, PSMA3, RB1, TOP2A, TYMS	AKT1, AKT2, CCNB1, CCND1, CCND3, CCNE1, CCNE2, CDC25A, CDK2, CDK4, CDK6, CDKN1A, E2F1, E2F3, E2F5, HDAC1, MCM10, MYC, PSME3, TYMS, WEE1
R-HSA-114604	GPVI-mediated activation cascade	11/600	8/507	11	8	0.00255424	1.35275e-05	0.000751886	Adult shift	Both	CDC42, COL1A1, FYN, PDPN, PIK3CA, PIK3R1, PIK3R2, PIK3R3, RAC1, RHOA, VAV3	CDC42, COL1A1, FYN, PDPK1, PIK3CG, PIK3R1, PIK3R3, RHOA
R-HSA-5654693	FRS-mediated FGFR1 signaling	9/600	10/507	9	10	-0.00472387	1.55012e-05	5.63303e-07	Fetal shift	Both	FGF1, FGF10, FGF2, FGF20, FRS2, GRB2, HRAS, KRAS, NRAS	FGF10, FGF2, FGF20, FGF8, FGFR1, FRS2, GRB2, HRAS, KRAS, NRAS
R-HSA-2173796	SMAD2/SMAD3:SMAD4 heterotrimer regulates transcription	11/600	10/507	11	10	-0.00139053	1.825e-05	3.09107e-05	Fetal shift	Both	CDK8, EP300, HDAC1, MAPK1, MYC, SERPINE1, SMAD2, SMAD3, SMAD4, SMAD7, SP1	CDK9, E2F5, HDAC1, MAPK1, MYC, SERPINE1, SMAD3, SMAD4, SMAD7, SP1
R-HSA-210993	Tie2 Signaling	8/600	6/507	8	6	0.00149901	1.86374e-05	0.000575398	Adult shift	Both	ANGPT2, GRB2, HRAS, KRAS, NRAS, PIK3CA, PIK3R1, PIK3R2	ANGPT2, GRB2, HRAS, KRAS, NRAS, PIK3R1
R-HSA-881907	Gastrin-CREB signalling pathway via PKC and MAPK	8/600	8/507	8	8	-0.00244576	1.86374e-05	7.44586e-06	Fetal shift	Both	CREB1, EGFR, GRB2, HRAS, KRAS, MAPK1, MAPK7, NRAS	CREB1, EGFR, GRB2, HRAS, KRAS, MAPK1, NRAS, PRKCA
R-HSA-2173793	Transcriptional activity of SMAD2/SMAD3:SMAD4 heterotrimer	13/600	12/507	13	12	-0.00200197	2.03615e-05	2.36914e-05	Fetal shift	Both	CDK8, EP300, HDAC1, MAPK1, MYC, SERPINE1, SKI, SMAD2, SMAD3, SMAD4, SMAD7, SP1, STAT1	CDK9, E2F5, HDAC1, MAPK1, MYC, SERPINE1, SMAD3, SMAD4, SMAD7, SMURF2, SP1, STAT1
R-HSA-2424491	DAP12 signaling	10/600	7/507	10	7	0.00285996	2.15348e-05	0.00152228	Adult shift	Both	FYN, GRB2, HRAS, KRAS, NRAS, PIK3CA, PIK3R1, PIK3R2, RAC1, VAV3	BTK, FYN, GRB2, HRAS, KRAS, NRAS, PIK3R1
R-HSA-451927	Interleukin-2 family signaling	12/600	8/507	12	8	0.00422091	2.28615e-05	0.00312343	Adult shift	Both	GRB2, IL15RA, JAK1, JAK2, LGALS9, PIK3CA, PIK3R1, PIK3R2, PIK3R3, STAT1, STAT3, STAT5B	GRB2, JAK1, LGALS9, PIK3CD, PIK3R1, PIK3R3, STAT1, STAT3
R-HSA-2454202	Fc epsilon receptor (FCERI) signaling	22/600	18/507	22	18	0.00116371	2.49655e-05	0.000236521	Adult shift	Both	FOS, FYN, GRB2, HRAS, JUN, KRAS, MAP2K7, MAP3K1, MAP3K7, MAPK1, NFATC1, NFATC3, NFKB1, NRAS, PIK3CA, PIK3R1, PIK3R2, PPP3CA, PSMA3, RAC1, RELA, VAV3	BTK, FOS, FYN, GRB2, HRAS, IKBKB, KRAS, MAP3K1, MAPK1, NFATC1, NFATC3, NRAS, PAK1, PDPK1, PIK3R1, PPP3CA, PSME3, RELA
R-HSA-1236382	Constitutive Signaling by Ligand-Responsive EGFR Cancer Variants	8/600	7/507	8	7	-0.000473373	2.91568e-05	9.68853e-05	Fetal shift	Both	CBL, EGFR, GRB2, HRAS, KRAS, NRAS, PIK3CA, PIK3R1	CBL, EGFR, GRB2, HRAS, KRAS, NRAS, PIK3R1
R-HSA-5637815	Signaling by Ligand-Responsive EGFR Variants in Cancer	8/600	7/507	8	7	-0.000473373	2.91568e-05	9.68853e-05	Fetal shift	Both	CBL, EGFR, GRB2, HRAS, KRAS, NRAS, PIK3CA, PIK3R1	CBL, EGFR, GRB2, HRAS, KRAS, NRAS, PIK3R1
R-HSA-9680350	Signaling by CSF1 (M-CSF) in myeloid cells	10/600	10/507	10	10	-0.0030572	2.91568e-05	9.11827e-06	Fetal shift	Both	CBL, CSF1R, FYN, GRB2, KRAS, PIK3CA, PIK3R1, STAT1, STAT3, YES1	CBL, CSF1R, FYN, GRB2, KRAS, PIK3CD, PIK3R1, STAT1, STAT3, YES1
R-HSA-198323	AKT phosphorylates targets in the cytosol	7/600	5/507	7	5	0.00180473	2.98078e-05	0.00135436	Adult shift	Both	AKT1, AKT2, AKT3, CDKN1A, CDKN1B, GSK3B, MDM2	AKT1, AKT2, CDKN1A, GSK3B, MDM2
R-HSA-6804116	TP53 Regulates Transcription of Genes Involved in G1 Cell Cycle Arrest	7/600	5/507	7	5	0.00180473	2.98078e-05	0.00135436	Adult shift	Both	CCNE1, CDK2, CDKN1A, CDKN1B, E2F1, E2F7, TP53	CCNE1, CCNE2, CDK2, CDKN1A, E2F1
R-HSA-198725	Nuclear Events (kinase and transcription factor activation)	14/600	10/507	14	10	0.00360947	3.00186e-05	0.00183552	Adult shift	Both	ARC, CREB1, DUSP4, EGR2, EP300, FOS, MAPK1, MAPK11, MAPK14, MAPK7, MEF2D, PPP2CA, SRF, TRIB1	ARC, CREB1, DUSP4, EGR3, FOS, FOSL1, ID2, MAPK1, MAPK14, SRF
R-HSA-5654700	FRS-mediated FGFR2 signaling	9/600	9/507	9	9	-0.00275148	3.09827e-05	1.09055e-05	Fetal shift	Both	FGF1, FGF10, FGF2, FGF20, FRS2, GRB2, HRAS, KRAS, NRAS	FGF10, FGF2, FGF20, FGF8, FRS2, GRB2, HRAS, KRAS, NRAS
R-HSA-5674400	Constitutive Signaling by AKT1 E17K in Cancer	9/600	10/507	9	10	-0.00472387	3.09827e-05	1.35432e-06	Fetal shift	Both	AKT1, AKT2, AKT3, CDKN1A, CDKN1B, CREB1, FOXO1, GSK3B, MDM2	AKT1, AKT2, CDKN1A, CREB1, FOXO1, FOXO3, GSK3B, MDM2, MTOR, PDPK1
R-HSA-9006335	Signaling by Erythropoietin	9/600	8/507	9	8	-0.000779093	3.09827e-05	7.76461e-05	Fetal shift	Both	GRB2, HRAS, IRS2, JAK2, KRAS, NRAS, PIK3CA, PIK3R1, STAT5B	GRB2, HRAS, IRS2, KRAS, NRAS, PIK3CD, PIK3CG, PIK3R1
R-HSA-9664565	Signaling by ERBB2 KD Mutants	9/600	8/507	9	8	-0.000779093	3.09827e-05	7.76461e-05	Fetal shift	Both	EGFR, ERBB2, ERBB3, GRB2, HRAS, KRAS, NRAS, PIK3CA, PIK3R1	EGFR, ERBB2, ERBB3, GRB2, HRAS, KRAS, NRAS, PIK3R1
R-HSA-9759194	Nuclear events mediated by NFE2L2	18/600	14/507	18	14	0.00238659	3.17862e-05	0.000649471	Adult shift	Both	ABCC1, ABCF2, ABCG2, BCL2, BCL2L1, CCL2, EP300, GSK3B, HMOX1, KEAP1, MAFG, MYC, NFKB1, NOTCH1, PSMA3, RELA, SLC7A11, SP1	ABCC1, ABCF2, BACH1, BCL2, BCL2L1, GSK3B, KEAP1, MAFG, MYC, NOTCH1, PRDX1, PSME3, RELA, SP1
R-HSA-3700989	Transcriptional Regulation by TP53	41/600	35/507	41	35	-0.000700197	3.51459e-05	0.000129335	Fetal shift	Both	AGO2, AGO3, AKT1, AKT2, AKT3, ATR, BANP, BAX, BCL6, BIRC5, CASP1, CCNE1, CCNG1, CDK2, CDKN1A, CDKN1B, CSNK2A1, E2F1, E2F7, EP300, FOS, GLS, GPX2, HDAC1, HDAC2, ING5, JUN, KMT5A, MAPK11, MAPK14, MDM2, MDM4, NDUFA4, PPP2CA, PRDM1, PRKAB1, PRMT1, PTEN, TP53, YWHAE, YWHAZ	AGO1, AGO2, AKT1, AKT2, ATR, BAX, BBC3, BCL6, CCNB1, CCNE1, CCNE2, CDK2, CDK9, CDKN1A, CHEK1, COX2, E2F1, FOS, GPX2, HDAC1, HDAC2, KMT5A, LAMTOR5, MAPK14, MDM2, MDM4, MTOR, NDUFA4, PDPK1, PRDM1, PRDX1, PTEN, RAD17, TP73, YWHAZ
R-HSA-9702518	STAT5 activation downstream of FLT3 ITD mutants	6/600	4/507	6	4	0.00211045	3.74262e-05	0.00310834	Adult shift	Both	BCL2L1, CDKN1A, FLT3, GRB2, PIM1, STAT5B	BCL2L1, CDKN1A, GRB2, PIM1
R-HSA-1226099	Signaling by FGFR in disease	14/600	13/507	14	13	-0.00230769	4.24755e-05	3.66458e-05	Fetal shift	Both	FGF1, FGF10, FGF2, FGF20, FRS2, GRB2, HRAS, KRAS, NRAS, PIK3CA, PIK3R1, STAT1, STAT3, STAT5B	FGF10, FGF2, FGF20, FGF8, FGFR1, FRS2, GRB2, HRAS, KRAS, NRAS, PIK3R1, STAT1, STAT3
R-HSA-5654706	FRS-mediated FGFR3 signaling	8/600	8/507	8	8	-0.00244576	4.24755e-05	1.58513e-05	Fetal shift	Both	FGF1, FGF2, FGF20, FRS2, GRB2, HRAS, KRAS, NRAS	FGF2, FGF20, FGF8, FRS2, GRB2, HRAS, KRAS, NRAS
R-HSA-1227990	Signaling by ERBB2 in Cancer	9/600	8/507	9	8	-0.000779093	4.3321e-05	0.00010444	Fetal shift	Both	EGFR, ERBB2, ERBB3, GRB2, HRAS, KRAS, NRAS, PIK3CA, PIK3R1	EGFR, ERBB2, ERBB3, GRB2, HRAS, KRAS, NRAS, PIK3R1
R-HSA-1474244	Extracellular matrix organization	36/600	33/507	36	33	-0.00508876	4.3631e-05	2.43416e-05	Fetal shift	Both	ADAM10, ADAM17, ADAMTS5, BMP7, BSG, CAPN2, CASP3, CD151, CD44, CDH1, COL1A1, COL3A1, COL4A4, COL5A1, FBN1, FGF2, FN1, ICAM1, ITGA10, ITGA5, ITGB3, ITGB8, KDR, MMP1, MMP11, MMP13, MMP14, MMP16, MMP2, MMP9, NCAM1, P4HA1, PDGFB, SDC1, SERPINE1, THBS1	ADAM17, ADAMTS5, BMP7, BSG, CASP3, CD151, CD44, CDH1, COL1A1, COL5A1, DMP1, DSPP, EFEMP2, FBN1, FGF2, FN1, GDF5, ICAM1, ITGA10, ITGA5, ITGB3, ITGB8, KDR, MMP14, MMP2, MMP9, PDGFB, PRKCA, SDC1, SERPINE1, TGFB1, TGFB2, TIMP1
R-HSA-5654726	Negative regulation of FGFR1 signaling	10/600	10/507	10	10	-0.0030572	4.9043e-05	1.49533e-05	Fetal shift	Both	BRAF, CBL, FGF1, FGF10, FGF2, FGF20, FRS2, GRB2, MAPK1, PPP2CA	BRAF, CBL, FGF10, FGF2, FGF20, FGF8, FGFR1, FRS2, GRB2, MAPK1
R-HSA-9725371	Nuclear events stimulated by ALK signaling in cancer	10/600	10/507	10	10	-0.0030572	4.9043e-05	1.49533e-05	Fetal shift	Both	AGO2, AGO3, DNMT1, FOXM1, HDAC1, MAPK1, MECP2, RB1, STAT3, TWIST1	AGO1, AGO2, CCNB1, DNMT1, FOXM1, HDAC1, MAPK1, MECP2, STAT3, TWIST1
R-HSA-450294	MAP kinase activation	14/600	8/507	14	8	0.00755424	4.95843e-05	0.0259635	Adult shift	Both	CREB1, DUSP4, FOS, JUN, MAP2K7, MAP3K7, MAP3K8, MAPK1, MAPK11, MAPK14, MAPK7, NFKB1, NOD2, PPP2CA	CREB1, DUSP4, FOS, IKBKB, IRAK1, MAPK1, MAPK14, TNIP2
R-HSA-512988	Interleukin-3, Interleukin-5 and GM-CSF signaling	12/600	9/507	12	9	0.00224852	5.27525e-05	0.00134894	Adult shift	Both	CBL, FYN, GRB2, JAK1, JAK2, PIK3CA, PIK3R1, PIK3R2, PIK3R3, STAT5B, YES1, YWHAZ	CBL, FYN, GRB2, JAK1, PIK3CD, PIK3R1, PIK3R3, YES1, YWHAZ
R-HSA-166166	MyD88-independent TLR4 cascade	19/600	13/507	19	13	0.00602564	5.4437e-05	0.00622552	Adult shift	Both	CREB1, DUSP4, FOS, HMGB1, JUN, MAP2K7, MAP3K7, MAP3K8, MAPK1, MAPK11, MAPK14, MAPK7, NFKB1, NOD2, PPP2CA, RELA, TLR4, TP53, TRAF2	CREB1, DUSP4, FOS, HMGB1, IKBKB, IRAK1, MAPK1, MAPK14, RELA, SARM1, TLR4, TNIP2, TRAF2
R-HSA-937061	TRIF (TICAM1)-mediated TLR4 signaling	19/600	13/507	19	13	0.00602564	5.4437e-05	0.00622552	Adult shift	Both	CREB1, DUSP4, FOS, HMGB1, JUN, MAP2K7, MAP3K7, MAP3K8, MAPK1, MAPK11, MAPK14, MAPK7, NFKB1, NOD2, PPP2CA, RELA, TLR4, TP53, TRAF2	CREB1, DUSP4, FOS, HMGB1, IKBKB, IRAK1, MAPK1, MAPK14, RELA, SARM1, TLR4, TNIP2, TRAF2
R-HSA-445144	Signal transduction by L1	8/600	7/507	8	7	-0.000473373	6.01144e-05	0.000181934	Fetal shift	Both	CSNK2A1, EGFR, ITGA5, ITGB3, MAPK1, NCAM1, NRP1, RAC1	EGFR, FGFR1, ITGA5, ITGB3, MAPK1, NRP1, PAK1
R-HSA-5621575	CD209 (DC-SIGN) signaling	8/600	7/507	8	7	-0.000473373	6.01144e-05	0.000181934	Fetal shift	Both	EP300, FYN, HRAS, KRAS, NFKB1, NRAS, RAF1, RELA	FYN, HRAS, KRAS, NRAS, PAK1, RAF1, RELA
R-HSA-5654688	SHC-mediated cascade:FGFR1	8/600	9/507	8	9	-0.00441815	6.01144e-05	2.57635e-06	Fetal shift	Both	FGF1, FGF10, FGF2, FGF20, GRB2, HRAS, KRAS, NRAS	FGF10, FGF2, FGF20, FGF8, FGFR1, GRB2, HRAS, KRAS, NRAS
R-HSA-5654689	PI-3K cascade:FGFR1	8/600	8/507	8	8	-0.00244576	6.01144e-05	2.33308e-05	Fetal shift	Both	FGF1, FGF10, FGF2, FGF20, FRS2, GRB2, PIK3CA, PIK3R1	FGF10, FGF2, FGF20, FGF8, FGFR1, FRS2, GRB2, PIK3R1
R-HSA-168643	Nucleotide-binding domain, leucine rich repeat containing receptor (NLR) signaling pathways	13/600	8/507	13	8	0.00588757	6.17226e-05	0.0138927	Adult shift	Both	BCL2, BCL2L1, CASP1, HMOX1, MAP3K7, MAPK11, MAPK14, NFKB1, NLRP3, NOD2, P2RX7, RELA, TXNIP	BCL2, BCL2L1, IKBKB, IRAK1, MAPK14, NLRP3, RELA, TXNIP
R-HSA-447115	Interleukin-12 family signaling	13/600	9/507	13	9	0.00391519	6.17226e-05	0.00424348	Adult shift	Both	ARF1, CANX, CDC42, HNRNPA2B1, IL23R, JAK1, JAK2, PDCD4, RAP1B, RPLP0, SOD2, STAT1, STAT3	CAPZA1, CDC42, IL23R, JAK1, RPLP0, SOD1, SOD2, STAT1, STAT3
R-HSA-5654727	Negative regulation of FGFR2 signaling	10/600	9/507	10	9	-0.00108481	6.17226e-05	0.000115698	Fetal shift	Both	BRAF, CBL, FGF1, FGF10, FGF2, FGF20, FRS2, GRB2, MAPK1, PPP2CA	BRAF, CBL, FGF10, FGF2, FGF20, FGF8, FRS2, GRB2, MAPK1
R-HSA-1059683	Interleukin-6 signaling	6/600	6/507	6	6	-0.00183432	6.87061e-05	3.14175e-05	Fetal shift	Both	CBL, IL6, JAK1, JAK2, STAT1, STAT3	CBL, IL6, JAK1, SOCS3, STAT1, STAT3
R-HSA-2586552	Signaling by Leptin	6/600	4/507	6	4	0.00211045	6.87061e-05	0.00448546	Adult shift	Both	IRS1, IRS2, JAK2, SH2B1, STAT3, STAT5B	IRS1, IRS2, SOCS3, STAT3
R-HSA-9028731	Activated NTRK2 signals through FRS2 and FRS3	6/600	6/507	6	6	-0.00183432	6.87061e-05	3.14175e-05	Fetal shift	Both	BDNF, FRS2, GRB2, HRAS, KRAS, NRAS	BDNF, FRS2, GRB2, HRAS, KRAS, NRAS
R-HSA-2644602	Signaling by NOTCH1 PEST Domain Mutants in Cancer	13/600	11/507	13	11	-2.95858e-05	7.16694e-05	0.000316926	Fetal shift	Both	ADAM10, ADAM17, CDK8, DLL1, EP300, HDAC1, HDAC11, HDAC2, HDAC4, HDAC6, HDAC9, MYC, NOTCH1	ADAM17, DLL1, FBXW7, HDAC1, HDAC11, HDAC2, HDAC4, HDAC6, HDAC9, MYC, NOTCH1
R-HSA-2644603	Signaling by NOTCH1 in Cancer	13/600	11/507	13	11	-2.95858e-05	7.16694e-05	0.000316926	Fetal shift	Both	ADAM10, ADAM17, CDK8, DLL1, EP300, HDAC1, HDAC11, HDAC2, HDAC4, HDAC6, HDAC9, MYC, NOTCH1	ADAM17, DLL1, FBXW7, HDAC1, HDAC11, HDAC2, HDAC4, HDAC6, HDAC9, MYC, NOTCH1
R-HSA-2644606	Constitutive Signaling by NOTCH1 PEST Domain Mutants	13/600	11/507	13	11	-2.95858e-05	7.16694e-05	0.000316926	Fetal shift	Both	ADAM10, ADAM17, CDK8, DLL1, EP300, HDAC1, HDAC11, HDAC2, HDAC4, HDAC6, HDAC9, MYC, NOTCH1	ADAM17, DLL1, FBXW7, HDAC1, HDAC11, HDAC2, HDAC4, HDAC6, HDAC9, MYC, NOTCH1
R-HSA-2894858	Signaling by NOTCH1 HD+PEST Domain Mutants in Cancer	13/600	11/507	13	11	-2.95858e-05	7.16694e-05	0.000316926	Fetal shift	Both	ADAM10, ADAM17, CDK8, DLL1, EP300, HDAC1, HDAC11, HDAC2, HDAC4, HDAC6, HDAC9, MYC, NOTCH1	ADAM17, DLL1, FBXW7, HDAC1, HDAC11, HDAC2, HDAC4, HDAC6, HDAC9, MYC, NOTCH1
R-HSA-2894862	Constitutive Signaling by NOTCH1 HD+PEST Domain Mutants	13/600	11/507	13	11	-2.95858e-05	7.16694e-05	0.000316926	Fetal shift	Both	ADAM10, ADAM17, CDK8, DLL1, EP300, HDAC1, HDAC11, HDAC2, HDAC4, HDAC6, HDAC9, MYC, NOTCH1	ADAM17, DLL1, FBXW7, HDAC1, HDAC11, HDAC2, HDAC4, HDAC6, HDAC9, MYC, NOTCH1
R-HSA-1433559	Regulation of KIT signaling	7/600	5/507	7	5	0.00180473	7.16694e-05	0.00245797	Adult shift	Both	CBL, FYN, GRB2, KIT, KITLG, SOCS1, YES1	CBL, FYN, GRB2, PRKCA, YES1
R-HSA-350054	Notch-HLH transcription pathway	9/600	9/507	9	9	-0.00275148	7.39922e-05	2.62553e-05	Fetal shift	Both	HDAC1, HDAC11, HDAC2, HDAC4, HDAC6, HDAC9, NOTCH1, NOTCH2, NOTCH3	HDAC1, HDAC11, HDAC2, HDAC4, HDAC6, HDAC9, NOTCH1, NOTCH2, NOTCH4
R-HSA-216083	Integrin cell surface interactions	16/600	13/507	16	13	0.00102564	7.46896e-05	0.000630758	Adult shift	Both	BSG, CD44, CDH1, COL1A1, COL3A1, COL4A4, COL5A1, FBN1, FN1, ICAM1, ITGA10, ITGA5, ITGB3, ITGB8, KDR, THBS1	BSG, CD44, CDH1, COL1A1, COL5A1, FBN1, FN1, ICAM1, ITGA10, ITGA5, ITGB3, ITGB8, KDR
R-HSA-5357801	Programmed Cell Death	28/600	26/507	28	26	-0.00461538	7.69634e-05	3.78174e-05	Fetal shift	Both	AKT1, AKT2, AKT3, APC, BAX, BCL2, BCL2L1, CASP1, CASP3, CDH1, CTNNB1, E2F1, GSDMD, HMGB1, HMGB2, MAPK1, MAPT, PSMA3, PTK2, ROCK1, STAT3, TJP1, TLR4, TP53, TRAF2, VIM, YWHAE, YWHAZ	AKT1, AKT2, BAX, BBC3, BCL2, BCL2L1, CASP3, CDH1, DAPK1, E2F1, GSDMD, HMGB1, HMGB2, MAPK1, MAPT, PSME3, PTK2, ROCK1, STAT3, TJP1, TLR4, TP73, TRAF2, VIM, XIAP, YWHAZ
R-HSA-5654712	FRS-mediated FGFR4 signaling	8/600	8/507	8	8	-0.00244576	8.09817e-05	3.12101e-05	Fetal shift	Both	FGF1, FGF2, FGF20, FRS2, GRB2, HRAS, KRAS, NRAS	FGF2, FGF20, FGF8, FRS2, GRB2, HRAS, KRAS, NRAS
R-HSA-912631	Regulation of signaling by CBL	8/600	7/507	8	7	-0.000473373	8.09817e-05	0.000243293	Fetal shift	Both	CBL, FYN, GRB2, PIK3CA, PIK3R1, PIK3R2, PIK3R3, YES1	CBL, FYN, GRB2, PIK3CD, PIK3R1, PIK3R3, YES1
R-HSA-5655253	Signaling by FGFR2 in disease	11/600	10/507	11	10	-0.00139053	8.73222e-05	0.000131714	Fetal shift	Both	FGF1, FGF10, FGF2, FGF20, FRS2, GRB2, HRAS, KRAS, NRAS, PIK3CA, PIK3R1	FGF10, FGF2, FGF20, FGF8, FRS2, GRB2, HRAS, KRAS, NRAS, PIK3R1
R-HSA-168164	Toll Like Receptor 3 (TLR3) Cascade	18/600	12/507	18	12	0.00633136	9.23432e-05	0.0109536	Adult shift	Both	CREB1, DUSP4, FOS, HMGB1, JUN, MAP2K7, MAP3K7, MAP3K8, MAPK1, MAPK11, MAPK14, MAPK7, NFKB1, NOD2, PPP2CA, RELA, TP53, TRAF2	CREB1, DUSP4, FOS, HMGB1, IKBKB, IRAK1, MAPK1, MAPK14, RELA, SARM1, TNIP2, TRAF2
R-HSA-5654732	Negative regulation of FGFR3 signaling	9/600	8/507	9	8	-0.000779093	9.82785e-05	0.000217203	Fetal shift	Both	BRAF, CBL, FGF1, FGF2, FGF20, FRS2, GRB2, MAPK1, PPP2CA	BRAF, CBL, FGF2, FGF20, FGF8, FRS2, GRB2, MAPK1
R-HSA-9834899	Specification of the neural plate border	7/600	7/507	7	7	-0.00214004	0.000110485	4.52088e-05	Fetal shift	Both	CTNNB1, MYB, PAX3, PAX7, POU5F1, SOX2, WNT3A	MYB, PAX3, POU5F1, SOX2, TCF7L1, TFAP2B, WNT3A
R-HSA-5654695	PI-3K cascade:FGFR2	8/600	7/507	8	7	-0.000473373	0.000114514	0.000316926	Fetal shift	Both	FGF1, FGF10, FGF2, FGF20, FRS2, GRB2, PIK3CA, PIK3R1	FGF10, FGF2, FGF20, FGF8, FRS2, GRB2, PIK3R1
R-HSA-5654699	SHC-mediated cascade:FGFR2	8/600	8/507	8	8	-0.00244576	0.000114514	4.21318e-05	Fetal shift	Both	FGF1, FGF10, FGF2, FGF20, GRB2, HRAS, KRAS, NRAS	FGF10, FGF2, FGF20, FGF8, GRB2, HRAS, KRAS, NRAS
R-HSA-9827857	Specification of primordial germ cells	6/600	5/507	6	5	0.000138067	0.000117763	0.000644468	Adult shift	Both	CXCR4, NANOG, PDPN, POU5F1, PRDM1, TET2	CXCR4, NANOG, POU5F1, PRDM1, TET2
R-HSA-6806003	Regulation of TP53 Expression and Degradation	10/600	8/507	10	8	0.000887574	0.00012418	0.00108395	Adult shift	Both	AKT1, AKT2, AKT3, CCNG1, CDK2, MDM2, MDM4, PPP2CA, PRDM1, TP53	AKT1, AKT2, CDK2, MDM2, MDM4, MTOR, PDPK1, PRDM1
R-HSA-1474228	Degradation of the extracellular matrix	21/600	14/507	21	14	0.00738659	0.00012548	0.0156426	Adult shift	Both	ADAM10, ADAM17, ADAMTS5, BSG, CAPN2, CASP3, CD44, CDH1, COL1A1, COL3A1, COL4A4, COL5A1, FBN1, FN1, MMP1, MMP11, MMP13, MMP14, MMP16, MMP2, MMP9	ADAM17, ADAMTS5, BSG, CASP3, CD44, CDH1, COL1A1, COL5A1, FBN1, FN1, MMP14, MMP2, MMP9, TIMP1
R-HSA-6807070	PTEN Regulation	21/600	19/507	21	19	-0.00247535	0.00012548	0.000137116	Fetal shift	Both	AGO2, AGO3, AKT1, AKT2, AKT3, BMI1, CSNK2A1, EZH2, HDAC1, HDAC2, JUN, MAPK1, MTA1, PREX2, PSMA3, PTEN, RCOR1, SNAI1, SNAI2, SUZ12, TP53	AGO1, AGO2, AKT1, AKT2, EZH2, HDAC1, HDAC2, LAMTOR5, MAPK1, MTA1, MTOR, PSME3, PTEN, RCOR1, SNAI1, SNAI2, SUZ12, TNKS2, XIAP
R-HSA-190236	Signaling by FGFR	16/600	16/507	16	16	-0.00489152	0.000126789	2.36914e-05	Fetal shift	Both	BRAF, CBL, FGF1, FGF10, FGF2, FGF20, FRS2, GRB2, HRAS, KRAS, MAPK1, NRAS, PIK3CA, PIK3R1, PPP2CA, RBFOX2	BRAF, CBL, FGF10, FGF2, FGF20, FGF8, FGFR1, FRS2, GRB2, HNRNPA1, HRAS, KRAS, MAPK1, NRAS, PIK3R1, PTBP1
R-HSA-9843743	Transcriptional regulation of brown and beige adipocyte differentiation	9/600	10/507	9	10	-0.00472387	0.000126789	6.88041e-06	Fetal shift	Both	BMP7, HDAC1, HDAC2, MTA1, NCOA1, PPARA, PRDM16, SMAD1, SMAD4	BMP7, HDAC1, HDAC2, MTA1, NCOA1, PPARA, PPARGC1A, PRDM16, SMAD1, SMAD4
R-HSA-9844594	Transcriptional regulation of brown and beige adipocyte differentiation by EBF2	9/600	10/507	9	10	-0.00472387	0.000126789	6.88041e-06	Fetal shift	Both	BMP7, HDAC1, HDAC2, MTA1, NCOA1, PPARA, PRDM16, SMAD1, SMAD4	BMP7, HDAC1, HDAC2, MTA1, NCOA1, PPARA, PPARGC1A, PRDM16, SMAD1, SMAD4
R-HSA-2172127	DAP12 interactions	11/600	7/507	11	7	0.00452663	0.000130255	0.0135327	Adult shift	Both	FYN, GRB2, HRAS, KRAS, NRAS, PIK3CA, PIK3R1, PIK3R2, RAC1, TREM1, VAV3	BTK, FYN, GRB2, HRAS, KRAS, NRAS, PIK3R1
R-HSA-1500931	Cell-Cell communication	22/600	21/507	22	21	-0.00475345	0.000153313	4.88665e-05	Fetal shift	Both	AGO2, AGO3, CD151, CDH1, CDH11, CDH2, CDH5, CLDN7, CTNNB1, CTNND1, FYN, GRB2, ILK, NPHS2, PIK3CA, PIK3R1, PIK3R2, PTK2, SNAI1, SP1, SPTBN1, ZEB2	ACTB, AGO1, AGO2, CD151, CDH1, CDH2, CDH3, CDH5, CLDN7, CTNND1, FERMT2, FYN, GRB2, ILF3, ILK, NPHS2, PIK3R1, PTK2, SNAI1, SP1, SPTBN1
R-HSA-6783589	Interleukin-6 family signaling	8/600	7/507	8	7	-0.000473373	0.00015533	0.00041553	Fetal shift	Both	CBL, IL11, IL6, JAK1, JAK2, LIF, STAT1, STAT3	CBL, IL6, JAK1, LIF, SOCS3, STAT1, STAT3
R-HSA-9830369	Kidney development	11/600	9/507	11	9	0.000581854	0.000158569	0.000999553	Adult shift	Both	CTNNB1, DLL1, FGF2, FOXC1, GREM1, HNF4A, RET, ROBO2, SIX1, WNT11, WNT4	DLL1, FGF2, FOXC1, GDNF, GREM1, HNF4A, ROBO2, SIX1, SLIT2
R-HSA-9839373	Signaling by TGFBR3	11/600	16/507	11	16	-0.0132249	0.000158569	3.47167e-09	Fetal shift	Both	AGO2, AGO3, EP300, FGF2, MMP14, MMP16, SMAD3, SMAD4, SP1, TCF4, TGFBR2	AGO1, AGO2, ARRB1, FGF2, HELLS, MMP14, RARA, SMAD3, SMAD4, SP1, TCF3, TGFB1, TGFB2, TGFBR1, TGFBR2, TIMP1
R-HSA-5654704	SHC-mediated cascade:FGFR3	7/600	7/507	7	7	-0.00214004	0.000158569	6.73966e-05	Fetal shift	Both	FGF1, FGF2, FGF20, GRB2, HRAS, KRAS, NRAS	FGF2, FGF20, FGF8, GRB2, HRAS, KRAS, NRAS
R-HSA-5654710	PI-3K cascade:FGFR3	7/600	6/507	7	6	-0.000167653	0.000158569	0.000575398	Fetal shift	Both	FGF1, FGF2, FGF20, FRS2, GRB2, PIK3CA, PIK3R1	FGF2, FGF20, FGF8, FRS2, GRB2, PIK3R1
R-HSA-448424	Interleukin-17 signaling	14/600	8/507	14	8	0.00755424	0.000159424	0.046024	Adult shift	Both	CREB1, DUSP4, FOS, JUN, MAP2K7, MAP3K7, MAP3K8, MAPK1, MAPK11, MAPK14, MAPK7, NFKB1, NOD2, PPP2CA	CREB1, DUSP4, FOS, IKBKB, IRAK1, MAPK1, MAPK14, TNIP2
R-HSA-375165	NCAM signaling for neurite out-growth	13/600	12/507	13	12	-0.00200197	0.000159424	0.000161775	Fetal shift	Both	COL3A1, COL4A4, COL5A1, CREB1, FYN, GRB2, HRAS, KRAS, MAPK1, NCAM1, NRAS, PTK2, SPTBN1	COL5A1, CREB1, FGFR1, FYN, GDNF, GRB2, HRAS, KRAS, MAPK1, NRAS, PTK2, SPTBN1
R-HSA-1839124	FGFR1 mutant receptor activation	9/600	8/507	9	8	-0.000779093	0.000160195	0.000335653	Fetal shift	Both	FGF1, FGF2, FGF20, GRB2, PIK3CA, PIK3R1, STAT1, STAT3, STAT5B	FGF2, FGF20, FGF8, FGFR1, GRB2, PIK3R1, STAT1, STAT3
R-HSA-450282	MAPK targets/ Nuclear events mediated by MAP kinases	9/600	5/507	9	5	0.00513807	0.000160195	0.0362451	Adult shift	Both	CREB1, DUSP4, FOS, JUN, MAPK1, MAPK11, MAPK14, MAPK7, PPP2CA	CREB1, DUSP4, FOS, MAPK1, MAPK14
R-HSA-5654733	Negative regulation of FGFR4 signaling	9/600	8/507	9	8	-0.000779093	0.000160195	0.000335653	Fetal shift	Both	BRAF, CBL, FGF1, FGF2, FGF20, FRS2, GRB2, MAPK1, PPP2CA	BRAF, CBL, FGF2, FGF20, FGF8, FRS2, GRB2, MAPK1
R-HSA-2990846	SUMOylation	25/600	24/507	25	24	-0.00567061	0.000176791	4.39784e-05	Fetal shift	Both	AR, BIRC5, BMI1, DDX17, DNMT1, DNMT3A, EP300, ESR1, HDAC1, HDAC2, HDAC4, MDM2, MITF, MRTFA, MTA1, NCOA1, NR4A2, NR5A2, PPARA, RELA, SAE1, SENP1, SUZ12, TOP2A, TP53	AR, DDX17, DNMT1, DNMT3A, ESR1, HDAC1, HDAC2, HDAC4, HNRNPC, MDM2, MRTFA, MTA1, NCOA1, NR1H4, NR3C1, NR3C2, PPARA, PPARGC1A, RARA, RELA, SENP1, SIN3A, SUZ12, TFAP2B
R-HSA-1643713	Signaling by EGFR in Cancer	8/600	7/507	8	7	-0.000473373	0.000205112	0.000529989	Fetal shift	Both	CBL, EGFR, GRB2, HRAS, KRAS, NRAS, PIK3CA, PIK3R1	CBL, EGFR, GRB2, HRAS, KRAS, NRAS, PIK3R1
R-HSA-400685	Sema4D in semaphorin signaling	8/600	6/507	8	6	0.00149901	0.000205112	0.00312343	Adult shift	Both	ERBB2, LIMK1, MET, RAC1, RHOA, RHOC, ROCK1, ROCK2	ERBB2, MET, RHOA, RHOC, ROCK1, ROCK2
R-HSA-2559580	Oxidative Stress Induced Senescence	19/600	13/507	19	13	0.00602564	0.000209567	0.014296	Adult shift	Both	AGO3, BMI1, CDK4, CDK6, E2F1, E2F2, E2F3, EZH2, FOS, IFNB1, JUN, MAP2K7, MAPK1, MAPK11, MAPK14, MDM2, MDM4, SUZ12, TP53	AGO1, CDK4, CDK6, E2F1, E2F3, EZH2, FOS, IFNB1, MAPK1, MAPK14, MDM2, MDM4, SUZ12
R-HSA-1980143	Signaling by NOTCH1	14/600	13/507	14	13	-0.00230769	0.000211484	0.000179915	Fetal shift	Both	ADAM10, ADAM17, CDK8, DLL1, EP300, HDAC1, HDAC11, HDAC2, HDAC4, HDAC6, HDAC9, HIF1A, MYC, NOTCH1	ADAM17, ARRB1, DLL1, FBXW7, HDAC1, HDAC11, HDAC2, HDAC4, HDAC6, HDAC9, HIF1A, MYC, NOTCH1
R-HSA-381340	Transcriptional regulation of white adipocyte differentiation	15/600	14/507	15	14	-0.00261341	0.000226803	0.000166208	Fetal shift	Both	CD36, CDK4, CDK8, EGR2, EP300, KLF4, KLF5, NCOA1, NFKB1, PPARA, RELA, SREBF1, SREBF2, TNF, WNT1	CCND3, CD36, CDK4, KLF4, KLF5, LPL, NCOA1, PPARA, PPARGC1A, RELA, SREBF1, SREBF2, TGFB1, WNT1
R-HSA-2122947	NOTCH1 Intracellular Domain Regulates Transcription	11/600	10/507	11	10	-0.00139053	0.000228867	0.000311198	Fetal shift	Both	CDK8, EP300, HDAC1, HDAC11, HDAC2, HDAC4, HDAC6, HDAC9, HIF1A, MYC, NOTCH1	FBXW7, HDAC1, HDAC11, HDAC2, HDAC4, HDAC6, HDAC9, HIF1A, MYC, NOTCH1
R-HSA-8853659	RET signaling	10/600	8/507	10	8	0.000887574	0.000230243	0.00175414	Adult shift	Both	FRS2, GRB10, GRB2, IRS2, MAPK7, PIK3CA, PIK3R1, PIK3R2, PIK3R3, RET	FRS2, GDNF, GRB2, IRS2, PIK3CD, PIK3R1, PIK3R3, PRKCA
R-HSA-202733	Cell surface interactions at the vascular wall	20/600	20/507	20	20	-0.0061144	0.000261801	3.38112e-05	Fetal shift	Both	ANGPT2, BSG, CD44, COL1A1, FN1, FYN, GRB2, HRAS, ITGA5, ITGB3, KRAS, MMP1, NRAS, PIK3CA, PIK3R1, PIK3R2, SDC1, SLC7A11, TREM1, YES1	ANGPT2, BSG, CAV1, CD244, CD44, COL1A1, FN1, FYN, GPC1, GRB2, HRAS, ITGA5, ITGB3, KRAS, NRAS, PIK3R1, SDC1, SLC7A5, TGFB1, YES1
R-HSA-2029480	Fcgamma receptor (FCGR) dependent phagocytosis	15/600	12/507	15	12	0.00133136	0.000293501	0.00224649	Adult shift	Both	ARPC5, CDC42, FYN, GRB2, LIMK1, MAPK1, MYO5A, PIK3CA, PIK3R1, PIK3R2, PLD1, PTK2, RAC1, VAV3, YES1	ACTB, ARPC5, BTK, CDC42, FYN, GRB2, MAPK1, MYO5A, PAK1, PIK3R1, PTK2, YES1
R-HSA-1236394	Signaling by ERBB4	12/600	10/507	12	10	0.000276134	0.00029424	0.00129335	Adult shift	Both	ADAM17, EGFR, ERBB3, ESR1, GRB2, HRAS, KRAS, NRAS, PIK3CA, PIK3R1, STMN1, YAP1	ADAM17, EGFR, ERBB3, ESR1, GRB2, HRAS, KRAS, NRAS, PIK3R1, YAP1
R-HSA-9027284	Erythropoietin activates RAS	6/600	5/507	6	5	0.000138067	0.000297558	0.00135436	Adult shift	Both	GRB2, HRAS, IRS2, JAK2, KRAS, NRAS	GRB2, HRAS, IRS2, KRAS, NRAS
R-HSA-5654719	SHC-mediated cascade:FGFR4	7/600	7/507	7	7	-0.00214004	0.000317857	0.000134362	Fetal shift	Both	FGF1, FGF2, FGF20, GRB2, HRAS, KRAS, NRAS	FGF2, FGF20, FGF8, GRB2, HRAS, KRAS, NRAS
R-HSA-5654720	PI-3K cascade:FGFR4	7/600	6/507	7	6	-0.000167653	0.000317857	0.00100918	Fetal shift	Both	FGF1, FGF2, FGF20, FRS2, GRB2, PIK3CA, PIK3R1	FGF2, FGF20, FGF8, FRS2, GRB2, PIK3R1
R-HSA-187687	Signalling to ERKs	9/600	8/507	9	8	-0.000779093	0.000331238	0.000624676	Fetal shift	Both	BRAF, FRS2, GRB2, HRAS, KRAS, MAPK1, MAPK11, MAPK14, NRAS	BRAF, FRS2, GRB2, HRAS, KRAS, MAPK1, MAPK14, NRAS
R-HSA-3000170	Syndecan interactions	8/600	8/507	8	8	-0.00244576	0.000355115	0.000134362	Fetal shift	Both	COL1A1, COL3A1, COL5A1, FGF2, FN1, ITGB3, SDC1, THBS1	COL1A1, COL5A1, FGF2, FN1, ITGB3, PRKCA, SDC1, TGFB1
R-HSA-69206	G1/S Transition	19/600	18/507	19	18	-0.00383629	0.000421329	0.000181934	Fetal shift	Both	AKT1, AKT2, AKT3, CCND1, CCNE1, CDC6, CDK2, CDK4, CDKN1A, CDKN1B, E2F1, HDAC1, MCM10, MCM3, MYC, PPP2CA, PSMA3, RB1, TYMS	AKT1, AKT2, CCNB1, CCND1, CCNE1, CCNE2, CDC25A, CDK2, CDK4, CDKN1A, E2F1, E2F5, HDAC1, MCM10, MYC, PSME3, TYMS, WEE1
R-HSA-9656223	Signaling by RAF1 mutants	10/600	12/507	10	12	-0.00700197	0.000423108	4.61881e-06	Fetal shift	Both	BRAF, FN1, HRAS, ITGB3, JAK2, KRAS, MAPK1, NRAS, RAF1, RAP1B	ACTB, ARRB1, BRAF, CSK, FN1, HRAS, ITGB3, KRAS, MAPK1, NRAS, RAF1, VCL
R-HSA-9616222	Transcriptional regulation of granulopoiesis	15/600	13/507	15	13	-0.000641026	0.000423108	0.000959247	Fetal shift	Both	CBFB, CDK2, CDK4, CDKN1A, CREB1, E2F1, EP300, FLI1, GATA2, KLF5, MYB, MYC, RUNX1, SPI1, STAT3	CBFB, CDK2, CDK4, CDKN1A, CREB1, DEK, E2F1, FLI1, KLF5, MYB, MYC, RARA, STAT3
R-HSA-111447	Activation of BAD and translocation to mitochondria	6/600	4/507	6	4	0.00211045	0.000450695	0.0134431	Adult shift	Both	AKT1, AKT2, AKT3, BCL2, YWHAE, YWHAZ	AKT1, AKT2, BCL2, YWHAZ
R-HSA-9735871	SARS-CoV-1 targets host intracellular signalling and regulatory pathways	6/600	6/507	6	6	-0.00183432	0.000450695	0.00021056	Fetal shift	Both	EP300, SMAD3, SMAD4, SP1, YWHAE, YWHAZ	CAV1, PDPK1, SMAD3, SMAD4, SP1, YWHAZ
R-HSA-9823730	Formation of definitive endoderm	6/600	4/507	6	4	0.00211045	0.000450695	0.0134431	Adult shift	Both	CDH1, CTNNB1, CXCR4, SMAD2, SMAD3, SMAD4	CDH1, CXCR4, SMAD3, SMAD4
R-HSA-9759475	Regulation of CDH11 Expression and Function	8/600	6/507	8	6	0.00149901	0.00045927	0.00562107	Adult shift	Both	AGO2, AGO3, CDH11, CTNNB1, CTNND1, SNAI1, SP1, ZEB2	AGO1, AGO2, CTNND1, ILF3, SNAI1, SP1
R-HSA-75153	Apoptotic execution phase	11/600	9/507	11	9	0.000581854	0.00045927	0.00227918	Adult shift	Both	APC, CASP3, CDH1, CTNNB1, HMGB1, HMGB2, MAPT, PTK2, ROCK1, TJP1, VIM	CASP3, CDH1, HMGB1, HMGB2, MAPT, PTK2, ROCK1, TJP1, VIM
R-HSA-8943724	Regulation of PTEN gene transcription	12/600	11/507	12	11	-0.00169625	0.000463682	0.0004841	Fetal shift	Both	BMI1, EZH2, HDAC1, HDAC2, JUN, MAPK1, MTA1, RCOR1, SNAI1, SNAI2, SUZ12, TP53	EZH2, HDAC1, HDAC2, LAMTOR5, MAPK1, MTA1, MTOR, RCOR1, SNAI1, SNAI2, SUZ12
R-HSA-450341	Activation of the AP-1 family of transcription factors	5/600	3/507	5	3	0.00241617	0.000504023	0.0278252	Adult shift	Both	FOS, JUN, MAPK1, MAPK11, MAPK14	FOS, MAPK1, MAPK14
R-HSA-74749	Signal attenuation	5/600	4/507	5	4	0.000443787	0.000504023	0.00310834	Adult shift	Both	GRB10, GRB2, IRS1, IRS2, MAPK1	GRB2, IRS1, IRS2, MAPK1
R-HSA-6802948	Signaling by high-kinase activity BRAF mutants	9/600	12/507	9	12	-0.00866864	0.000507736	7.54816e-07	Fetal shift	Both	BRAF, FN1, HRAS, ITGB3, KRAS, MAPK1, NRAS, RAF1, RAP1B	ACTB, ARRB1, BRAF, CSK, FN1, HRAS, ITGB3, KRAS, MAPK1, NRAS, RAF1, VCL
R-HSA-6804757	Regulation of TP53 Degradation	9/600	7/507	9	7	0.00119329	0.000507736	0.00430765	Adult shift	Both	AKT1, AKT2, AKT3, CCNG1, CDK2, MDM2, MDM4, PPP2CA, TP53	AKT1, AKT2, CDK2, MDM2, MDM4, MTOR, PDPK1
R-HSA-177929	Signaling by EGFR	11/600	12/507	11	12	-0.00533531	0.000537863	3.18238e-05	Fetal shift	Both	ADAM10, ADAM17, CBL, CDC42, EGFR, GRB2, HRAS, KRAS, NRAS, PIK3CA, PIK3R1	ADAM17, CBL, CDC42, CSK, EGFR, FAM83A, GRB2, HRAS, KRAS, NRAS, PIK3R1, SH3GL2
R-HSA-5218920	VEGFR2 mediated vascular permeability	8/600	8/507	8	8	-0.00244576	0.000580833	0.000217203	Fetal shift	Both	AKT1, AKT2, AKT3, CDH5, CTNNB1, CTNND1, RAC1, VAV3	AKT1, AKT2, CAV1, CDH5, CTNND1, MTOR, PAK1, PDPK1
R-HSA-9615017	FOXO-mediated transcription of oxidative stress, metabolic and neuronal genes	8/600	12/507	8	12	-0.0103353	0.000580833	6.2309e-08	Fetal shift	Both	FOXO1, HDAC1, HDAC2, SMAD2, SMAD3, SMAD4, SOD2, SREBF1	FBXO32, FOXO1, FOXO3, HDAC1, HDAC2, NR3C1, PPARGC1A, SIN3A, SMAD3, SMAD4, SOD2, SREBF1
R-HSA-1250196	SHC1 events in ERBB2 signaling	7/600	8/507	7	8	-0.00411243	0.000580833	3.12101e-05	Fetal shift	Both	EGFR, ERBB2, ERBB3, GRB2, HRAS, KRAS, NRAS	EGFR, ERBB2, ERBB3, GRB2, HRAS, KRAS, NRAS, PRKCA
R-HSA-9665686	Signaling by ERBB2 TMD/JMD mutants	7/600	7/507	7	7	-0.00214004	0.000580833	0.000243293	Fetal shift	Both	EGFR, ERBB2, ERBB3, GRB2, HRAS, KRAS, NRAS	EGFR, ERBB2, ERBB3, GRB2, HRAS, KRAS, NRAS
R-HSA-1963640	GRB2 events in ERBB2 signaling	6/600	6/507	6	6	-0.00183432	0.000648775	0.000306091	Fetal shift	Both	EGFR, ERBB2, GRB2, HRAS, KRAS, NRAS	EGFR, ERBB2, GRB2, HRAS, KRAS, NRAS
R-HSA-1963642	PI3K events in ERBB2 signaling	6/600	5/507	6	5	0.000138067	0.000648775	0.00245797	Adult shift	Both	EGFR, ERBB2, ERBB3, GRB2, PIK3CA, PIK3R1	EGFR, ERBB2, ERBB3, GRB2, PIK3R1
R-HSA-3108232	SUMO E3 ligases SUMOylate target proteins	23/600	23/507	23	23	-0.00703156	0.000682614	7.64769e-05	Fetal shift	Both	AR, BIRC5, BMI1, DDX17, DNMT1, DNMT3A, EP300, ESR1, HDAC1, HDAC2, HDAC4, MDM2, MITF, MRTFA, MTA1, NCOA1, NR4A2, NR5A2, PPARA, RELA, SUZ12, TOP2A, TP53	AR, DDX17, DNMT1, DNMT3A, ESR1, HDAC1, HDAC2, HDAC4, HNRNPC, MDM2, MRTFA, MTA1, NCOA1, NR1H4, NR3C1, NR3C2, PPARA, PPARGC1A, RARA, RELA, SIN3A, SUZ12, TFAP2B
R-HSA-5633007	Regulation of TP53 Activity	21/600	16/507	21	16	0.00344181	0.00071254	0.00936758	Adult shift	Both	AKT1, AKT2, AKT3, ATR, BANP, CCNG1, CDK2, CSNK2A1, EP300, HDAC1, HDAC2, ING5, KMT5A, MAPK11, MAPK14, MDM2, MDM4, PPP2CA, PRDM1, PRKAB1, TP53	AKT1, AKT2, ATR, CDK2, CHEK1, HDAC1, HDAC2, KMT5A, MAPK14, MDM2, MDM4, MTOR, PDPK1, PRDM1, RAD17, TP73
R-HSA-114452	Activation of BH3-only proteins	8/600	7/507	8	7	-0.000473373	0.000723511	0.00152228	Fetal shift	Both	AKT1, AKT2, AKT3, BCL2, E2F1, TP53, YWHAE, YWHAZ	AKT1, AKT2, BBC3, BCL2, E2F1, TP73, YWHAZ
R-HSA-2173795	Downregulation of SMAD2/3:SMAD4 transcriptional activity	8/600	7/507	8	7	-0.000473373	0.000723511	0.00152228	Fetal shift	Both	HDAC1, MAPK1, SKI, SMAD2, SMAD3, SMAD4, SMAD7, STAT1	HDAC1, MAPK1, SMAD3, SMAD4, SMAD7, SMURF2, STAT1
R-HSA-9674555	Signaling by CSF3 (G-CSF)	8/600	7/507	8	7	-0.000473373	0.000723511	0.00152228	Fetal shift	Both	GRB2, JAK1, JAK2, KRAS, SOCS1, STAT1, STAT3, STAT5B	CUL5, GRB2, JAK1, KRAS, SOCS3, STAT1, STAT3
R-HSA-111465	Apoptotic cleavage of cellular proteins	9/600	7/507	9	7	0.00119329	0.00074461	0.00579587	Adult shift	Both	APC, CASP3, CDH1, CTNNB1, MAPT, PTK2, ROCK1, TJP1, VIM	CASP3, CDH1, MAPT, PTK2, ROCK1, TJP1, VIM
R-HSA-8864260	Transcriptional regulation by the AP-2 (TFAP2) family of transcription factors	9/600	10/507	9	10	-0.00472387	0.00074461	4.5797e-05	Fetal shift	Both	CDKN1A, CITED2, EGFR, EP300, ERBB2, ESR1, KIT, MYC, VEGFA	CDKN1A, CITED2, DEK, EGFR, ERBB2, ESR1, MYC, TFAP2B, VEGFA, YY1
R-HSA-9013149	RAC1 GTPase cycle	23/600	21/507	23	21	-0.00308679	0.000773459	0.000579465	Fetal shift	Both	ABL2, ARHGAP24, ARHGAP5, ARHGEF25, CDC42, CIT, DOCK3, GIT1, PAK4, PIK3CA, PIK3R1, PIK3R2, PIK3R3, PLD1, PREX2, RAC1, SRGAP1, SRGAP2, SWAP70, TFRC, TIAM1, TMPO, VAV3	ARHGAP24, ARHGAP5, ARHGEF19, ARHGEF25, CAV1, CDC42, CIT, DLC1, DOCK3, FERMT2, GIT1, PAK1, PAK4, PIK3R1, PIK3R3, SRGAP1, SRGAP2, SWAP70, TFRC, TIAM1, YKT6
R-HSA-1234158	Regulation of gene expression by Hypoxia-inducible Factor	5/600	4/507	5	4	0.000443787	0.000791818	0.00448546	Adult shift	Both	CITED2, EP300, EPAS1, HIF1A, VEGFA	CITED2, EPAS1, HIF1A, VEGFA
R-HSA-8851805	MET activates RAS signaling	5/600	6/507	5	6	-0.00350099	0.000791818	3.14175e-05	Fetal shift	Both	GRB2, HRAS, KRAS, MET, NRAS	GRB2, HGF, HRAS, KRAS, MET, NRAS
R-HSA-9020956	Interleukin-27 signaling	5/600	3/507	5	3	0.00241617	0.000791818	0.035235	Adult shift	Both	CANX, JAK1, JAK2, STAT1, STAT3	JAK1, STAT1, STAT3
R-HSA-9614399	Regulation of localization of FOXO transcription factors	5/600	5/507	5	5	-0.0015286	0.000791818	0.000417135	Fetal shift	Both	AKT1, AKT2, AKT3, FOXO1, YWHAZ	AKT1, AKT2, FOXO1, FOXO3, YWHAZ
R-HSA-9634285	Constitutive Signaling by Overexpressed ERBB2	5/600	5/507	5	5	-0.0015286	0.000791818	0.000417135	Fetal shift	Both	ERBB2, GRB2, HRAS, KRAS, NRAS	ERBB2, GRB2, HRAS, KRAS, NRAS
R-HSA-9818030	NFE2L2 regulating tumorigenic genes	5/600	4/507	5	4	0.000443787	0.000791818	0.00448546	Adult shift	Both	BCL2, BCL2L1, EP300, NOTCH1, SP1	BCL2, BCL2L1, NOTCH1, SP1
R-HSA-9823739	Formation of the anterior neural plate	5/600	4/507	5	4	0.000443787	0.000791818	0.00448546	Adult shift	Both	NANOG, POU5F1, SOX2, ZEB2, ZIC2	NANOG, PAX6, POU5F1, SOX2
R-HSA-2173789	TGF-beta receptor signaling activates SMADs	10/600	13/507	10	13	-0.00897436	0.000792282	2.02733e-06	Fetal shift	Both	CBL, FBN1, ITGB3, ITGB8, PMEPA1, SMAD2, SMAD3, SMAD4, SMAD7, TGFBR2	CBL, FBN1, ITGB3, ITGB8, SMAD3, SMAD4, SMAD7, SMURF1, SMURF2, TGFB1, TGFB2, TGFBR1, TGFBR2
R-HSA-6783783	Interleukin-10 signaling	10/600	7/507	10	7	0.00285996	0.000792282	0.0167688	Adult shift	Both	CCL2, CCL5, CXCL2, ICAM1, IL6, JAK1, LIF, PTGS2, STAT3, TNF	ICAM1, IL6, JAK1, LIF, PTGS2, STAT3, TIMP1
R-HSA-6802946	Signaling by moderate kinase activity BRAF mutants	10/600	13/507	10	13	-0.00897436	0.000792282	2.02733e-06	Fetal shift	Both	BRAF, FN1, HRAS, ITGB3, JAK2, KRAS, MAPK1, NRAS, RAF1, RAP1B	ACTB, ARRB1, BRAF, CSK, FN1, HRAS, ITGB3, KRAS, MAP3K11, MAPK1, NRAS, RAF1, VCL
R-HSA-6802949	Signaling by RAS mutants	10/600	13/507	10	13	-0.00897436	0.000792282	2.02733e-06	Fetal shift	Both	BRAF, FN1, HRAS, ITGB3, JAK2, KRAS, MAPK1, NRAS, RAF1, RAP1B	ACTB, ARRB1, BRAF, CSK, FN1, HRAS, ITGB3, KRAS, MAP3K11, MAPK1, NRAS, RAF1, VCL
R-HSA-6802955	Paradoxical activation of RAF signaling by kinase inactive BRAF	10/600	13/507	10	13	-0.00897436	0.000792282	2.02733e-06	Fetal shift	Both	BRAF, FN1, HRAS, ITGB3, JAK2, KRAS, MAPK1, NRAS, RAF1, RAP1B	ACTB, ARRB1, BRAF, CSK, FN1, HRAS, ITGB3, KRAS, MAP3K11, MAPK1, NRAS, RAF1, VCL
R-HSA-9649948	Signaling downstream of RAS mutants	10/600	13/507	10	13	-0.00897436	0.000792282	2.02733e-06	Fetal shift	Both	BRAF, FN1, HRAS, ITGB3, JAK2, KRAS, MAPK1, NRAS, RAF1, RAP1B	ACTB, ARRB1, BRAF, CSK, FN1, HRAS, ITGB3, KRAS, MAP3K11, MAPK1, NRAS, RAF1, VCL
R-HSA-195258	RHO GTPase Effectors	34/600	25/507	34	25	0.007357	0.000792282	0.0240386	Adult shift	Both	AR, ARPC5, BIRC5, CDC42, CDH1, CDKN1B, CFTR, CIT, CTNNB1, DVL1, GRB2, LIMK1, MAD2L1, MAPK1, MAPK11, MAPK14, MRTFA, MYLK, PLK1, PPP1R12B, PPP2CA, PTK2, RAC1, RHOA, RHOC, ROCK1, ROCK2, RTKN, SCAI, SRF, SRGAP2, YWHAE, YWHAZ, ZWINT	ACTB, AR, ARPC5, BTK, CDC42, CDH1, CFTR, CIT, GRB2, MAPK1, MAPK14, MRTFA, PAK1, PDPK1, PLK1, PRKCA, PTK2, RHOA, RHOC, ROCK1, ROCK2, RTKN, SRF, SRGAP2, YWHAZ
R-HSA-201451	Signaling by BMP	8/600	7/507	8	7	-0.000473373	0.000852073	0.00184922	Fetal shift	Both	BMPR1A, BMPR1B, FSTL1, SKI, SMAD1, SMAD4, SMAD5, SMAD7	BMPR1B, GREM2, SMAD1, SMAD4, SMAD7, SMURF1, SMURF2
R-HSA-9759476	Regulation of Homotypic Cell-Cell Adhesion	8/600	6/507	8	6	0.00149901	0.000852073	0.00887112	Adult shift	Both	AGO2, AGO3, CDH11, CTNNB1, CTNND1, SNAI1, SP1, ZEB2	AGO1, AGO2, CTNND1, ILF3, SNAI1, SP1
R-HSA-9764260	Regulation of Expression and Function of Type II Classical Cadherins	8/600	6/507	8	6	0.00149901	0.000852073	0.00887112	Adult shift	Both	AGO2, AGO3, CDH11, CTNNB1, CTNND1, SNAI1, SP1, ZEB2	AGO1, AGO2, CTNND1, ILF3, SNAI1, SP1
R-HSA-8934593	Regulation of RUNX1 Expression and Activity	6/600	6/507	6	6	-0.00183432	0.000852073	0.00041553	Fetal shift	Both	AGO2, AGO3, CBFB, CCND1, CDK6, RUNX1	AGO1, AGO2, CBFB, CCND1, CCND3, CDK6
R-HSA-418990	Adherens junctions interactions	11/600	11/507	11	11	-0.00336292	0.000925846	0.00028256	Fetal shift	Both	AGO2, AGO3, CDH1, CDH11, CDH2, CDH5, CTNNB1, CTNND1, SNAI1, SP1, ZEB2	ACTB, AGO1, AGO2, CDH1, CDH2, CDH3, CDH5, CTNND1, ILF3, SNAI1, SP1
R-HSA-6791312	TP53 Regulates Transcription of Cell Cycle Genes	10/600	7/507	10	7	0.00285996	0.000927719	0.0186897	Adult shift	Both	BAX, CCNE1, CDK2, CDKN1A, CDKN1B, E2F1, E2F7, EP300, PRMT1, TP53	BAX, CCNB1, CCNE1, CCNE2, CDK2, CDKN1A, E2F1
R-HSA-6802952	Signaling by BRAF and RAF1 fusions	12/600	13/507	12	13	-0.00564103	0.000998553	6.855e-05	Fetal shift	Both	ATG7, BRAF, FN1, HRAS, ITGB3, JAK2, KRAS, MAPK1, NRAS, RAF1, RAP1B, SND1	ACTB, ARRB1, ATG7, BRAF, CSK, FN1, HRAS, ITGB3, KRAS, MAPK1, NRAS, RAF1, VCL
R-HSA-5674135	MAP2K and MAPK activation	9/600	12/507	9	12	-0.00866864	0.0010322	2.2405e-06	Fetal shift	Both	BRAF, FN1, HRAS, ITGB3, KRAS, MAPK1, NRAS, RAF1, RAP1B	ACTB, ARRB1, BRAF, CSK, FN1, HRAS, ITGB3, KRAS, MAPK1, NRAS, RAF1, VCL
R-HSA-9013420	RHOU GTPase cycle	9/600	9/507	9	9	-0.00275148	0.0010322	0.000370096	Fetal shift	Both	CDC42, GIT1, GRB2, MYO6, PAK4, PIK3R1, PIK3R2, SPTBN1, SRGAP2	CDC42, GIT1, GRB2, MYO6, PAK1, PAK4, PIK3R1, SPTBN1, SRGAP2
R-HSA-1839117	Signaling by cytosolic FGFR1 fusion mutants	6/600	4/507	6	4	0.00211045	0.00118981	0.025046	Adult shift	Both	GRB2, PIK3CA, PIK3R1, STAT1, STAT3, STAT5B	GRB2, PIK3R1, STAT1, STAT3
R-HSA-9824594	Regulation of MITF-M-dependent genes involved in apoptosis	6/600	6/507	6	6	-0.00183432	0.00118981	0.000575398	Fetal shift	Both	AGO2, AGO3, BCL2, DICER1, HDAC1, MITF	AGO1, AGO2, BCL2, DICER1, HDAC1, SIN3A
R-HSA-389359	CD28 dependent Vav1 pathway	5/600	5/507	5	5	-0.0015286	0.00119238	0.000644468	Fetal shift	Both	CD28, CDC42, FYN, GRB2, RAC1	CD28, CDC42, FYN, GRB2, PAK1
R-HSA-8984722	Interleukin-35 Signalling	5/600	3/507	5	3	0.00241617	0.00119238	0.043767	Adult shift	Both	CANX, JAK1, JAK2, STAT1, STAT3	JAK1, STAT1, STAT3
R-HSA-9755779	SARS-CoV-2 targets host intracellular signalling and regulatory pathways	5/600	5/507	5	5	-0.0015286	0.00119238	0.000644468	Fetal shift	Both	AKT1, AKT2, AKT3, YWHAE, YWHAZ	AKT1, AKT2, CAV1, PDPK1, YWHAZ
R-HSA-9842663	Signaling by LTK	5/600	3/507	5	3	0.00241617	0.00119238	0.043767	Adult shift	Both	GRB2, IRS1, PIK3CA, PIK3R1, PIK3R2	GRB2, IRS1, PIK3R1
R-HSA-9839394	TGFBR3 expression	7/600	8/507	7	8	-0.00411243	0.00120192	7.76461e-05	Fetal shift	Both	AGO2, AGO3, EP300, SMAD3, SMAD4, SP1, TCF4	AGO1, AGO2, HELLS, RARA, SMAD3, SMAD4, SP1, TCF3
R-HSA-186712	Regulation of beta-cell development	9/600	7/507	9	7	0.00119329	0.00122078	0.00842046	Adult shift	Both	AKT1, AKT2, AKT3, EP300, FGF10, FOXO1, HNF4A, NOTCH1, NR5A2	AKT1, AKT2, FGF10, FOXO1, HNF4A, NOTCH1, PAX6
R-HSA-8875878	MET promotes cell motility	9/600	7/507	9	7	0.00119329	0.00122078	0.00842046	Adult shift	Both	COL1A1, COL3A1, COL5A1, FN1, GRB2, MET, PTK2, RAC1, RAP1B	COL1A1, COL5A1, FN1, GRB2, HGF, MET, PTK2
R-HSA-3928665	EPH-ephrin mediated repulsion of cells	10/600	7/507	10	7	0.00285996	0.00149594	0.0251915	Adult shift	Both	ADAM10, EFNB2, EPHB2, FYN, MMP2, MMP9, RAC1, TIAM1, VAV3, YES1	ACTB, EPHB2, FYN, MMP2, MMP9, TIAM1, YES1
R-HSA-8980692	RHOA GTPase cycle	19/600	18/507	19	18	-0.00383629	0.00152498	0.000656073	Fetal shift	Both	ACTC1, ARHGAP24, ARHGAP5, ARHGEF25, CIT, NET1, PIK3R1, PIK3R2, PLD1, PREX2, RHOA, ROCK1, ROCK2, RTKN, SRGAP1, TFRC, TIAM1, TMPO, VAV3	ANLN, ARHGAP24, ARHGAP5, ARHGEF19, ARHGEF25, CAV1, CIT, DLC1, NET1, PIK3R1, RHOA, ROCK1, ROCK2, RTKN, SRGAP1, TFRC, TIAM1, YKT6
R-HSA-9634815	Transcriptional Regulation by NPAS4	8/600	8/507	8	8	-0.00244576	0.00159325	0.000624676	Fetal shift	Both	AGO2, AGO3, BDNF, FOS, MAPK1, MDM2, RET, SRF	AGO1, AGO2, BDNF, FOS, MAPK1, MDM2, NR3C1, SRF
R-HSA-5675221	Negative regulation of MAPK pathway	9/600	7/507	9	7	0.00119329	0.0017541	0.0106449	Adult shift	Both	BRAF, DUSP2, DUSP4, HRAS, KRAS, MAPK1, NRAS, PPP2CA, RAF1	BRAF, DUSP4, HRAS, KRAS, MAPK1, NRAS, RAF1
R-HSA-1358803	Downregulation of ERBB2:ERBB3 signaling	5/600	4/507	5	4	0.000443787	0.00177708	0.00818001	Adult shift	Both	AKT1, AKT2, AKT3, ERBB2, ERBB3	AKT1, AKT2, ERBB2, ERBB3
R-HSA-171007	p38MAPK events	5/600	4/507	5	4	0.000443787	0.00177708	0.00818001	Adult shift	Both	HRAS, KRAS, MAPK11, MAPK14, NRAS	HRAS, KRAS, MAPK14, NRAS
R-HSA-179812	GRB2 events in EGFR signaling	5/600	5/507	5	5	-0.0015286	0.00177708	0.000959247	Fetal shift	Both	EGFR, GRB2, HRAS, KRAS, NRAS	EGFR, GRB2, HRAS, KRAS, NRAS
R-HSA-2892247	POU5F1 (OCT4), SOX2, NANOG activate genes related to proliferation	5/600	5/507	5	5	-0.0015286	0.00177708	0.000959247	Fetal shift	Both	FGF2, NANOG, POU5F1, SOX2, STAT3	FGF2, NANOG, POU5F1, SOX2, STAT3
R-HSA-4086398	Ca2+ pathway	11/600	10/507	11	10	-0.00139053	0.00184286	0.00204906	Fetal shift	Both	AGO2, AGO3, CTNNB1, FZD4, KRAS, MAP3K7, NFATC1, PPP3CA, TCF7, WNT11, WNT5A	AGO1, AGO2, GNG7, KRAS, NFATC1, PLCB1, PPP3CA, PRKCA, TCF7, TCF7L1
R-HSA-1538133	G0 and Early G1	7/600	8/507	7	8	-0.00411243	0.00192005	0.000134362	Fetal shift	Both	CCNE1, CDC6, CDK2, E2F1, HDAC1, MYC, TOP2A	CCNE1, CCNE2, CDC25A, CDK2, E2F1, E2F5, HDAC1, MYC
R-HSA-354192	Integrin signaling	7/600	8/507	7	8	-0.00411243	0.00192005	0.000134362	Fetal shift	Both	AKT1, FN1, GRB2, ITGB3, PTK2, PTPN1, RAP1B	AKT1, CSK, FN1, GRB2, ITGB3, PDPK1, PTK2, RAPGEF3
R-HSA-912526	Interleukin receptor SHC signaling	7/600	5/507	7	5	0.00180473	0.00192005	0.0218799	Adult shift	Both	GRB2, JAK1, JAK2, PIK3CA, PIK3R1, PIK3R2, PIK3R3	GRB2, JAK1, PIK3CD, PIK3R1, PIK3R3
R-HSA-69202	Cyclin E associated events during G1/S transition	13/600	14/507	13	14	-0.00594675	0.00200005	0.000147697	Fetal shift	Both	AKT1, AKT2, AKT3, CCND1, CCNE1, CDK2, CDK4, CDKN1A, CDKN1B, E2F1, MYC, PSMA3, RB1	AKT1, AKT2, CCND1, CCNE1, CCNE2, CDC25A, CDK2, CDK4, CDKN1A, E2F1, E2F5, MYC, PSME3, WEE1
R-HSA-167044	Signalling to RAS	6/600	5/507	6	5	0.000138067	0.00207252	0.00650025	Adult shift	Both	GRB2, HRAS, KRAS, MAPK11, MAPK14, NRAS	GRB2, HRAS, KRAS, MAPK14, NRAS
R-HSA-2028269	Signaling by Hippo	6/600	4/507	6	4	0.00211045	0.00207252	0.0347658	Adult shift	Both	CASP3, LATS1, LATS2, TJP1, YAP1, YWHAE	CASP3, LATS1, TJP1, YAP1
R-HSA-5627117	RHO GTPases Activate ROCKs	6/600	5/507	6	5	0.000138067	0.00207252	0.00650025	Adult shift	Both	LIMK1, PPP1R12B, RHOA, RHOC, ROCK1, ROCK2	PAK1, RHOA, RHOC, ROCK1, ROCK2
R-HSA-8876384	Listeria monocytogenes entry into host cells	6/600	6/507	6	6	-0.00183432	0.00207252	0.00100918	Fetal shift	Both	CBL, CDH1, CTNNB1, CTNND1, GRB2, MET	CBL, CDH1, CTNND1, GRB2, MET, SH3GL2
R-HSA-5628897	TP53 Regulates Metabolic Genes	13/600	12/507	13	12	-0.00200197	0.00220125	0.00184922	Fetal shift	Both	AGO2, AGO3, AKT1, AKT2, AKT3, GLS, GPX2, NDUFA4, PRKAB1, PTEN, TP53, YWHAE, YWHAZ	AGO1, AGO2, AKT1, AKT2, COX2, GPX2, LAMTOR5, MTOR, NDUFA4, PRDX1, PTEN, YWHAZ
R-HSA-6802957	Oncogenic MAPK signaling	13/600	14/507	13	14	-0.00594675	0.00220125	0.000166208	Fetal shift	Both	ATG7, BRAF, FN1, HRAS, ITGB3, JAK2, KRAS, MAPK1, NF1, NRAS, RAF1, RAP1B, SND1	ACTB, ARRB1, ATG7, BRAF, CSK, FN1, HRAS, ITGB3, KRAS, MAP3K11, MAPK1, NRAS, RAF1, VCL
R-HSA-69656	Cyclin A:Cdk2-associated events at S phase entry	13/600	14/507	13	14	-0.00594675	0.00246573	0.000184686	Fetal shift	Both	AKT1, AKT2, AKT3, CCND1, CCNE1, CDK2, CDK4, CDKN1A, CDKN1B, E2F1, MYC, PSMA3, RB1	AKT1, AKT2, CCND1, CCNE1, CCNE2, CDC25A, CDK2, CDK4, CDKN1A, E2F1, E2F5, MYC, PSME3, WEE1
R-HSA-877300	Interferon gamma signaling	14/600	11/507	14	11	0.00163708	0.00247534	0.01424	Adult shift	Both	CD44, HLA-G, ICAM1, IRF5, JAK1, JAK2, MAPK1, NCAM1, PTPN1, RAF1, SMAD7, SOCS1, STAT1, TRIM29	CD44, HLA-G, ICAM1, IRF5, JAK1, MAPK1, RAF1, SMAD7, SOCS3, STAT1, TRIM29
R-HSA-180336	SHC1 events in EGFR signaling	5/600	5/507	5	5	-0.0015286	0.00247534	0.00135436	Fetal shift	Both	EGFR, GRB2, HRAS, KRAS, NRAS	EGFR, GRB2, HRAS, KRAS, NRAS
R-HSA-8849471	PTK6 Regulates RHO GTPases, RAS GTPase and MAP kinases	5/600	4/507	5	4	0.000443787	0.00247534	0.0104724	Adult shift	Both	HRAS, KRAS, NRAS, RAC1, RHOA	HRAS, KRAS, NRAS, RHOA
R-HSA-373755	Semaphorin interactions	11/600	11/507	11	11	-0.00336292	0.00262658	0.000799636	Fetal shift	Both	ERBB2, FYN, GSK3B, LIMK1, MET, NRP1, RAC1, RHOA, RHOC, ROCK1, ROCK2	ERBB2, FYN, GSK3B, MET, NRP1, PAK1, RHOA, RHOC, ROCK1, ROCK2, SEMA5A
R-HSA-389513	CTLA4 inhibitory signaling	6/600	4/507	6	4	0.00211045	0.00264126	0.0402212	Adult shift	Both	AKT1, AKT2, AKT3, FYN, PPP2CA, YES1	AKT1, AKT2, FYN, YES1
R-HSA-416572	Sema4D induced cell migration and growth-cone collapse	6/600	5/507	6	5	0.000138067	0.00264126	0.0080728	Adult shift	Both	ERBB2, LIMK1, RHOA, RHOC, ROCK1, ROCK2	ERBB2, RHOA, RHOC, ROCK1, ROCK2
R-HSA-5218921	VEGFR2 mediated cell proliferation	6/600	8/507	6	8	-0.00577909	0.00264126	2.33308e-05	Fetal shift	Both	HRAS, KDR, KRAS, NRAS, SPHK1, VEGFA	HRAS, KDR, KRAS, NRAS, PDPK1, PRKCA, SPHK1, VEGFA
R-HSA-9830674	Formation of the ureteric bud	6/600	6/507	6	6	-0.00183432	0.00264126	0.00132198	Fetal shift	Both	FOXC1, GREM1, RET, ROBO2, SIX1, WNT11	FOXC1, GDNF, GREM1, ROBO2, SIX1, SLIT2
R-HSA-9679191	Potential therapeutics for SARS	14/600	14/507	14	14	-0.00428008	0.00328657	0.000791854	Fetal shift	Both	ATP1A2, BRD4, BRMS1, GRB2, HDAC1, HDAC2, JAK1, JAK2, KEAP1, MTA1, RCOR1, ROCK1, ROCK2, VEGFA	BRD4, BRMS1, BTK, GRB2, HDAC1, HDAC2, JAK1, KEAP1, MTA1, NR3C1, RCOR1, ROCK1, ROCK2, VEGFA
R-HSA-9013404	RAC2 GTPase cycle	13/600	11/507	13	11	-2.95858e-05	0.00328657	0.00799907	Fetal shift	Both	CDC42, DOCK3, GIT1, PAK4, PIK3CA, PIK3R1, PIK3R2, PIK3R3, SWAP70, TFRC, TIAM1, TMPO, VAV3	CAV1, CDC42, DOCK3, GIT1, PAK1, PAK4, PIK3R1, PIK3R3, SWAP70, TFRC, TIAM1
R-HSA-3858494	Beta-catenin independent WNT signaling	18/600	15/507	18	15	0.000414201	0.00338885	0.00965823	Adult shift	Both	AGO2, AGO3, CTNNB1, DVL1, FZD4, FZD8, KRAS, MAP3K7, NFATC1, PPP3CA, PSMA3, RAC1, RHOA, TCF7, WNT1, WNT11, WNT4, WNT5A	AGO1, AGO2, GNG7, KRAS, NFATC1, PLCB1, PPP3CA, PRKCA, PSME3, RHOA, SMURF1, SMURF2, TCF7, TCF7L1, WNT1
R-HSA-354194	GRB2:SOS provides linkage to MAPK signaling for Integrins	5/600	4/507	5	4	0.000443787	0.00338885	0.0134431	Adult shift	Both	FN1, GRB2, ITGB3, PTK2, RAP1B	FN1, GRB2, ITGB3, PTK2
R-HSA-8866910	TFAP2 (AP-2) family regulates transcription of growth factors and their receptors	5/600	6/507	5	6	-0.00350099	0.00338885	0.00021056	Fetal shift	Both	EGFR, ERBB2, ESR1, KIT, VEGFA	EGFR, ERBB2, ESR1, TFAP2B, VEGFA, YY1
R-HSA-76009	Platelet Aggregation (Plug Formation)	8/600	9/507	8	9	-0.00441815	0.00370856	0.000315054	Fetal shift	Both	AKT1, COL1A1, FN1, GRB2, ITGB3, PTK2, PTPN1, RAP1B	AKT1, COL1A1, CSK, FN1, GRB2, ITGB3, PDPK1, PTK2, RAPGEF3
R-HSA-9031628	NGF-stimulated transcription	8/600	7/507	8	7	-0.000473373	0.00370856	0.00650025	Fetal shift	Both	ARC, CREB1, EGR2, EP300, FOS, MEF2D, SRF, TRIB1	ARC, CREB1, EGR3, FOS, FOSL1, ID2, SRF
R-HSA-9018519	Estrogen-dependent gene expression	18/600	16/507	18	16	-0.00155819	0.00419555	0.00498544	Fetal shift	Both	AGO2, AGO3, BCL2, CBFB, CCND1, EP300, ESR1, FOS, HDAC1, JUN, MYB, MYC, NCOA1, NR5A2, PRMT1, RUNX1, SP1, TFF1	AGO1, AGO2, BCL2, CBFB, CCND1, CDK9, ESR1, FOS, HDAC1, MYB, MYC, NCOA1, SP1, TFF1, USF2, YY1
R-HSA-3000171	Non-integrin membrane-ECM interactions	10/600	9/507	10	9	-0.00108481	0.00420606	0.00526246	Fetal shift	Both	COL1A1, COL3A1, COL4A4, COL5A1, FGF2, FN1, ITGB3, PDGFB, SDC1, THBS1	COL1A1, COL5A1, FGF2, FN1, ITGB3, PDGFB, PRKCA, SDC1, TGFB1
R-HSA-9664407	Parasite infection	10/600	10/507	10	10	-0.0030572	0.00420606	0.00143432	Fetal shift	Both	ARPC5, CDC42, FYN, GRB2, MAPK1, MYO5A, PTK2, RAC1, VAV3, YES1	ACTB, ARPC5, BTK, CDC42, FYN, GRB2, MAPK1, MYO5A, PTK2, YES1
R-HSA-9664417	Leishmania phagocytosis	10/600	10/507	10	10	-0.0030572	0.00420606	0.00143432	Fetal shift	Both	ARPC5, CDC42, FYN, GRB2, MAPK1, MYO5A, PTK2, RAC1, VAV3, YES1	ACTB, ARPC5, BTK, CDC42, FYN, GRB2, MAPK1, MYO5A, PTK2, YES1
R-HSA-9664422	FCGR3A-mediated phagocytosis	10/600	10/507	10	10	-0.0030572	0.00420606	0.00143432	Fetal shift	Both	ARPC5, CDC42, FYN, GRB2, MAPK1, MYO5A, PTK2, RAC1, VAV3, YES1	ACTB, ARPC5, BTK, CDC42, FYN, GRB2, MAPK1, MYO5A, PTK2, YES1
R-HSA-9820960	Respiratory syncytial virus (RSV) attachment and entry	6/600	7/507	6	7	-0.00380671	0.00420606	0.000316926	Fetal shift	Both	EGFR, GPC4, IGF1R, RAB5B, SDC1, TLR4	EGFR, GPC1, GPC4, IGF1R, RAB5B, SDC1, TLR4
R-HSA-9012999	RHO GTPase cycle	40/600	44/507	40	44	-0.0201183	0.00441349	1.42945e-05	Fetal shift	Both	ABL2, ACTC1, ADD3, ARHGAP24, ARHGAP5, ARHGEF25, CCDC88A, CDC42, CFTR, CIT, DOCK3, FRS2, GIT1, GRB2, MYO6, NET1, PAK4, PICALM, PIK3CA, PIK3R1, PIK3R2, PIK3R3, PLD1, PREX2, RAC1, RHOA, RHOC, ROCK1, ROCK2, RTKN, SENP1, SPTBN1, SRGAP1, SRGAP2, SWAP70, TFRC, TIAM1, TMPO, VAV3, VIM	ACTB, ADD3, ANLN, ARHGAP24, ARHGAP5, ARHGEF19, ARHGEF25, CAV1, CCDC88A, CDC42, CFTR, CIT, CKAP4, CSK, DLC1, DOCK3, FERMT2, FRS2, GIT1, GRB2, HNRNPC, MAP3K11, MYO6, NET1, OSBPL11, PAK1, PAK4, PIK3R1, PIK3R3, RHOA, RHOC, ROCK1, ROCK2, RTKN, SENP1, SPEN, SPTBN1, SRGAP1, SRGAP2, SWAP70, TFRC, TIAM1, VIM, YKT6
R-HSA-1295596	Spry regulation of FGF signaling	5/600	4/507	5	4	0.000443787	0.00452149	0.0167101	Adult shift	Both	BRAF, CBL, GRB2, MAPK1, PPP2CA	BRAF, CBL, GRB2, MAPK1
R-HSA-2730905	Role of LAT2/NTAL/LAB on calcium mobilization	5/600	4/507	5	4	0.000443787	0.00452149	0.0167101	Adult shift	Both	FYN, GRB2, PIK3CA, PIK3R1, PIK3R2	FYN, GRB2, PDPK1, PIK3R1
R-HSA-9013026	RHOB GTPase cycle	11/600	12/507	11	12	-0.00533531	0.00456046	0.000403376	Fetal shift	Both	ACTC1, ARHGAP5, ARHGEF25, CIT, NET1, PIK3R1, PIK3R2, ROCK1, ROCK2, RTKN, TFRC	ANLN, ARHGAP5, ARHGEF25, CAV1, CIT, DLC1, NET1, PIK3R1, ROCK1, ROCK2, RTKN, TFRC
R-HSA-9707564	Cytoprotection by HMOX1	10/600	10/507	10	10	-0.0030572	0.00473843	0.00161602	Fetal shift	Both	ABCC1, BLVRA, BLVRB, HMOX1, NCOA1, NDUFA4, NLRP3, PPARA, STAT3, TXNIP	ABCC1, BACH1, COX2, NCOA1, NDUFA4, NLRP3, PPARA, SIN3A, STAT3, TXNIP
R-HSA-5260271	Diseases of Immune System	7/600	10/507	7	10	-0.0080572	0.00494875	1.14924e-05	Fetal shift	Both	CD36, HMGB1, NFKB1, RELA, TIRAP, TLR2, TLR4	BTK, CD36, HMGB1, IKBKB, MYD88, RELA, S100A1, TIRAP, TLR2, TLR4
R-HSA-5602358	Diseases associated with the TLR signaling cascade	7/600	10/507	7	10	-0.0080572	0.00494875	1.14924e-05	Fetal shift	Both	CD36, HMGB1, NFKB1, RELA, TIRAP, TLR2, TLR4	BTK, CD36, HMGB1, IKBKB, MYD88, RELA, S100A1, TIRAP, TLR2, TLR4
R-HSA-9020958	Interleukin-21 signaling	4/600	3/507	4	3	0.000749507	0.00505895	0.0278252	Adult shift	Both	JAK1, STAT1, STAT3, STAT5B	JAK1, STAT1, STAT3
R-HSA-9617629	Regulation of FOXO transcriptional activity by acetylation	4/600	4/507	4	4	-0.00122288	0.00505895	0.00310834	Fetal shift	Both	EP300, FOXO1, SIRT1, TXNIP	FOXO1, FOXO3, SIRT1, TXNIP
R-HSA-9824585	Regulation of MITF-M-dependent genes involved in pigmentation	8/600	6/507	8	6	0.00149901	0.00585595	0.0342147	Adult shift	Both	AKT2, CREB1, CTNNB1, MAPK14, MITF, MYO5A, RAB27A, SMARCA4	ACTB, AKT2, CREB1, MAPK14, MYO5A, SMARCD1
R-HSA-9022692	Regulation of MECP2 expression and activity	7/600	8/507	7	8	-0.00411243	0.00590959	0.000515095	Fetal shift	Both	AGO2, AGO3, CAMK4, CREB1, HDAC1, HDAC2, MECP2	AGO1, AGO2, CAMK4, CREB1, HDAC1, HDAC2, MECP2, SIN3A
R-HSA-5602498	MyD88 deficiency (TLR2/4)	5/600	8/507	5	8	-0.00744576	0.00595199	4.61881e-06	Fetal shift	Both	CD36, HMGB1, TIRAP, TLR2, TLR4	BTK, CD36, HMGB1, MYD88, S100A1, TIRAP, TLR2, TLR4
R-HSA-383280	Nuclear Receptor transcription pathway	9/600	8/507	9	8	-0.000779093	0.00609544	0.00835445	Fetal shift	Both	AR, ESR1, HNF4A, NR2C2, NR4A2, NR4A3, NR5A2, NRBP1, PPARA	AR, ESR1, HNF4A, NR1H4, NR3C1, NR3C2, PPARA, RARA
R-HSA-9705462	Inactivation of CSF3 (G-CSF) signaling	6/600	5/507	6	5	0.000138067	0.0064484	0.01612	Adult shift	Both	JAK1, JAK2, SOCS1, STAT1, STAT3, STAT5B	CUL5, JAK1, SOCS3, STAT1, STAT3
R-HSA-9692914	SARS-CoV-1-host interactions	13/600	10/507	13	10	0.0019428	0.00676969	0.035235	Adult shift	Both	BCL2L1, CASP1, EP300, NFKB1, NLRP3, RELA, RPS23, RUNX1, SMAD3, SMAD4, SP1, YWHAE, YWHAZ	BCL2L1, CAV1, HNRNPA1, NLRP3, PDPK1, RELA, SMAD3, SMAD4, SP1, YWHAZ
R-HSA-9013106	RHOC GTPase cycle	11/600	13/507	11	13	-0.00730769	0.00699065	0.000179915	Fetal shift	Both	ARHGAP5, ARHGEF25, CIT, PIK3R1, RHOA, RHOC, ROCK1, ROCK2, RTKN, TFRC, TMPO	ANLN, ARHGAP5, ARHGEF25, CAV1, CIT, DLC1, PIK3R1, RHOA, RHOC, ROCK1, ROCK2, RTKN, TFRC
R-HSA-351906	Apoptotic cleavage of cell adhesion proteins	4/600	3/507	4	3	0.000749507	0.00740243	0.035235	Adult shift	Both	CASP3, CDH1, CTNNB1, TJP1	CASP3, CDH1, TJP1
R-HSA-8875555	MET activates RAP1 and RAC1	4/600	3/507	4	3	0.000749507	0.00740243	0.035235	Adult shift	Both	GRB2, MET, RAC1, RAP1B	GRB2, HGF, MET
R-HSA-5603041	IRAK4 deficiency (TLR2/4)	5/600	8/507	5	8	-0.00744576	0.00770661	7.44586e-06	Fetal shift	Both	CD36, HMGB1, TIRAP, TLR2, TLR4	BTK, CD36, HMGB1, MYD88, S100A1, TIRAP, TLR2, TLR4
R-HSA-421270	Cell-cell junction organization	12/600	12/507	12	12	-0.00366864	0.00924544	0.00268443	Fetal shift	Both	AGO2, AGO3, CDH1, CDH11, CDH2, CDH5, CLDN7, CTNNB1, CTNND1, SNAI1, SP1, ZEB2	ACTB, AGO1, AGO2, CDH1, CDH2, CDH3, CDH5, CLDN7, CTNND1, ILF3, SNAI1, SP1
R-HSA-983705	Signaling by the B Cell Receptor (BCR)	14/600	16/507	14	16	-0.00822485	0.00968352	0.000291692	Fetal shift	Both	FYN, GRB2, HRAS, KRAS, MAP3K7, NFATC1, NFATC3, NFKB1, NRAS, PIK3R1, PPP3CA, PSMA3, RELA, STIM1	BTK, FYN, GRB2, HRAS, IKBKB, KRAS, NFATC1, NFATC3, NRAS, PIK3CD, PIK3R1, PPP3CA, PSME3, REL, RELA, STIM1
R-HSA-5673000	RAF activation	7/600	6/507	7	6	-0.000167653	0.00968352	0.0174865	Fetal shift	Both	BRAF, HRAS, JAK2, KRAS, NRAS, PPP2CA, RAF1	BRAF, HRAS, KRAS, MAP3K11, NRAS, RAF1
R-HSA-913531	Interferon Signaling	26/600	22/507	26	22	-5.91716e-05	0.00978589	0.0186897	Fetal shift	Both	ADAR, CD44, EIF4E, EIF4G3, HLA-G, ICAM1, IFI27, IFNB1, IRF5, ISG20, JAK1, JAK2, MAPK1, MAPT, NCAM1, PPP2CA, PRKRA, PTPN1, RAF1, SMAD7, SOCS1, SPHK1, STAT1, STAT3, TP53, TRIM29	ADAR, CD44, EIF4E, HLA-G, ICAM1, IFI27, IFNB1, IKBKB, ILF3, IRF5, ISG20, JAK1, MAPK1, MAPT, RAF1, SMAD7, SNCA, SOCS3, SPHK1, STAT1, STAT3, TRIM29
R-HSA-1362277	Transcription of E2F targets under negative control by DREAM complex	5/600	5/507	5	5	-0.0015286	0.00978589	0.005348	Fetal shift	Both	CDC6, E2F1, HDAC1, MYC, TOP2A	CDC25A, E2F1, E2F5, HDAC1, MYC
R-HSA-3928664	Ephrin signaling	5/600	4/507	5	4	0.000443787	0.00978589	0.0296548	Adult shift	Both	EFNB2, EPHB2, FYN, GIT1, RAC1	EPHB2, FYN, GIT1, PAK1
R-HSA-430116	GP1b-IX-V activation signalling	4/600	4/507	4	4	-0.00122288	0.0102376	0.00623066	Fetal shift	Both	COL1A1, PIK3R1, RAF1, YWHAZ	COL1A1, PIK3R1, RAF1, YWHAZ
R-HSA-9027276	Erythropoietin activates Phosphoinositide-3-kinase (PI3K)	4/600	4/507	4	4	-0.00122288	0.0102376	0.00623066	Fetal shift	Both	IRS2, JAK2, PIK3CA, PIK3R1	IRS2, PIK3CD, PIK3CG, PIK3R1
R-HSA-446728	Cell junction organization	14/600	15/507	14	15	-0.00625247	0.0119392	0.00111942	Fetal shift	Both	AGO2, AGO3, CD151, CDH1, CDH11, CDH2, CDH5, CLDN7, CTNNB1, CTNND1, ILK, SNAI1, SP1, ZEB2	ACTB, AGO1, AGO2, CD151, CDH1, CDH2, CDH3, CDH5, CLDN7, CTNND1, FERMT2, ILF3, ILK, SNAI1, SP1
R-HSA-9013695	NOTCH4 Intracellular Domain Regulates Transcription	5/600	5/507	5	5	-0.0015286	0.0121505	0.00650025	Fetal shift	Both	EP300, FLT4, NOTCH1, NOTCH2, SMAD3	FLT4, NOTCH1, NOTCH2, NOTCH4, SMAD3
R-HSA-9707616	Heme signaling	8/600	7/507	8	7	-0.000473373	0.012926	0.0186897	Fetal shift	Both	CREB1, EP300, HMOX1, MEF2D, NCOA1, PPARA, SIRT1, TLR4	BACH1, CREB1, NCOA1, PPARA, PPARGC1A, SIRT1, TLR4
R-HSA-73887	Death Receptor Signaling	17/600	14/507	17	14	0.000719921	0.0130263	0.0322313	Adult shift	Both	ADAM17, CASP3, HDAC1, HDAC2, MAP3K7, NET1, NFKB1, RAC1, RELA, RHOA, TIAM1, TNF, TRAF1, TRAF2, ULK1, VAV3, YWHAE	ADAM17, ARHGEF19, CASP3, HDAC1, HDAC2, IKBKB, IRAK1, MYD88, NET1, RELA, RHOA, TIAM1, TRAF2, XIAP
R-HSA-8863795	Downregulation of ERBB2 signaling	6/600	6/507	6	6	-0.00183432	0.0133195	0.00650025	Fetal shift	Both	AKT1, AKT2, AKT3, EGFR, ERBB2, ERBB3	AKT1, AKT2, CUL5, EGFR, ERBB2, ERBB3
R-HSA-400253	Circadian Clock	10/600	9/507	10	9	-0.00108481	0.0137404	0.014618	Fetal shift	Both	CPT1A, CREB1, EP300, HIF1A, MEF2D, NCOA1, PPARA, SERPINE1, SIRT1, SREBF1	CREB1, HIF1A, NCOA1, NR3C1, PPARA, PPARGC1A, SERPINE1, SIRT1, SREBF1
R-HSA-8878171	Transcriptional regulation by RUNX1	23/600	19/507	23	19	0.000857988	0.0143234	0.0345608	Adult shift	Both	AGO2, AGO3, BMI1, CBFB, CCND1, CDK6, CSNK2A1, EP300, ESR1, FOXP3, GATA2, HDAC1, MYB, NR4A3, PRMT1, PSMA3, RUNX1, RUNX2, SMARCA4, SPI1, THBS1, TJP1, YAP1	AGO1, AGO2, CBFB, CCND1, CCND3, CDK6, ELF1, ESR1, HDAC1, MYB, PSME3, RUNX2, SIN3A, SMARCD1, SOCS3, TCF3, TJP1, TP73, YAP1
R-HSA-210745	Regulation of gene expression in beta cells	5/600	5/507	5	5	-0.0015286	0.0148242	0.0080728	Fetal shift	Both	AKT1, AKT2, AKT3, FOXO1, HNF4A	AKT1, AKT2, FOXO1, HNF4A, PAX6
R-HSA-6807004	Negative regulation of MET activity	5/600	5/507	5	5	-0.0015286	0.0148242	0.0080728	Fetal shift	Both	CBL, GRB2, MET, PTPN1, PTPRJ	CBL, GRB2, HGF, MET, SH3GL2
R-HSA-9013423	RAC3 GTPase cycle	12/600	13/507	12	13	-0.00564103	0.0149081	0.00152228	Fetal shift	Both	ABL2, ARHGAP5, CDC42, GIT1, PAK4, PIK3R1, PIK3R2, SRGAP2, SWAP70, TFRC, TIAM1, TMPO	ARHGAP5, CAV1, CDC42, FERMT2, GIT1, PAK1, PAK4, PIK3R1, SRGAP2, SWAP70, TFRC, TIAM1, YKT6
R-HSA-4090294	SUMOylation of intracellular receptors	6/600	8/507	6	8	-0.00577909	0.015544	0.000278702	Fetal shift	Both	AR, ESR1, HDAC4, NR4A2, NR5A2, PPARA	AR, ESR1, HDAC4, NR1H4, NR3C1, NR3C2, PPARA, RARA
R-HSA-8874081	MET activates PTK2 signaling	6/600	6/507	6	6	-0.00183432	0.015544	0.00776494	Fetal shift	Both	COL1A1, COL3A1, COL5A1, FN1, MET, PTK2	COL1A1, COL5A1, FN1, HGF, MET, PTK2
R-HSA-373760	L1CAM interactions	14/600	13/507	14	13	-0.00230769	0.0156374	0.0104724	Fetal shift	Both	ANK2, CSNK2A1, EGFR, EPHB2, ITGA10, ITGA5, ITGB3, KCNQ2, MAPK1, NCAM1, NRP1, NRP2, RAC1, SPTBN1	ACTB, EGFR, EPHB2, EZR, FGFR1, ITGA10, ITGA5, ITGB3, MAPK1, NRP1, PAK1, SH3GL2, SPTBN1
R-HSA-2029482	Regulation of actin dynamics for phagocytic cup formation	9/600	9/507	9	9	-0.00275148	0.0166892	0.00647423	Fetal shift	Both	ARPC5, CDC42, GRB2, LIMK1, MAPK1, MYO5A, PTK2, RAC1, VAV3	ACTB, ARPC5, BTK, CDC42, GRB2, MAPK1, MYO5A, PAK1, PTK2
R-HSA-5688426	Deubiquitination	27/600	29/507	27	29	-0.0121992	0.0175533	0.000505766	Fetal shift	Both	APC, AR, BAP1, CFTR, EP300, ESR1, HIF1A, KEAP1, MAP3K7, MDM2, MDM4, MYC, NLRP3, NOD2, PSMA3, PTEN, RHOA, RHOT1, SMAD1, SMAD2, SMAD3, SMAD4, SMAD7, TGFBR2, TP53, TRAF2, VDAC1	ACTB, AR, ARRB1, AXIN2, CDC25A, CFTR, ESR1, HIF1A, KEAP1, MDM2, MDM4, MYC, NLRP3, PSME3, PTEN, RHOA, SMAD1, SMAD3, SMAD4, SMAD7, SMURF2, TGFB1, TGFBR1, TGFBR2, TNIP2, TNKS2, TRAF2, VDAC1, YY1
R-HSA-1250347	SHC1 events in ERBB4 signaling	4/600	4/507	4	4	-0.00122288	0.0176758	0.0104724	Fetal shift	Both	GRB2, HRAS, KRAS, NRAS	GRB2, HRAS, KRAS, NRAS
R-HSA-162658	Golgi Cisternae Pericentriolar Stack Reorganization	4/600	4/507	4	4	-0.00122288	0.0176758	0.0104724	Fetal shift	Both	MAPK1, PLK1, RAB1A, RAB1B	CCNB1, MAPK1, PLK1, RAB1B
R-HSA-5686938	Regulation of TLR by endogenous ligand	5/600	6/507	5	6	-0.00350099	0.0177599	0.00164602	Fetal shift	Both	CD36, GSDMD, HMGB1, TLR2, TLR4	CD36, GSDMD, HMGB1, S100A1, TLR2, TLR4
R-HSA-9768919	NPAS4 regulates expression of target genes	5/600	4/507	5	4	0.000443787	0.0177599	0.046024	Adult shift	Both	BDNF, FOS, MAPK1, MDM2, RET	BDNF, FOS, MAPK1, MDM2
R-HSA-9824439	Bacterial Infection Pathways	10/600	10/507	10	10	-0.0030572	0.0178556	0.00647423	Fetal shift	Both	CBL, CD9, CDH1, CTNNB1, CTNND1, GRB2, MAP2K7, MAPK1, MET, TLR2	CBL, CDH1, CTNND1, ENO1, GRB2, MAPK1, MET, PGK1, SH3GL2, TLR2
R-HSA-3247509	Chromatin modifying enzymes	25/600	22/507	25	22	-0.00172584	0.0184284	0.0194104	Fetal shift	Both	BRMS1, CCND1, CDK4, DNMT3A, EP300, EZH2, HAT1, HDAC1, HDAC2, ING5, JAK2, KDM3A, KMT5A, MSL2, MTA1, NCOA1, NFKB1, PAX3, PHF8, PRDM16, PRMT1, RCOR1, RELA, SMARCA4, SUZ12	ACTB, BRMS1, CCND1, CDK4, DNMT3A, EZH2, HAT1, HDAC1, HDAC2, KAT8, KDM3A, KMT5A, MSL2, MTA1, NCOA1, PAX3, PHF8, PRDM16, RCOR1, RELA, SMARCD1, SUZ12
R-HSA-4839726	Chromatin organization	25/600	22/507	25	22	-0.00172584	0.0184284	0.0194104	Fetal shift	Both	BRMS1, CCND1, CDK4, DNMT3A, EP300, EZH2, HAT1, HDAC1, HDAC2, ING5, JAK2, KDM3A, KMT5A, MSL2, MTA1, NCOA1, NFKB1, PAX3, PHF8, PRDM16, PRMT1, RCOR1, RELA, SMARCA4, SUZ12	ACTB, BRMS1, CCND1, CDK4, DNMT3A, EZH2, HAT1, HDAC1, HDAC2, KAT8, KDM3A, KMT5A, MSL2, MTA1, NCOA1, PAX3, PHF8, PRDM16, RCOR1, RELA, SMARCD1, SUZ12
R-HSA-193704	p75 NTR receptor-mediated signalling	12/600	12/507	12	12	-0.00366864	0.0184833	0.00585977	Fetal shift	Both	ADAM17, CASP3, HDAC1, HDAC2, NET1, NFKB1, RAC1, RELA, RHOA, TIAM1, VAV3, YWHAE	ADAM17, ARHGEF19, CASP3, HDAC1, HDAC2, IKBKB, IRAK1, MYD88, NET1, RELA, RHOA, TIAM1
R-HSA-69242	S Phase	17/600	15/507	17	15	-0.00125247	0.0203971	0.0226558	Fetal shift	Both	AKT1, AKT2, AKT3, CCND1, CCNE1, CDC6, CDK2, CDK4, CDKN1A, CDKN1B, E2F1, GSK3B, MCM3, MYC, PSMA3, RB1, UBE2C	AKT1, AKT2, CCND1, CCNE1, CCNE2, CDC25A, CDK2, CDK4, CDKN1A, E2F1, E2F5, GSK3B, MYC, PSME3, WEE1
R-HSA-9035034	RHOF GTPase cycle	7/600	7/507	7	7	-0.00214004	0.0211471	0.00960704	Fetal shift	Both	ADD3, ARHGAP5, PIK3R1, PIK3R2, SENP1, SRGAP2, TMPO	ACTB, ADD3, ARHGAP5, CAV1, PIK3R1, SENP1, SRGAP2
R-HSA-6785631	ERBB2 Regulates Cell Motility	4/600	4/507	4	4	-0.00122288	0.0221039	0.0134431	Fetal shift	Both	EGFR, ERBB2, ERBB3, RHOA	EGFR, ERBB2, ERBB3, RHOA
R-HSA-909733	Interferon alpha/beta signaling	10/600	9/507	10	9	-0.00108481	0.0249357	0.0255031	Fetal shift	Both	ADAR, HLA-G, IFI27, IFNB1, IRF5, ISG20, JAK1, PTPN1, SOCS1, STAT1	ADAR, HLA-G, IFI27, IFNB1, IRF5, ISG20, JAK1, SOCS3, STAT1
R-HSA-5687128	MAPK6/MAPK4 signaling	11/600	12/507	11	12	-0.00533531	0.0249357	0.00296764	Fetal shift	Both	AGO2, AGO3, CDC42, ETV4, FOXO1, IGF2BP1, JUN, MAPK4, MYC, PSMA3, RAC1	AGO1, AGO2, CCND3, CDC14A, CDC42, ETV4, FOXO1, FOXO3, IGF2BP1, MYC, PAK1, PSME3
R-HSA-9013409	RHOJ GTPase cycle	8/600	8/507	8	8	-0.00244576	0.0269323	0.0113198	Fetal shift	Both	ARHGAP5, CDC42, GIT1, PAK4, PIK3R1, PIK3R2, TFRC, TMPO	ARHGAP5, CAV1, CDC42, GIT1, PAK1, PAK4, PIK3R1, TFRC
R-HSA-5654219	Phospholipase C-mediated cascade: FGFR1	4/600	5/507	4	5	-0.00319527	0.0275178	0.00245797	Fetal shift	Both	FGF1, FGF10, FGF2, FGF20	FGF10, FGF2, FGF20, FGF8, FGFR1
R-HSA-9614657	FOXO-mediated transcription of cell death genes	4/600	5/507	4	5	-0.00319527	0.0275178	0.00245797	Fetal shift	Both	BCL6, CITED2, EP300, FOXO1	BBC3, BCL6, CITED2, FOXO1, FOXO3
R-HSA-9013148	CDC42 GTPase cycle	16/600	17/507	16	17	-0.00686391	0.0282206	0.00298637	Fetal shift	Both	ARHGAP24, ARHGAP5, ARHGEF25, CDC42, GIT1, PAK4, PIK3R1, PIK3R2, PLD1, PREX2, SRGAP1, SRGAP2, TFRC, TIAM1, TMPO, VAV3	ARHGAP24, ARHGAP5, ARHGEF19, ARHGEF25, CAV1, CDC42, DLC1, GIT1, MAP3K11, PAK1, PAK4, PIK3R1, SRGAP1, SRGAP2, TFRC, TIAM1, YKT6
R-HSA-933542	TRAF6 mediated NF-kB activation	5/600	5/507	5	5	-0.0015286	0.0291207	0.01612	Fetal shift	Both	HMGB1, MAP3K1, NFKB1, RELA, TRAF2	HMGB1, IKBKB, MAP3K1, RELA, TRAF2
R-HSA-5621481	C-type lectin receptors (CLRs)	15/600	15/507	15	15	-0.0045858	0.0301946	0.0081568	Fetal shift	Both	EP300, FYN, HRAS, KRAS, MAP3K7, MUC1, MUC4, NFATC1, NFATC3, NFKB1, NRAS, PPP3CA, PSMA3, RAF1, RELA	FYN, HRAS, IKBKB, KRAS, MUC1, MUC2, NFATC1, NFATC3, NRAS, PAK1, PDPK1, PPP3CA, PSME3, RAF1, RELA
R-HSA-438064	Post NMDA receptor activation events	10/600	9/507	10	9	-0.00108481	0.0313114	0.0315384	Fetal shift	Both	CAMK4, CREB1, GIT1, HRAS, KRAS, MAPK1, MAPT, NRAS, PRKAB1, RAC1	CAMK4, CREB1, GIT1, HRAS, KRAS, MAPK1, MAPT, NRAS, PDPK1
R-HSA-180292	GAB1 signalosome	4/600	4/507	4	4	-0.00122288	0.0333975	0.0204976	Fetal shift	Both	EGFR, GRB2, PIK3CA, PIK3R1	CSK, EGFR, GRB2, PIK3R1
R-HSA-2033519	Activated point mutants of FGFR2	4/600	4/507	4	4	-0.00122288	0.0333975	0.0204976	Fetal shift	Both	FGF1, FGF10, FGF2, FGF20	FGF10, FGF2, FGF20, FGF8
R-HSA-2173788	Downregulation of TGF-beta receptor signaling	5/600	7/507	5	7	-0.00547337	0.0335862	0.000656073	Fetal shift	Both	PMEPA1, SMAD2, SMAD3, SMAD7, TGFBR2	SMAD3, SMAD7, SMURF1, SMURF2, TGFB1, TGFBR1, TGFBR2
R-HSA-5663213	RHO GTPases Activate WASPs and WAVEs	6/600	7/507	6	7	-0.00380671	0.0341498	0.00430765	Fetal shift	Both	ARPC5, CDC42, GRB2, MAPK1, PTK2, RAC1	ACTB, ARPC5, BTK, CDC42, GRB2, MAPK1, PTK2
R-HSA-416476	G alpha (q) signalling events	20/600	18/507	20	18	-0.00216963	0.0369009	0.0301591	Fetal shift	Both	ARHGEF25, BDKRB2, CREB1, EGFR, F2RL2, GRB2, GRM5, HRAS, HTR2C, KNG1, KRAS, LPAR1, MAPK1, MAPK7, NRAS, PIK3CA, PIK3R1, PIK3R2, PIK3R3, RGS2	ARHGEF25, BTK, CREB1, EGFR, GNG7, GRB2, HRAS, HTR2C, KNG1, KRAS, MAPK1, NRAS, PIK3R1, PIK3R3, PLCB1, PRKCA, RGS17, RGS2
R-HSA-1168372	Downstream signaling events of B Cell Receptor (BCR)	10/600	10/507	10	10	-0.0030572	0.0389398	0.014618	Fetal shift	Both	HRAS, KRAS, MAP3K7, NFATC1, NFATC3, NFKB1, NRAS, PPP3CA, PSMA3, RELA	HRAS, IKBKB, KRAS, NFATC1, NFATC3, NRAS, PPP3CA, PSME3, REL, RELA
R-HSA-190242	FGFR1 ligand binding and activation	4/600	5/507	4	5	-0.00319527	0.0400432	0.00425205	Fetal shift	Both	FGF1, FGF10, FGF2, FGF20	FGF10, FGF2, FGF20, FGF8, FGFR1
R-HSA-5654221	Phospholipase C-mediated cascade; FGFR2	4/600	4/507	4	4	-0.00122288	0.0400432	0.025046	Fetal shift	Both	FGF1, FGF10, FGF2, FGF20	FGF10, FGF2, FGF20, FGF8
R-HSA-8875656	MET receptor recycling	3/600	4/507	3	4	-0.00288955	0.0400432	0.00310834	Fetal shift	Both	ARF6, GRB2, MET	ARF6, GRB2, HGF, MET
R-HSA-9832991	Formation of the posterior neural plate	3/600	3/507	3	3	-0.00091716	0.0400432	0.0278252	Fetal shift	Both	SOX2, WNT3A, ZEB2	FGF8, SOX2, WNT3A
R-HSA-69205	G1/S-Specific Transcription	5/600	5/507	5	5	-0.0015286	0.0441663	0.0251915	Fetal shift	Both	CCNE1, CDC6, E2F1, HDAC1, TYMS	CCNE1, E2F1, E2F5, HDAC1, TYMS
R-HSA-381426	Regulation of Insulin-like Growth Factor (IGF) transport and uptake by Insulin-like Growth Factor Binding Proteins (IGFBPs)	13/600	15/507	13	15	-0.00791913	0.0478592	0.00245797	Fetal shift	Both	ADAM10, CDH2, FBN1, FN1, FSTL1, IGF1, IGFBP4, IL6, KNG1, LGALS1, MMP1, MMP2, PCSK9	CDH2, CKAP4, DMP1, FBN1, FN1, IGF1, IGF2, IL6, KNG1, LGALS1, MMP2, PAPPA, PCSK9, PENK, TIMP1
R-HSA-9013408	RHOG GTPase cycle	9/600	9/507	9	9	-0.00275148	0.0489205	0.020284	Fetal shift	Both	ARHGAP5, CDC42, DOCK3, PAK4, PIK3R1, PLD1, TFRC, TMPO, VAV3	ARHGAP5, CAV1, CDC42, DOCK3, MAP3K11, PAK4, PIK3R1, TFRC, YKT6
R-HSA-397795	G-protein beta:gamma signalling		10/507		10			1.14924e-05		Fetal		AKT1, AKT2, BTK, CDC42, GNG7, PAK1, PDPK1, PIK3CG, PLCB1, RHOA
R-HSA-76005	Response to elevated platelet cytosolic Ca2+		20/507		20			2.67063e-05		Fetal		CD36, ECM1, FERMT3, FN1, HGF, IGF1, IGF2, ITGB3, KNG1, PDGFB, PRKCA, SERPINE1, SOD1, TGFB1, TGFB2, TIMP1, TIMP3, VCL, VEGFA, VEGFB
R-HSA-114608	Platelet degranulation		19/507		19			4.82863e-05		Fetal		CD36, ECM1, FERMT3, FN1, HGF, IGF1, IGF2, ITGB3, KNG1, PDGFB, SERPINE1, SOD1, TGFB1, TGFB2, TIMP1, TIMP3, VCL, VEGFA, VEGFB
R-HSA-1566948	Elastic fibre formation		10/507		10			0.000157137		Fetal		BMP7, EFEMP2, FBN1, FN1, GDF5, ITGA5, ITGB3, ITGB8, TGFB1, TGFB2
R-HSA-2129379	Molecules associated with elastic fibres		9/507		9			0.000213339		Fetal		BMP7, EFEMP2, FBN1, FN1, GDF5, ITGB3, ITGB8, TGFB1, TGFB2
R-HSA-9013407	RHOH GTPase cycle		8/507		8			0.00129335		Fetal		CAV1, CSK, OSBPL11, PAK1, PAK4, ROCK1, ROCK2, TFRC
R-HSA-9013406	RHOQ GTPase cycle		10/507		10			0.00143432		Fetal		ARHGAP5, CAV1, CDC42, CFTR, DLC1, GIT1, PAK1, PAK4, SRGAP2, TFRC
R-HSA-165159	MTOR signalling		8/507		8			0.00204181		Fetal		AKT1, AKT2, EEF2K, EIF4E, EIF4EBP1, LAMTOR5, MTOR, RPS6KB1
R-HSA-9013422	RHOBTB1 GTPase cycle		6/507		6			0.00206654		Fetal		HNRNPC, MYO6, ROCK1, ROCK2, SPEN, VIM
R-HSA-156711	Polo-like kinase mediated events		5/507		5			0.00245797		Fetal		CCNB1, CDC25A, FOXM1, PLK1, WEE1
R-HSA-2173791	TGF-beta receptor signaling in EMT (epithelial to mesenchymal transition)		5/507		5			0.00245797		Fetal		RHOA, SMURF1, TGFB1, TGFBR1, TGFBR2
R-HSA-166208	mTORC1-mediated signalling		6/507		6			0.00256017		Fetal		EEF2K, EIF4E, EIF4EBP1, LAMTOR5, MTOR, RPS6KB1
R-HSA-392451	G beta:gamma signalling through PI3Kgamma		6/507		6			0.00312343		Fetal		AKT1, AKT2, GNG7, PDPK1, PIK3CG, RHOA
R-HSA-69273	Cyclin A/B1/B2 associated events during G2/M transition		6/507		6			0.00312343		Fetal		CCNB1, CDC25A, CDK2, FOXM1, PLK1, WEE1
R-HSA-1236974	ER-Phagosome pathway		12/507		12			0.0031785		Fetal		BTK, CD36, HLA-G, HMGB1, IKBKB, MYD88, PSME3, S100A1, TAP1, TIRAP, TLR2, TLR4
R-HSA-5689880	Ub-specific processing proteases		21/507		21			0.00426503		Fetal		AR, ARRB1, AXIN2, CDC25A, CFTR, HIF1A, KEAP1, MDM2, MDM4, MYC, PSME3, PTEN, SMAD1, SMAD3, SMAD4, SMAD7, SMURF2, TGFBR1, TNKS2, TRAF2, VDAC1
R-HSA-1839122	Signaling by activated point mutants of FGFR1		4/507		4			0.00448546		Fetal		FGF2, FGF20, FGF8, FGFR1
R-HSA-9013424	RHOV GTPase cycle		7/507		7			0.00579587		Fetal		CDC42, GIT1, MAP3K11, PAK1, PAK4, PIK3R1, SPTBN1
R-HSA-8939902	Regulation of RUNX2 expression and activity		10/507		10			0.00592606		Fetal		CBFB, ESR1, GSK3B, NR3C1, PPARGC1A, PSME3, RUNX2, SMURF1, STAT1, TWIST1
R-HSA-442742	CREB1 phosphorylation through NMDA receptor-mediated activation of RAS signaling		6/507		6			0.00650025		Fetal		CREB1, HRAS, KRAS, MAPK1, NRAS, PDPK1
R-HSA-111471	Apoptotic factor-mediated response		5/507		5			0.00650025		Fetal		BAX, CASP3, GSDMD, MAPK1, XIAP
R-HSA-75035	Chk1/Chk2(Cds1) mediated inactivation of Cyclin B:Cdk1 complex		4/507		4			0.00818001		Fetal		CCNB1, CHEK1, WEE1, YWHAZ
R-HSA-9768759	Regulation of NPAS4 gene expression		4/507		4			0.00818001		Fetal		AGO1, AGO2, NR3C1, SRF
R-HSA-983695	Antigen activates B Cell Receptor (BCR) leading to generation of second messengers		6/507		6			0.0103885		Fetal		BTK, FYN, GRB2, PIK3CD, PIK3R1, STIM1
R-HSA-1236975	Antigen processing-Cross presentation		12/507		12			0.0104299		Fetal		BTK, CD36, HLA-G, HMGB1, IKBKB, MYD88, PSME3, S100A1, TAP1, TIRAP, TLR2, TLR4
R-HSA-190373	FGFR1c ligand binding and activation		4/507		4			0.0104724		Fetal		FGF2, FGF20, FGF8, FGFR1
R-HSA-9005891	Loss of function of MECP2 in Rett syndrome		4/507		4			0.0104724		Fetal		CAMK4, HDAC1, MECP2, SIN3A
R-HSA-9005895	Pervasive developmental disorders		4/507		4			0.0104724		Fetal		CAMK4, HDAC1, MECP2, SIN3A
R-HSA-9675151	Disorders of Developmental Biology		4/507		4			0.0104724		Fetal		CAMK4, HDAC1, MECP2, SIN3A
R-HSA-9697154	Disorders of Nervous System Development		4/507		4			0.0104724		Fetal		CAMK4, HDAC1, MECP2, SIN3A
R-HSA-69615	G1/S DNA Damage Checkpoints		9/507		9			0.0123297		Fetal		CCNE1, CCNE2, CDC25A, CDK2, CDKN1A, CHEK1, MDM2, MDM4, PSME3
R-HSA-8875360	InlB-mediated entry of Listeria monocytogenes into host cell		4/507		4			0.0134431		Fetal		CBL, GRB2, MET, SH3GL2
R-HSA-9706574	RHOBTB GTPase Cycle		6/507		6			0.0154576		Fetal		HNRNPC, MYO6, ROCK1, ROCK2, SPEN, VIM
R-HSA-193639	p75NTR signals via NF-kB		4/507		4			0.0167101		Fetal		IKBKB, IRAK1, MYD88, RELA
R-HSA-176187	Activation of ATR in response to replication stress		6/507		6			0.0197836		Fetal		ATR, CDC25A, CDK2, CHEK1, MCM10, RAD17
R-HSA-3000178	ECM proteoglycans		9/507		9			0.023844		Fetal		COL1A1, COL5A1, DMP1, DSPP, FN1, ITGB3, SERPINE1, TGFB1, TGFB2
R-HSA-400206	Regulation of lipid metabolism by PPARalpha		12/507		12			0.0251915		Fetal		ACOX1, CD36, FADS1, NCOA1, NR1H4, PPARA, PPARGC1A, SIN3A, SP1, SREBF1, SREBF2, SULT2A1
R-HSA-111885	Opioid Signalling		10/507		10			0.0278252		Fetal		ADCY3, CAMK4, CREB1, GNAI2, GNG7, MAPK1, PDE4D, PLCB1, PPP3CA, PRKCA
R-HSA-9662851	Anti-inflammatory response favouring Leishmania parasite infection		9/507		9			0.029544		Fetal		ADAM17, ADCY3, CREB1, FYN, GNAI2, GNG7, IL6, MAPK14, YES1
R-HSA-9664433	Leishmania parasite growth and survival		9/507		9			0.029544		Fetal		ADAM17, ADCY3, CREB1, FYN, GNAI2, GNG7, IL6, MAPK14, YES1
R-HSA-9694614	Attachment and Entry		4/507		4			0.0296548		Fetal		GPC1, GPC4, NRP1, SDC1
R-HSA-8957275	Post-translational protein phosphorylation		11/507		11			0.0308521		Fetal		CDH2, CKAP4, DMP1, FBN1, FN1, IL6, KNG1, LGALS1, PCSK9, PENK, TIMP1
R-HSA-416482	G alpha (12/13) signalling events		9/507		9			0.0315384		Fetal		ARHGEF19, BTK, GNG7, NET1, RHOA, RHOC, ROCK1, ROCK2, TIAM1
R-HSA-3928663	EPHA-mediated growth cone collapse		5/507		5			0.0325889		Fetal		FYN, RHOA, ROCK1, ROCK2, YES1
R-HSA-9696264	RND3 GTPase cycle		6/507		6			0.0342147		Fetal		ARHGAP5, CAV1, CCDC88A, CKAP4, PIK3R1, ROCK1
R-HSA-9696273	RND1 GTPase cycle		6/507		6			0.0342147		Fetal		ARHGAP5, CAV1, CCDC88A, FRS2, PIK3R1, TFRC
R-HSA-190241	FGFR2 ligand binding and activation		4/507		4			0.0347658		Fetal		FGF10, FGF2, FGF20, FGF8
R-HSA-2025928	Calcineurin activates NFAT		3/507		3			0.035235		Fetal		NFATC1, NFATC3, PPP3CA
R-HSA-9013694	Signaling by NOTCH4		9/507		9			0.0356336		Fetal		AKT1, FBXW7, FLT4, NOTCH1, NOTCH2, NOTCH4, PSME3, SMAD3, YWHAZ
R-HSA-182971	EGFR downregulation		5/507		5			0.0362451		Fetal		CBL, CDC42, EGFR, GRB2, SH3GL2
R-HSA-112314	Neurotransmitter receptors and postsynaptic signal transmission		17/507		17			0.036496		Fetal		ADCY3, CAMK4, CREB1, GIT1, GNAI2, GNG7, HRAS, HTR3E, KRAS, MAPK1, MAPT, MDM2, MYO6, NRAS, PDPK1, PLCB1, PRKCA
R-HSA-9696270	RND2 GTPase cycle		6/507		6			0.0371505		Fetal		ARHGAP5, CAV1, CKAP4, FRS2, PIK3R1, TFRC
R-HSA-112040	G-protein mediated events		7/507		7			0.0383795		Fetal		ADCY3, CAMK4, CREB1, GNAI2, MAPK1, PLCB1, PRKCA
R-HSA-2151201	Transcriptional activation of mitochondrial biogenesis		7/507		7			0.0383795		Fetal		CAMK4, CREB1, NCOA1, PPARA, PPARGC1A, SIRT4, SOD2
R-HSA-170968	Frs2-mediated activation		3/507		3			0.043767		Fetal		BRAF, FRS2, MAPK1
R-HSA-1839130	Signaling by activated point mutants of FGFR3		3/507		3			0.043767		Fetal		FGF2, FGF20, FGF8
R-HSA-2033514	FGFR3 mutant receptor activation		3/507		3			0.043767		Fetal		FGF2, FGF20, FGF8
R-HSA-210990	PECAM1 interactions		3/507		3			0.043767		Fetal		FYN, ITGB3, YES1
R-HSA-264870	Caspase-mediated cleavage of cytoskeletal proteins		3/507		3			0.043767		Fetal		CASP3, MAPT, VIM
R-HSA-4641265	Repression of WNT target genes		3/507		3			0.043767		Fetal		HDAC1, TCF7, TCF7L1
R-HSA-2871809	FCERI mediated Ca+2 mobilization		5/507		5			0.0455571		Fetal		BTK, GRB2, NFATC1, NFATC3, PPP3CA
R-HSA-1181150	Signaling by NODAL		4/507		4			0.046024		Fetal		FOXO3, MAPK1, SMAD3, SMAD4
R-HSA-8862803	Deregulated CDK5 triggers multiple neurodegenerative pathways in Alzheimer's disease models		4/507		4			0.046024		Fetal		CDC25A, FOXO3, PRDX1, SOD2
R-HSA-8863678	Neurodegenerative Diseases		4/507		4			0.046024		Fetal		CDC25A, FOXO3, PRDX1, SOD2
R-HSA-1989781	PPARA activates gene expression		11/507		11			0.0495281		Fetal		ACOX1, CD36, FADS1, NCOA1, NR1H4, PPARA, PPARGC1A, SP1, SREBF1, SREBF2, SULT2A1
