# Supplementary material for: Developmental Differences in Circular RNA Expression Between Adult and Fetal Human Salivary Glands Based on Public Total RNA-Sequencing Data
Source: Int J Mol Sci. 2026 Apr 18;27(8):3608. doi: 10.3390/ijms27083608 (PMC13116067; doi:10.3390/ijms27083608)
Supplement: Supplementary file 1 [file ijms-27-03608-s001.zip › Table S5 complete list of circRNA-miRNA-Target gene used for functional study.xlsx]

## Sheet: Adult links
circAtlas ID	Uniform ID	miRNA	Target gene	Support type for miRNA-Target gene	Experiments	References PMID
hsa-RIMS1_0021	circRIMS1(L27,28,29).1	hsa-miR-17-3p	ICAM1	Functional MTI	Immunocytochemistry//Northern blot//qRT-PCR//Western blot	19949084
hsa-RIMS1_0021	circRIMS1(L27,28,29).1	hsa-miR-17-3p	VIM	Functional MTI	qRT-PCR//Western blot	19771525
hsa-RIMS1_0021	circRIMS1(L27,28,29).1	hsa-miR-17-3p	SOD2	Functional MTI	Luciferase reporter assay//Quantitative proteomic approach//Western blot	21203553
hsa-RIMS1_0021	circRIMS1(L27,28,29).1	hsa-miR-17-3p	GPX2	Functional MTI	Luciferase reporter assay//Quantitative proteomic approach//Western blot	21203553
hsa-RIMS1_0021	circRIMS1(L27,28,29).1	hsa-miR-17-3p	TXNRD2	Functional MTI	Luciferase reporter assay//Quantitative proteomic approach//Western blot	21203553
hsa-RIMS1_0021	circRIMS1(L27,28,29).1	hsa-miR-17-3p	GALNT7	Functional MTI	Luciferase reporter assay	23418359
hsa-RIMS1_0021	circRIMS1(L27,28,29).1	hsa-miR-17-3p	VIM	Functional MTI	Luciferase reporter assay	23418359
hsa-RIMS1_0021	circRIMS1(L27,28,29).1	hsa-miR-17-3p	KDR	Functional MTI	Luciferase reporter assay//qRT-PCR//Western blot	23258273
hsa-RIMS1_0021	circRIMS1(L27,28,29).1	hsa-miR-17-3p	TIMP3	Functional MTI	Immunohistochemistry//Luciferase reporter assay//qRT-PCR//Western blot	23990326
hsa-RIMS1_0021	circRIMS1(L27,28,29).1	hsa-miR-17-3p	ITGA5	Functional MTI	Luciferase reporter assay//qRT-PCR//Western blot	27499367
hsa-RIMS1_0021	circRIMS1(L27,28,29).1	hsa-miR-17-3p	ITGB3	Functional MTI	Luciferase reporter assay//qRT-PCR//Western blot	27499367
hsa-RIMS1_0021	circRIMS1(L27,28,29).1	hsa-miR-17-3p	SOD2	Functional MTI	qRT-PCR//Western blot	27505139
hsa-RIMS1_0021	circRIMS1(L27,28,29).1	hsa-miR-17-3p	TXNRD2	Functional MTI	qRT-PCR//Western blot	27505139
hsa-RIMS1_0021	circRIMS1(L27,28,29).1	hsa-miR-17-3p	ICAM1	Functional MTI	Luciferase reporter assay	26935986
hsa-RIMS1_0021	circRIMS1(L27,28,29).1	hsa-miR-17-3p	ICAM1	Functional MTI	Luciferase reporter assay//Western blot	26935986
hsa-RIMS1_0021	circRIMS1(L27,28,29).1	hsa-miR-17-3p	TIMP3	Functional MTI	Luciferase reporter assay//Western blot	28255358
hsa-RIMS1_0021	circRIMS1(L27,28,29).1	hsa-miR-17-3p	DNMT1	Functional MTI	Immunohistochemistry (IHC)//Luciferase reporter assay//qRT-PCR//Western blotting	33262617
hsa-RIMS1_0021	circRIMS1(L27,28,29).1	hsa-miR-17-3p	BCL11B	Functional MTI	Luciferase reporter assay//Microarray//Flow cytometry	32255245
hsa-RIMS1_0021	circRIMS1(L27,28,29).1	hsa-miR-17-3p	HIF1A	Functional MTI	Western blotting//Microarray//qRT-PCR	31916114
hsa-RIMS1_0021	circRIMS1(L27,28,29).1	hsa-miR-17-3p	SOX6	Functional MTI	Luciferase reporter assay//Western blotting//qRT-PCR	32946669
hsa-RIMS1_0021	circRIMS1(L27,28,29).1	hsa-miR-331-3p	ERBB2	Functional MTI	Luciferase reporter assay//Microarray//Western blot	20864407
hsa-RIMS1_0021	circRIMS1(L27,28,29).1	hsa-miR-331-3p	FHIT	Functional MTI	Luciferase reporter assay	21711110
hsa-RIMS1_0021	circRIMS1(L27,28,29).1	hsa-miR-331-3p	E2F1	Functional MTI	Luciferase reporter assay//Western blot	20510161
hsa-RIMS1_0021	circRIMS1(L27,28,29).1	hsa-miR-331-3p	DOHH	Functional MTI	Luciferase reporter assay//qRT-PCR//Western blot	22908221
hsa-RIMS1_0021	circRIMS1(L27,28,29).1	hsa-miR-331-3p	DOHH	Functional MTI	Luciferase reporter assay	22908221
hsa-RIMS1_0021	circRIMS1(L27,28,29).1	hsa-miR-331-3p	PHLPP1	Functional MTI	Luciferase reporter assay	24825302
hsa-RIMS1_0021	circRIMS1(L27,28,29).1	hsa-miR-331-3p	NRP2	Functional MTI	Luciferase reporter assay//Western blot	24142150
hsa-RIMS1_0021	circRIMS1(L27,28,29).1	hsa-miR-331-3p	ERBB2	Functional MTI	Luciferase reporter assay	24148764
hsa-RIMS1_0021	circRIMS1(L27,28,29).1	hsa-miR-331-3p	HOTAIR	Functional MTI	Flow//Immunohistochemistry//Luciferase reporter assay//qRT-PCR//Western blot	24775712
hsa-RIMS1_0021	circRIMS1(L27,28,29).1	hsa-miR-331-3p	ERBB2	Functional MTI	Flow//Immunohistochemistry//Luciferase reporter assay//qRT-PCR//Western blot	24775712
hsa-RIMS1_0021	circRIMS1(L27,28,29).1	hsa-miR-331-3p	ING5	Functional MTI	Immunohistochemistry//Luciferase reporter assay//qRT-PCR//Western blot	26497554
hsa-RIMS1_0021	circRIMS1(L27,28,29).1	hsa-miR-331-3p	NRP2	Functional MTI	Luciferase reporter assay//qRT-PCR//Western blot	27548144
hsa-RIMS1_0021	circRIMS1(L27,28,29).1	hsa-miR-331-3p	ERBB2	Functional MTI	Luciferase reporter assay//Western blot	26718987
hsa-RIMS1_0021	circRIMS1(L27,28,29).1	hsa-miR-331-3p	SP1	Functional MTI	Luciferase reporter assay//Flow cytometry	32621650
hsa-RIMS1_0021	circRIMS1(L27,28,29).1	hsa-miR-331-3p	GRIK3	Functional MTI	Luciferase reporter assay//Western blotting//qRT-PCR	32565953
hsa-RIMS1_0021	circRIMS1(L27,28,29).1	hsa-miR-331-3p	MAP2K7	Functional MTI	Luciferase reporter assay//Western blotting//qRT-PCR	32776229
hsa-RIMS1_0021	circRIMS1(L27,28,29).1	hsa-miR-331-3p	NRP2	Functional MTI	Luciferase reporter assay//Western blotting//Immunohistochemistry (IHC)//qRT-PCR	31807170
hsa-RIMS1_0021	circRIMS1(L27,28,29).1	hsa-miR-331-3p	SOCS1	Functional MTI	Luciferase reporter assay//Western blotting//qRT-PCR	36199788
hsa-RIMS1_0021	circRIMS1(L27,28,29).1	hsa-miR-375	PLAG1	Functional MTI	Luciferase reporter assay	19347935
hsa-RIMS1_0021	circRIMS1(L27,28,29).1	hsa-miR-375	YY1AP1	Functional MTI	Luciferase reporter assay//Western blot	20226166
hsa-RIMS1_0021	circRIMS1(L27,28,29).1	hsa-miR-375	TIMM8A	Functional MTI	Luciferase reporter assay	19734348
hsa-RIMS1_0021	circRIMS1(L27,28,29).1	hsa-miR-375	TIMM8A	Functional MTI	Immunohistochemistry//Luciferase reporter assay//Microarray//Northern blot//qRT-PCR	19807270
hsa-RIMS1_0021	circRIMS1(L27,28,29).1	hsa-miR-375	RASD1	Functional MTI	Luciferase reporter assay//Microarray//qRT-PCR	20978187
hsa-RIMS1_0021	circRIMS1(L27,28,29).1	hsa-miR-375	ELAVL4	Functional MTI	GFP reporter assay//Immunohistochemistry//Microarray//qRT-PCR//Western blot	20584986
hsa-RIMS1_0021	circRIMS1(L27,28,29).1	hsa-miR-375	YAP1	Functional MTI	Luciferase reporter assay//Microarray//qRT-PCR	21856745
hsa-RIMS1_0021	circRIMS1(L27,28,29).1	hsa-miR-375	MTDH	Functional MTI	Immunofluorescence//Luciferase reporter assay//qRT-PCR//Western blot	22508479
hsa-RIMS1_0021	circRIMS1(L27,28,29).1	hsa-miR-375	PDK1	Functional MTI	Immunohistochemistry//Luciferase reporter assay//qRT-PCR//Western blot	21533613
hsa-RIMS1_0021	circRIMS1(L27,28,29).1	hsa-miR-375	JAK2	Functional MTI	Luciferase reporter assay//Western blot	20548334
hsa-RIMS1_0021	circRIMS1(L27,28,29).1	hsa-miR-375	SP1	Functional MTI	Luciferase reporter assay	21945323
hsa-RIMS1_0021	circRIMS1(L27,28,29).1	hsa-miR-375	MAP3K8	Functional MTI	Luciferase reporter assay	23430746
hsa-RIMS1_0021	circRIMS1(L27,28,29).1	hsa-miR-375	FZD8	Functional MTI	Luciferase reporter assay	23393589
hsa-RIMS1_0021	circRIMS1(L27,28,29).1	hsa-miR-375	FZD8	Functional MTI	Luciferase reporter assay	23396279
hsa-RIMS1_0021	circRIMS1(L27,28,29).1	hsa-miR-375	PDK1	Functional MTI	Western blot	20215506
hsa-RIMS1_0021	circRIMS1(L27,28,29).1	hsa-miR-375	YWHAZ	Functional MTI	Reporter assay;Western blot;qRT-PCR;Microarray	20215506
hsa-RIMS1_0021	circRIMS1(L27,28,29).1	hsa-miR-375	ELAVL4	Functional MTI	Reporter assay;Western blot;qRT-PCR;Microarray;Other	20584986
hsa-RIMS1_0021	circRIMS1(L27,28,29).1	hsa-miR-375	JAK2	Functional MTI	Reporter assay;Western blot	20548334
hsa-RIMS1_0021	circRIMS1(L27,28,29).1	hsa-miR-375	RHOA	Functional MTI	Western blot;qRT-PCR;Microarray	20584986
hsa-RIMS1_0021	circRIMS1(L27,28,29).1	hsa-miR-375	KCNQ2	Functional MTI	Western blot;qRT-PCR;Microarray	20584986
hsa-RIMS1_0021	circRIMS1(L27,28,29).1	hsa-miR-375	PDK1	Functional MTI	Luciferase reporter assay//Western blot	24137444
hsa-RIMS1_0021	circRIMS1(L27,28,29).1	hsa-miR-375	YWHAZ	Functional MTI	Immunohistochemistry//qRT-PCR//Western blot	23422756
hsa-RIMS1_0021	circRIMS1(L27,28,29).1	hsa-miR-375	TP53	Functional MTI	Flow//Luciferase reporter assay//qRT-PCR//Western blot	23835407
hsa-RIMS1_0021	circRIMS1(L27,28,29).1	hsa-miR-375	JAK2	Functional MTI	Immunohistochemistry//Luciferase reporter assay//qRT-PCR//Western blot	24718681
hsa-RIMS1_0021	circRIMS1(L27,28,29).1	hsa-miR-375	ERBB2	Functional MTI	Luciferase reporter assay//qRT-PCR//Western blot	24926380
hsa-RIMS1_0021	circRIMS1(L27,28,29).1	hsa-miR-375	LDHB	Functional MTI	Immunohistochemistry//Luciferase reporter assay//Microarray//QRTPCR	23497265
hsa-RIMS1_0021	circRIMS1(L27,28,29).1	hsa-miR-375	JAK2	Functional MTI	Luciferase reporter assay//qRT-PCR	25055044
hsa-RIMS1_0021	circRIMS1(L27,28,29).1	hsa-miR-375	LDHB	Functional MTI	Microarray//qRT-PCR//Western blot	22752059
hsa-RIMS1_0021	circRIMS1(L27,28,29).1	hsa-miR-375	MTDH	Functional MTI	Microarray//qRT-PCR//Western blot	22752059
hsa-RIMS1_0021	circRIMS1(L27,28,29).1	hsa-miR-375	IGF1R	Functional MTI	Luciferase reporter assay//qRT-PCR//Western blot	24571711
hsa-RIMS1_0021	circRIMS1(L27,28,29).1	hsa-miR-375	YAP1	Functional MTI	Luciferase reporter assay//Western blot//qRT-PCR	24892549
hsa-RIMS1_0021	circRIMS1(L27,28,29).1	hsa-miR-375	PIK3CA	Functional MTI	Luciferase reporter assay//qRT-PCR//Quantitative proteomic approach//Western blot	24440701
hsa-RIMS1_0021	circRIMS1(L27,28,29).1	hsa-miR-375	SP1	Functional MTI	qRT-PCR//Western blot	23435408
hsa-RIMS1_0021	circRIMS1(L27,28,29).1	hsa-miR-375	PDK1	Functional MTI	Luciferase reporter assay	24481267
hsa-RIMS1_0021	circRIMS1(L27,28,29).1	hsa-miR-375	PHLPP1	Functional MTI	Luciferase reporter assay//Northern blot//qRT-PCR//Western blot	24337069
hsa-RIMS1_0021	circRIMS1(L27,28,29).1	hsa-miR-375	SP1	Functional MTI	Luciferase reporter assay//qRT-PCR//Western blot	25633534
hsa-RIMS1_0021	circRIMS1(L27,28,29).1	hsa-miR-375	LRP5	Functional MTI	Luciferase reporter assay	28158288
hsa-RIMS1_0021	circRIMS1(L27,28,29).1	hsa-miR-375	CTNNB1	Functional MTI	Luciferase reporter assay	28158288
hsa-RIMS1_0021	circRIMS1(L27,28,29).1	hsa-miR-375	ERBB2	Functional MTI	Flow//qRT-PCR//Western blot	26893657
hsa-RIMS1_0021	circRIMS1(L27,28,29).1	hsa-miR-375	SEC23A	Functional MTI	Flow//Immunohistochemistry//qRT-PCR//Western blot	27832783
hsa-RIMS1_0021	circRIMS1(L27,28,29).1	hsa-miR-375	YAP1	Functional MTI	Flow//Immunohistochemistry//qRT-PCR//Western blot	27832783
hsa-RIMS1_0021	circRIMS1(L27,28,29).1	hsa-miR-375	JAK2	Functional MTI	Western blot	28186962
hsa-RIMS1_0021	circRIMS1(L27,28,29).1	hsa-miR-375	MAP3K8	Functional MTI	Western blot	28186962
hsa-RIMS1_0021	circRIMS1(L27,28,29).1	hsa-miR-375	JAK2	Functional MTI	Luciferase reporter assay	28006751
hsa-RIMS1_0021	circRIMS1(L27,28,29).1	hsa-miR-375	MTDH	Functional MTI	Luciferase reporter assay//Microarray//qRT-PCR//Western blot	25944465
hsa-RIMS1_0021	circRIMS1(L27,28,29).1	hsa-miR-375	SNHG17	Functional MTI	Luciferase reporter assay//qRT-PCR	34188550
hsa-RIMS1_0021	circRIMS1(L27,28,29).1	hsa-miR-375	IL6	Functional MTI	ELISA//qRT-PCR//Western blotting	33938607
hsa-RIMS1_0021	circRIMS1(L27,28,29).1	hsa-miR-375	CD4	Functional MTI	ELISA//qRT-PCR//Western blotting	33938607
hsa-RIMS1_0021	circRIMS1(L27,28,29).1	hsa-miR-375	JAK2	Functional MTI	ELISA//qRT-PCR//Western blotting	33938607
hsa-RIMS1_0021	circRIMS1(L27,28,29).1	hsa-miR-375	KIT	Functional MTI	Luciferase reporter assay//qRT-PCR//Western blotting	32708220
hsa-RIMS1_0021	circRIMS1(L27,28,29).1	hsa-miR-375	FZD8	Functional MTI	Luciferase reporter assay//Western blotting	32716585
hsa-RIMS1_0021	circRIMS1(L27,28,29).1	hsa-miR-375	AGO2	Functional MTI	Luciferase reporter assay//Immunoprecipitaion (IP)//qRT-PCR	32608539
hsa-RIMS1_0021	circRIMS1(L27,28,29).1	hsa-miR-375	EIF4G3	Functional MTI	Luciferase reporter assay//Western blotting//Microarray//qRT-PCR//Flow cytometry//Immunocytochemistry (ICC)	34194495
hsa-RIMS1_0021	circRIMS1(L27,28,29).1	hsa-miR-375	ATG2B	Functional MTI	Luciferase reporter assay//Western blotting//qRT-PCR	32335541
hsa-RIMS1_0021	circRIMS1(L27,28,29).1	hsa-miR-375	AHR	Functional MTI	Western blotting//Microarray//qRT-PCR//Flow cytometry	33754048
hsa-RIMS1_0021	circRIMS1(L27,28,29).1	hsa-miR-375	JAK2	Functional MTI	Luciferase reporter assay//Western blotting//qRT-PCR	32045921
hsa-RIMS1_0021	circRIMS1(L27,28,29).1	hsa-miR-375	XIST	Functional MTI	Luciferase reporter assay//Western blotting//qRT-PCR	31933968
hsa-RIMS1_0021	circRIMS1(L27,28,29).1	hsa-miR-375	HIF1A	Functional MTI	Luciferase reporter assay//Western blotting//Immunohistochemistry (IHC)//qRT-PCR//Flow cytometry	32215815
hsa-RIMS1_0021	circRIMS1(L27,28,29).1	hsa-miR-375	MTDH	Functional MTI	Luciferase reporter assay//Western blotting//Immunohistochemistry (IHC)//qRT-PCR	31802830
hsa-RIMS1_0021	circRIMS1(L27,28,29).1	hsa-miR-375	NFKB1	Functional MTI	Luciferase reporter assay//Western blotting//Immunohistochemistry (IHC)//qRT-PCR	31802830
hsa-RIMS1_0021	circRIMS1(L27,28,29).1	hsa-miR-375	RELA	Functional MTI	Luciferase reporter assay//Western blotting//Immunohistochemistry (IHC)//qRT-PCR	31802830
hsa-RIMS1_0021	circRIMS1(L27,28,29).1	hsa-miR-375	MIR375	Functional MTI	Luciferase reporter assay//Western blotting//Immunohistochemistry (IHC)//qRT-PCR	31802830
hsa-RIMS1_0021	circRIMS1(L27,28,29).1	hsa-miR-375	PDGFC	Functional MTI	Western blotting//Microarray//Immunohistochemistry (IHC)//qRT-PCR	32616906
hsa-RIMS1_0021	circRIMS1(L27,28,29).1	hsa-miR-375	PTPN4	Functional MTI	Luciferase reporter assay//Western blotting//Immunohistochemistry (IHC)//qRT-PCR//In situ hybridization	36042375
hsa-RIMS1_0021	circRIMS1(L27,28,29).1	hsa-miR-375	KLF5	Functional MTI	Luciferase reporter assay//Western blotting//qRT-PCR//Immunoprecipitaion (IP)	36074222
hsa-RIMS1_0021	circRIMS1(L27,28,29).1	hsa-miR-375	ERBB2	Functional MTI	Luciferase reporter assay//Western blotting//qRT-PCR	34729115
hsa-RIMS1_0021	circRIMS1(L27,28,29).1	hsa-miR-375	RPN1	Functional MTI	Luciferase reporter assay//Western blotting//qRT-PCR//Immunoprecipitaion (IP)	37386831
hsa-RIMS1_0021	circRIMS1(L27,28,29).1	hsa-miR-375	BMPR1B	Functional MTI	Luciferase reporter assay//qRT-PCR//Immunoprecipitaion (IP)	38851743
hsa-RIMS1_0021	circRIMS1(L27,28,29).1	hsa-miR-4268	TLR4	Functional MTI	Immunofluorescence//RNA-seq//qRT-PCR//Western blotting	34120606
hsa-RIMS1_0021	circRIMS1(L27,28,29).1	hsa-miR-433-3p	FGF20	Functional MTI	Luciferase reporter assay//Western blot	18252210
hsa-RIMS1_0021	circRIMS1(L27,28,29).1	hsa-miR-433-3p	GRB2	Functional MTI	Luciferase reporter assay//Western blot	19531230
hsa-RIMS1_0021	circRIMS1(L27,28,29).1	hsa-miR-433-3p	FGF20	Functional MTI	Luciferase reporter assay	18252210
hsa-RIMS1_0021	circRIMS1(L27,28,29).1	hsa-miR-433-3p	RUNX2	Functional MTI	Luciferase reporter assay	23353875
hsa-RIMS1_0021	circRIMS1(L27,28,29).1	hsa-miR-433-3p	CFTR	Functional MTI	Luciferase reporter assay	23555973
hsa-RIMS1_0021	circRIMS1(L27,28,29).1	hsa-miR-433-3p	KRAS	Functional MTI	Luciferase reporter assay//qRT-PCR//Western blot	23880861
hsa-RIMS1_0021	circRIMS1(L27,28,29).1	hsa-miR-433-3p	AZIN1	Functional MTI	ChIP-seq//Immunohistochemistry//In situ hybridization//Luciferase reporter assay//qRT-PCR//Western blot	23868013
hsa-RIMS1_0021	circRIMS1(L27,28,29).1	hsa-miR-433-3p	TYMS	Functional MTI	Luciferase reporter assay//qRT-PCR//Western blot	23915286
hsa-RIMS1_0021	circRIMS1(L27,28,29).1	hsa-miR-433-3p	MET	Functional MTI	Luciferase reporter assay	26844702
hsa-RIMS1_0021	circRIMS1(L27,28,29).1	hsa-miR-433-3p	CREB1	Functional MTI	Luciferase reporter assay	26844702
hsa-RIMS1_0021	circRIMS1(L27,28,29).1	hsa-miR-433-3p	HIF1A	Functional MTI	Luciferase reporter assay//qRT-PCR//Western blot	27815672
hsa-RIMS1_0021	circRIMS1(L27,28,29).1	hsa-miR-433-3p	CREB1	Functional MTI	Luciferase reporter assay//Western blotting//qRT-PCR	34004029
hsa-RIMS1_0021	circRIMS1(L27,28,29).1	hsa-miR-877-5p	PDK1	Functional MTI	Luciferase reporter assay//qRT-PCR//Western blotting	34078519
hsa-RIMS1_0021	circRIMS1(L27,28,29).1	hsa-miR-877-5p	MACC1	Functional MTI	Luciferase reporter assay//Western blotting//qRT-PCR	31602243
hsa-RIMS1_0021	circRIMS1(L27,28,29).1	hsa-miR-877-5p	PRH1-PRR4	Functional MTI	Luciferase reporter assay//Western blotting//Immunohistochemistry (IHC)//in vitro cullelar assays//qRT-PCR//Flow cytometry//in vivo gain/loss-of-function experiments	35076987
hsa-RIMS1_0021	circRIMS1(L27,28,29).1	hsa-miR-93-3p	PDCD4	Functional MTI	Luciferase reporter assay	27021515
hsa-RIMS1_0021	circRIMS1(L27,28,29).1	hsa-miR-93-3p	DUSP2	Functional MTI	Luciferase reporter assay	33660100
hsa-RIMS1_0021	circRIMS1(L27,28,29).1	hsa-miR-93-3p	METTL3	Functional MTI	Luciferase reporter assay	33660100
hsa-RIMS1_0021	circRIMS1(L27,28,29).1	hsa-miR-93-3p	CCND1	Functional MTI	Luciferase reporter assay//Western blotting//RNA-seq//ELISA	34197043
hsa-FBXW7_0005	circFBXW7(3,4).1	hsa-miR-1200	MAP3K1	Functional MTI	Luciferase reporter assay//qRT-PCR	35230926
hsa-FBXW7_0005	circFBXW7(3,4).1	hsa-miR-1200	CDX2	Functional MTI	Luciferase reporter assay	36076262
hsa-FBXW7_0005	circFBXW7(3,4).1	hsa-miR-1226-3p	MUC1	Functional MTI	Immunoblot//Luciferase reporter assay//qRT-PCR	20514397
hsa-FBXW7_0005	circFBXW7(3,4).1	hsa-miR-1236-3p	KDR	Functional MTI	qRT-PCR//Western blot	22223733
hsa-FBXW7_0005	circFBXW7(3,4).1	hsa-miR-1236-3p	FLT4	Functional MTI	Luciferase reporter assay//pSILAC//qRT-PCR//Western blot	22223733
hsa-FBXW7_0005	circFBXW7(3,4).1	hsa-miR-1236-3p	ZEB1	Functional MTI	Luciferase reporter assay//qRT-PCR//Western blot	24573236
hsa-FBXW7_0005	circFBXW7(3,4).1	hsa-miR-1236-3p	TCEAL1	Functional MTI	ChIP-seq//Flow//Immunofluorescence//qRT-PCR//Western blot	25447520
hsa-FBXW7_0005	circFBXW7(3,4).1	hsa-miR-1236-3p	TLR2	Functional MTI	Immunoprecipitaion (IP)//qRT-PCR//Western blotting	32913496
hsa-FBXW7_0005	circFBXW7(3,4).1	hsa-miR-1236-3p	WNT3A	Functional MTI	Luciferase reporter assay//Western blotting//Immunohistochemistry (IHC)//qRT-PCR//In situ hybridization//Flow cytometry	33133267
hsa-FBXW7_0005	circFBXW7(3,4).1	hsa-miR-1238-3p	FMN2	Functional MTI	Immunohistochemistry (IHC)//Luciferase reporter assay//Microarray//qRT-PCR//Western blotting	32526477
hsa-FBXW7_0005	circFBXW7(3,4).1	hsa-miR-1238-3p	LHX2	Functional MTI	Immunohistochemistry (IHC)//Luciferase reporter assay//Microarray//qRT-PCR//Western blotting	32526477
hsa-FBXW7_0005	circFBXW7(3,4).1	hsa-miR-141-5p	MEOX2	Functional MTI	Luciferase reporter assay//Western blotting//Immunoprecipitaion (IP)//RNA-seq//qRT-PCR	33627047
hsa-FBXW7_0005	circFBXW7(3,4).1	hsa-miR-185-5p	RHOA	Functional MTI	Luciferase reporter assay//qRT-PCR//Western blot	21186079
hsa-FBXW7_0005	circFBXW7(3,4).1	hsa-miR-185-5p	CDC42	Functional MTI	Luciferase reporter assay//qRT-PCR//Western blot	21186079
hsa-FBXW7_0005	circFBXW7(3,4).1	hsa-miR-185-5p	SIX1	Functional MTI	Luciferase reporter assay//qRT-PCR//Quantitative proteomic approach//Western blot	20603620
hsa-FBXW7_0005	circFBXW7(3,4).1	hsa-miR-185-5p	NTRK3	Functional MTI	Luciferase reporter assay	21143953
hsa-FBXW7_0005	circFBXW7(3,4).1	hsa-miR-185-5p	DNMT1	Functional MTI	Immunoprecipitaion//Luciferase reporter assay//Microarray//Quantitative proteomic approach//Western blot	21962230
hsa-FBXW7_0005	circFBXW7(3,4).1	hsa-miR-185-5p	EPAS1	Functional MTI	Luciferase reporter assay//qRT-PCR	22745131
hsa-FBXW7_0005	circFBXW7(3,4).1	hsa-miR-185-5p	AR	Functional MTI	Luciferase reporter assay	23417242
hsa-FBXW7_0005	circFBXW7(3,4).1	hsa-miR-185-5p	SCARB1	Functional MTI	Luciferase reporter assay	23459944
hsa-FBXW7_0005	circFBXW7(3,4).1	hsa-miR-185-5p	ATR	Functional MTI	Flow//Microarray//qRT-PCR//Western blot	23807228
hsa-FBXW7_0005	circFBXW7(3,4).1	hsa-miR-185-5p	ARC	Functional MTI	Immunoprecipitaion//Luciferase reporter assay//qRT-PCR//Western blot	24763054
hsa-FBXW7_0005	circFBXW7(3,4).1	hsa-miR-185-5p	DNMT1	Functional MTI	Flow//Immunoprecipitaion//qRT-PCR//Western blot	23846337
hsa-FBXW7_0005	circFBXW7(3,4).1	hsa-miR-185-5p	EZH2	Functional MTI	Flow//Immunoprecipitaion//qRT-PCR//Western blot	23846337
hsa-FBXW7_0005	circFBXW7(3,4).1	hsa-miR-185-5p	MZB1	Functional MTI	Luciferase reporter assay//qRT-PCR//Western blot	24014023
hsa-FBXW7_0005	circFBXW7(3,4).1	hsa-miR-185-5p	MCM10	Functional MTI	Luciferase reporter assay//qRT-PCR//Western blot	24014023
hsa-FBXW7_0005	circFBXW7(3,4).1	hsa-miR-185-5p	CAMK4	Functional MTI	Luciferase reporter assay//qRT-PCR//Western blot	24014023
hsa-FBXW7_0005	circFBXW7(3,4).1	hsa-miR-185-5p	HMGA1	Functional MTI	Luciferase reporter assay//qRT-PCR//Western blot	24014023
hsa-FBXW7_0005	circFBXW7(3,4).1	hsa-miR-185-5p	NFATC3	Functional MTI	Luciferase reporter assay//qRT-PCR//Western blot	24014023
hsa-FBXW7_0005	circFBXW7(3,4).1	hsa-miR-185-5p	IGF1R	Functional MTI	Luciferase reporter assay//qRT-PCR//Western blot	24014023
hsa-FBXW7_0005	circFBXW7(3,4).1	hsa-miR-185-5p	DUSP4	Functional MTI	Luciferase reporter assay//qRT-PCR//Western blot	24014023
hsa-FBXW7_0005	circFBXW7(3,4).1	hsa-miR-185-5p	EPHB2	Functional MTI	ELISA//Flow//Luciferase reporter assay//qRT-PCR//Western blot	24803159
hsa-FBXW7_0005	circFBXW7(3,4).1	hsa-miR-185-5p	AQP3	Functional MTI	Luciferase reporter assay//Western blot	24070899
hsa-FBXW7_0005	circFBXW7(3,4).1	hsa-miR-185-5p	CASP14	Functional MTI	Luciferase reporter assay//Western blot	24070899
hsa-FBXW7_0005	circFBXW7(3,4).1	hsa-miR-185-5p	ALOX12	Functional MTI	Luciferase reporter assay//Western blot	24070899
hsa-FBXW7_0005	circFBXW7(3,4).1	hsa-miR-185-5p	SREBF1	Functional MTI	Luciferase reporter assay//qRT-PCR//Western blot	23951060
hsa-FBXW7_0005	circFBXW7(3,4).1	hsa-miR-185-5p	SREBF2	Functional MTI	Luciferase reporter assay//qRT-PCR//Western blot	23951060
hsa-FBXW7_0005	circFBXW7(3,4).1	hsa-miR-185-5p	DNMT1	Functional MTI	qRT-PCR//Luciferase reporter assay//Western blot	23318422
hsa-FBXW7_0005	circFBXW7(3,4).1	hsa-miR-185-5p	STIM1	Functional MTI	Luciferase reporter assay	25531324
hsa-FBXW7_0005	circFBXW7(3,4).1	hsa-miR-185-5p	SMAD7	Functional MTI	Luciferase reporter assay//qRT-PCR//Western blot	26390174
hsa-FBXW7_0005	circFBXW7(3,4).1	hsa-miR-185-5p	TRIM29	Functional MTI	Luciferase reporter assay//qRT-PCR//Western blot	26191199
hsa-FBXW7_0005	circFBXW7(3,4).1	hsa-miR-185-5p	SREBF2	Functional MTI	Luciferase reporter assay//qRT-PCR//Western blot	25914460
hsa-FBXW7_0005	circFBXW7(3,4).1	hsa-miR-185-5p	RHOA	Functional MTI	qRT-PCR//Western blot	27250838
hsa-FBXW7_0005	circFBXW7(3,4).1	hsa-miR-185-5p	NFATC3	Functional MTI	Luciferase reporter assay//qRT-PCR//Western blot	25767890
hsa-FBXW7_0005	circFBXW7(3,4).1	hsa-miR-185-5p	POT1	Functional MTI	Luciferase reporter assay//Western blotting//Immunofluorescence//qRT-PCR//In situ hybridization	32687062
hsa-FBXW7_0005	circFBXW7(3,4).1	hsa-miR-185-5p	NPHS2	Functional MTI	Luciferase reporter assay//Western blotting//Immunohistochemistry (IHC)//qRT-PCR	33977784
hsa-FBXW7_0005	circFBXW7(3,4).1	hsa-miR-185-5p	NPHS2	Functional MTI	Luciferase reporter assay//Western blotting//Microarray//Immunoprecipitaion (IP)//Immunohistochemistry (IHC)//qRT-PCR	33977784
hsa-FBXW7_0005	circFBXW7(3,4).1	hsa-miR-185-5p	STIM1	Functional MTI	Luciferase reporter assay//Western blotting//qRT-PCR	36677874
hsa-FBXW7_0005	circFBXW7(3,4).1	hsa-miR-212-5p	TJP1	Functional MTI	Luciferase reporter assay//Western blot	26692142
hsa-FBXW7_0005	circFBXW7(3,4).1	hsa-miR-212-5p	ASB2	Functional MTI	Luciferase reporter assay//RNA-seq//qRT-PCR	33777926
hsa-FBXW7_0005	circFBXW7(3,4).1	hsa-miR-212-5p	SIRT2	Functional MTI	Luciferase reporter assay//Western blotting//qRT-PCR	34117507
hsa-FBXW7_0005	circFBXW7(3,4).1	hsa-miR-212-5p	CNR1	Functional MTI	Luciferase reporter assay//Western blotting//qRT-PCR	35978628
hsa-FBXW7_0005	circFBXW7(3,4).1	hsa-miR-212-5p	GRIA3	Functional MTI	Luciferase reporter assay//Western blotting//qRT-PCR	34652536
hsa-FBXW7_0005	circFBXW7(3,4).1	hsa-miR-22-5p	GSDMD	Functional MTI	Luciferase reporter assay	32307887
hsa-FBXW7_0005	circFBXW7(3,4).1	hsa-miR-22-5p	PCDH15	Functional MTI	Immunofluorescence//Luciferase reporter assay//qRT-PCR//Western blotting	31891366
hsa-FBXW7_0005	circFBXW7(3,4).1	hsa-miR-22-5p	TWIST2	Functional MTI	Luciferase reporter assay//Western blotting//qRT-PCR	36111260
hsa-FBXW7_0005	circFBXW7(3,4).1	hsa-miR-2278	ASAP1-IT1	Functional MTI	Luciferase reporter assay//qRT-PCR//Western blotting	33576454
hsa-FBXW7_0005	circFBXW7(3,4).1	hsa-miR-2278	LATS2	Functional MTI	Luciferase reporter assay//qRT-PCR//Western blotting	33576454
hsa-FBXW7_0005	circFBXW7(3,4).1	hsa-miR-26b-3p	ESR1	Functional MTI	Luciferase reporter assay	26723394
hsa-FBXW7_0005	circFBXW7(3,4).1	hsa-miR-26b-3p	PTEN	Functional MTI	Luciferase reporter assay//Western blotting//qRT-PCR	33634678
hsa-FBXW7_0005	circFBXW7(3,4).1	hsa-miR-26b-3p	POLR1H	Functional MTI	Luciferase reporter assay//Western blotting//Immunohistochemistry (IHC)//qRT-PCR	31637871
hsa-FBXW7_0005	circFBXW7(3,4).1	hsa-miR-26b-3p	KEAP1	Functional MTI	Western blotting//qRT-PCR	32104267
hsa-FBXW7_0005	circFBXW7(3,4).1	hsa-miR-26b-3p	CREB1	Functional MTI	Luciferase reporter assay//Western blotting//qRT-PCR	38597450
hsa-FBXW7_0005	circFBXW7(3,4).1	hsa-miR-26b-3p	CEP135	Functional MTI	Luciferase reporter assay//Western blotting//qRT-PCR	36820950
hsa-FBXW7_0005	circFBXW7(3,4).1	hsa-miR-296-3p	KCNH1	Functional MTI	Luciferase reporter assay//qRT-PCR//Western blot	22999387
hsa-FBXW7_0005	circFBXW7(3,4).1	hsa-miR-296-3p	DDHD2	Functional MTI	Immunoprecipitaion (IP)//Luciferase reporter assay//qRT-PCR//Western blotting	33479208
hsa-FBXW7_0005	circFBXW7(3,4).1	hsa-miR-296-3p	CTNNBIP1	Functional MTI	Luciferase reporter assay//qRT-PCR//Western blotting	32323769
hsa-FBXW7_0005	circFBXW7(3,4).1	hsa-miR-296-3p	GRINA	Functional MTI	Luciferase reporter assay//qRT-PCR//Western blotting	32657216
hsa-FBXW7_0005	circFBXW7(3,4).1	hsa-miR-296-3p	CDH1	Functional MTI	Luciferase reporter assay//Western blotting//qRT-PCR	31672157
hsa-FBXW7_0005	circFBXW7(3,4).1	hsa-miR-296-3p	STAT3	Functional MTI	Western blotting//Microarray//RNA-seq//qRT-PCR	32326395
hsa-FBXW7_0005	circFBXW7(3,4).1	hsa-miR-296-3p	MSL2	Functional MTI	Luciferase reporter assay//Western blotting//qRT-PCR	34899909
hsa-FBXW7_0005	circFBXW7(3,4).1	hsa-miR-3074-5p	DHRS3	Functional MTI	Immunocytochemistry (ICC)//Luciferase reporter assay//qRT-PCR//Western blotting	33902658
hsa-FBXW7_0005	circFBXW7(3,4).1	hsa-miR-3074-5p	DHRS3	Functional MTI	Luciferase reporter assay//Western blotting//Immunohistochemistry (IHC)//qRT-PCR	33902658
hsa-FBXW7_0005	circFBXW7(3,4).1	hsa-miR-3150a-3p	SLC17A9	Functional MTI	Luciferase reporter assay//Western blotting//qRT-PCR	34900992
hsa-FBXW7_0005	circFBXW7(3,4).1	hsa-miR-3175	DCAF1	Functional MTI	Luciferase reporter assay//Western blotting//qRT-PCR//Immunoprecipitaion (IP)//ELISA//RNA pull down assay	34716304
hsa-FBXW7_0005	circFBXW7(3,4).1	hsa-miR-329-5p	FAP	Functional MTI	Luciferase reporter assay//Western blotting//qRT-PCR	38459511
hsa-FBXW7_0005	circFBXW7(3,4).1	hsa-miR-335-3p	KDM3A	Functional MTI	Immunohistochemistry (IHC)//Immunoprecipitaion (IP)//Luciferase reporter assay//qRT-PCR//Western blotting	33888871
hsa-FBXW7_0005	circFBXW7(3,4).1	hsa-miR-335-3p	YAP1	Functional MTI	Immunohistochemistry (IHC)//Immunoprecipitaion (IP)//Luciferase reporter assay//qRT-PCR//Western blotting	33888871
hsa-FBXW7_0005	circFBXW7(3,4).1	hsa-miR-335-3p	COPB2	Functional MTI	FACS//Luciferase reporter assay//qRT-PCR//Western blotting	32004259
hsa-FBXW7_0005	circFBXW7(3,4).1	hsa-miR-335-3p	BRMS1	Functional MTI	Luciferase reporter assay//Western blotting	34096224
hsa-FBXW7_0005	circFBXW7(3,4).1	hsa-miR-335-3p	DANCR	Functional MTI	Luciferase reporter assay//Western blotting//qRT-PCR	33968662
hsa-FBXW7_0005	circFBXW7(3,4).1	hsa-miR-361-5p	VEGFA	Functional MTI	ELISA//Luciferase reporter assay	18320040
hsa-FBXW7_0005	circFBXW7(3,4).1	hsa-miR-361-5p	VEGFA	Functional MTI	qRT-PCR//Western blot	23128854
hsa-FBXW7_0005	circFBXW7(3,4).1	hsa-miR-361-5p	VEGFA	Functional MTI	ELISA//Luciferase reporter assay//qRT-PCR	23166713
hsa-FBXW7_0005	circFBXW7(3,4).1	hsa-miR-361-5p	STAT6	Functional MTI	Luciferase reporter assay//qRT-PCR//Western blot	24491557
hsa-FBXW7_0005	circFBXW7(3,4).1	hsa-miR-361-5p	SND1	Functional MTI	Immunohistochemistry//In situ hybridization//Luciferase reporter assay//qRT-PCR//Western blot	25965817
hsa-FBXW7_0005	circFBXW7(3,4).1	hsa-miR-361-5p	CXCR6	Functional MTI	Luciferase reporter assay	26872014
hsa-FBXW7_0005	circFBXW7(3,4).1	hsa-miR-361-5p	TWIST1	Functional MTI	Luciferase reporter assay//qRT-PCR//Western blot	28184914
hsa-FBXW7_0005	circFBXW7(3,4).1	hsa-miR-361-5p	VEGFA	Functional MTI	Luciferase reporter assay//Western blot	27641667
hsa-FBXW7_0005	circFBXW7(3,4).1	hsa-miR-361-5p	RAB1A	Functional MTI	Luciferase reporter assay//Western blotting//qRT-PCR//Immunoprecipitaion (IP)//Flow cytometry	35181843
hsa-FBXW7_0005	circFBXW7(3,4).1	hsa-miR-3653-5p	ATG12	Functional MTI	Luciferase reporter assay//Western blotting//qRT-PCR	37464439
hsa-FBXW7_0005	circFBXW7(3,4).1	hsa-miR-3653-5p	AMBRA1	Functional MTI	Luciferase reporter assay//Western blotting//qRT-PCR	37464439
hsa-FBXW7_0005	circFBXW7(3,4).1	hsa-miR-375	PLAG1	Functional MTI	Luciferase reporter assay	19347935
hsa-FBXW7_0005	circFBXW7(3,4).1	hsa-miR-375	YY1AP1	Functional MTI	Luciferase reporter assay//Western blot	20226166
hsa-FBXW7_0005	circFBXW7(3,4).1	hsa-miR-375	TIMM8A	Functional MTI	Luciferase reporter assay	19734348
hsa-FBXW7_0005	circFBXW7(3,4).1	hsa-miR-375	TIMM8A	Functional MTI	Immunohistochemistry//Luciferase reporter assay//Microarray//Northern blot//qRT-PCR	19807270
hsa-FBXW7_0005	circFBXW7(3,4).1	hsa-miR-375	RASD1	Functional MTI	Luciferase reporter assay//Microarray//qRT-PCR	20978187
hsa-FBXW7_0005	circFBXW7(3,4).1	hsa-miR-375	ELAVL4	Functional MTI	GFP reporter assay//Immunohistochemistry//Microarray//qRT-PCR//Western blot	20584986
hsa-FBXW7_0005	circFBXW7(3,4).1	hsa-miR-375	YAP1	Functional MTI	Luciferase reporter assay//Microarray//qRT-PCR	21856745
hsa-FBXW7_0005	circFBXW7(3,4).1	hsa-miR-375	MTDH	Functional MTI	Immunofluorescence//Luciferase reporter assay//qRT-PCR//Western blot	22508479
hsa-FBXW7_0005	circFBXW7(3,4).1	hsa-miR-375	PDK1	Functional MTI	Immunohistochemistry//Luciferase reporter assay//qRT-PCR//Western blot	21533613
hsa-FBXW7_0005	circFBXW7(3,4).1	hsa-miR-375	JAK2	Functional MTI	Luciferase reporter assay//Western blot	20548334
hsa-FBXW7_0005	circFBXW7(3,4).1	hsa-miR-375	SP1	Functional MTI	Luciferase reporter assay	21945323
hsa-FBXW7_0005	circFBXW7(3,4).1	hsa-miR-375	MAP3K8	Functional MTI	Luciferase reporter assay	23430746
hsa-FBXW7_0005	circFBXW7(3,4).1	hsa-miR-375	FZD8	Functional MTI	Luciferase reporter assay	23393589
hsa-FBXW7_0005	circFBXW7(3,4).1	hsa-miR-375	FZD8	Functional MTI	Luciferase reporter assay	23396279
hsa-FBXW7_0005	circFBXW7(3,4).1	hsa-miR-375	PDK1	Functional MTI	Western blot	20215506
hsa-FBXW7_0005	circFBXW7(3,4).1	hsa-miR-375	YWHAZ	Functional MTI	Reporter assay;Western blot;qRT-PCR;Microarray	20215506
hsa-FBXW7_0005	circFBXW7(3,4).1	hsa-miR-375	ELAVL4	Functional MTI	Reporter assay;Western blot;qRT-PCR;Microarray;Other	20584986
hsa-FBXW7_0005	circFBXW7(3,4).1	hsa-miR-375	JAK2	Functional MTI	Reporter assay;Western blot	20548334
hsa-FBXW7_0005	circFBXW7(3,4).1	hsa-miR-375	RHOA	Functional MTI	Western blot;qRT-PCR;Microarray	20584986
hsa-FBXW7_0005	circFBXW7(3,4).1	hsa-miR-375	KCNQ2	Functional MTI	Western blot;qRT-PCR;Microarray	20584986
hsa-FBXW7_0005	circFBXW7(3,4).1	hsa-miR-375	PDK1	Functional MTI	Luciferase reporter assay//Western blot	24137444
hsa-FBXW7_0005	circFBXW7(3,4).1	hsa-miR-375	YWHAZ	Functional MTI	Immunohistochemistry//qRT-PCR//Western blot	23422756
hsa-FBXW7_0005	circFBXW7(3,4).1	hsa-miR-375	TP53	Functional MTI	Flow//Luciferase reporter assay//qRT-PCR//Western blot	23835407
hsa-FBXW7_0005	circFBXW7(3,4).1	hsa-miR-375	JAK2	Functional MTI	Immunohistochemistry//Luciferase reporter assay//qRT-PCR//Western blot	24718681
hsa-FBXW7_0005	circFBXW7(3,4).1	hsa-miR-375	ERBB2	Functional MTI	Luciferase reporter assay//qRT-PCR//Western blot	24926380
hsa-FBXW7_0005	circFBXW7(3,4).1	hsa-miR-375	LDHB	Functional MTI	Immunohistochemistry//Luciferase reporter assay//Microarray//QRTPCR	23497265
hsa-FBXW7_0005	circFBXW7(3,4).1	hsa-miR-375	JAK2	Functional MTI	Luciferase reporter assay//qRT-PCR	25055044
hsa-FBXW7_0005	circFBXW7(3,4).1	hsa-miR-375	LDHB	Functional MTI	Microarray//qRT-PCR//Western blot	22752059
hsa-FBXW7_0005	circFBXW7(3,4).1	hsa-miR-375	MTDH	Functional MTI	Microarray//qRT-PCR//Western blot	22752059
hsa-FBXW7_0005	circFBXW7(3,4).1	hsa-miR-375	IGF1R	Functional MTI	Luciferase reporter assay//qRT-PCR//Western blot	24571711
hsa-FBXW7_0005	circFBXW7(3,4).1	hsa-miR-375	YAP1	Functional MTI	Luciferase reporter assay//Western blot//qRT-PCR	24892549
hsa-FBXW7_0005	circFBXW7(3,4).1	hsa-miR-375	PIK3CA	Functional MTI	Luciferase reporter assay//qRT-PCR//Quantitative proteomic approach//Western blot	24440701
hsa-FBXW7_0005	circFBXW7(3,4).1	hsa-miR-375	SP1	Functional MTI	qRT-PCR//Western blot	23435408
hsa-FBXW7_0005	circFBXW7(3,4).1	hsa-miR-375	PDK1	Functional MTI	Luciferase reporter assay	24481267
hsa-FBXW7_0005	circFBXW7(3,4).1	hsa-miR-375	PHLPP1	Functional MTI	Luciferase reporter assay//Northern blot//qRT-PCR//Western blot	24337069
hsa-FBXW7_0005	circFBXW7(3,4).1	hsa-miR-375	SP1	Functional MTI	Luciferase reporter assay//qRT-PCR//Western blot	25633534
hsa-FBXW7_0005	circFBXW7(3,4).1	hsa-miR-375	LRP5	Functional MTI	Luciferase reporter assay	28158288
hsa-FBXW7_0005	circFBXW7(3,4).1	hsa-miR-375	CTNNB1	Functional MTI	Luciferase reporter assay	28158288
hsa-FBXW7_0005	circFBXW7(3,4).1	hsa-miR-375	ERBB2	Functional MTI	Flow//qRT-PCR//Western blot	26893657
hsa-FBXW7_0005	circFBXW7(3,4).1	hsa-miR-375	SEC23A	Functional MTI	Flow//Immunohistochemistry//qRT-PCR//Western blot	27832783
hsa-FBXW7_0005	circFBXW7(3,4).1	hsa-miR-375	YAP1	Functional MTI	Flow//Immunohistochemistry//qRT-PCR//Western blot	27832783
hsa-FBXW7_0005	circFBXW7(3,4).1	hsa-miR-375	JAK2	Functional MTI	Western blot	28186962
hsa-FBXW7_0005	circFBXW7(3,4).1	hsa-miR-375	MAP3K8	Functional MTI	Western blot	28186962
hsa-FBXW7_0005	circFBXW7(3,4).1	hsa-miR-375	JAK2	Functional MTI	Luciferase reporter assay	28006751
hsa-FBXW7_0005	circFBXW7(3,4).1	hsa-miR-375	MTDH	Functional MTI	Luciferase reporter assay//Microarray//qRT-PCR//Western blot	25944465
hsa-FBXW7_0005	circFBXW7(3,4).1	hsa-miR-375	SNHG17	Functional MTI	Luciferase reporter assay//qRT-PCR	34188550
hsa-FBXW7_0005	circFBXW7(3,4).1	hsa-miR-375	IL6	Functional MTI	ELISA//qRT-PCR//Western blotting	33938607
hsa-FBXW7_0005	circFBXW7(3,4).1	hsa-miR-375	CD4	Functional MTI	ELISA//qRT-PCR//Western blotting	33938607
hsa-FBXW7_0005	circFBXW7(3,4).1	hsa-miR-375	JAK2	Functional MTI	ELISA//qRT-PCR//Western blotting	33938607
hsa-FBXW7_0005	circFBXW7(3,4).1	hsa-miR-375	KIT	Functional MTI	Luciferase reporter assay//qRT-PCR//Western blotting	32708220
hsa-FBXW7_0005	circFBXW7(3,4).1	hsa-miR-375	FZD8	Functional MTI	Luciferase reporter assay//Western blotting	32716585
hsa-FBXW7_0005	circFBXW7(3,4).1	hsa-miR-375	AGO2	Functional MTI	Luciferase reporter assay//Immunoprecipitaion (IP)//qRT-PCR	32608539
hsa-FBXW7_0005	circFBXW7(3,4).1	hsa-miR-375	EIF4G3	Functional MTI	Luciferase reporter assay//Western blotting//Microarray//qRT-PCR//Flow cytometry//Immunocytochemistry (ICC)	34194495
hsa-FBXW7_0005	circFBXW7(3,4).1	hsa-miR-375	ATG2B	Functional MTI	Luciferase reporter assay//Western blotting//qRT-PCR	32335541
hsa-FBXW7_0005	circFBXW7(3,4).1	hsa-miR-375	AHR	Functional MTI	Western blotting//Microarray//qRT-PCR//Flow cytometry	33754048
hsa-FBXW7_0005	circFBXW7(3,4).1	hsa-miR-375	JAK2	Functional MTI	Luciferase reporter assay//Western blotting//qRT-PCR	32045921
hsa-FBXW7_0005	circFBXW7(3,4).1	hsa-miR-375	XIST	Functional MTI	Luciferase reporter assay//Western blotting//qRT-PCR	31933968
hsa-FBXW7_0005	circFBXW7(3,4).1	hsa-miR-375	HIF1A	Functional MTI	Luciferase reporter assay//Western blotting//Immunohistochemistry (IHC)//qRT-PCR//Flow cytometry	32215815
hsa-FBXW7_0005	circFBXW7(3,4).1	hsa-miR-375	MTDH	Functional MTI	Luciferase reporter assay//Western blotting//Immunohistochemistry (IHC)//qRT-PCR	31802830
hsa-FBXW7_0005	circFBXW7(3,4).1	hsa-miR-375	NFKB1	Functional MTI	Luciferase reporter assay//Western blotting//Immunohistochemistry (IHC)//qRT-PCR	31802830
hsa-FBXW7_0005	circFBXW7(3,4).1	hsa-miR-375	RELA	Functional MTI	Luciferase reporter assay//Western blotting//Immunohistochemistry (IHC)//qRT-PCR	31802830
hsa-FBXW7_0005	circFBXW7(3,4).1	hsa-miR-375	MIR375	Functional MTI	Luciferase reporter assay//Western blotting//Immunohistochemistry (IHC)//qRT-PCR	31802830
hsa-FBXW7_0005	circFBXW7(3,4).1	hsa-miR-375	PDGFC	Functional MTI	Western blotting//Microarray//Immunohistochemistry (IHC)//qRT-PCR	32616906
hsa-FBXW7_0005	circFBXW7(3,4).1	hsa-miR-375	PTPN4	Functional MTI	Luciferase reporter assay//Western blotting//Immunohistochemistry (IHC)//qRT-PCR//In situ hybridization	36042375
hsa-FBXW7_0005	circFBXW7(3,4).1	hsa-miR-375	KLF5	Functional MTI	Luciferase reporter assay//Western blotting//qRT-PCR//Immunoprecipitaion (IP)	36074222
hsa-FBXW7_0005	circFBXW7(3,4).1	hsa-miR-375	ERBB2	Functional MTI	Luciferase reporter assay//Western blotting//qRT-PCR	34729115
hsa-FBXW7_0005	circFBXW7(3,4).1	hsa-miR-375	RPN1	Functional MTI	Luciferase reporter assay//Western blotting//qRT-PCR//Immunoprecipitaion (IP)	37386831
hsa-FBXW7_0005	circFBXW7(3,4).1	hsa-miR-375	BMPR1B	Functional MTI	Luciferase reporter assay//qRT-PCR//Immunoprecipitaion (IP)	38851743
hsa-FBXW7_0005	circFBXW7(3,4).1	hsa-miR-4268	TLR4	Functional MTI	Immunofluorescence//RNA-seq//qRT-PCR//Western blotting	34120606
hsa-FBXW7_0005	circFBXW7(3,4).1	hsa-miR-4463	CYP19A1	Functional MTI	Western blotting//Microarray//qRT-PCR//ELISA	32854459
hsa-FBXW7_0005	circFBXW7(3,4).1	hsa-miR-4463	ESR1	Functional MTI	Western blotting//Microarray//qRT-PCR//ELISA	32854459
hsa-FBXW7_0005	circFBXW7(3,4).1	hsa-miR-4463	PPP1R12B	Functional MTI	Luciferase reporter assay//Western blotting//qRT-PCR	35064454
hsa-FBXW7_0005	circFBXW7(3,4).1	hsa-miR-4731-5p	PAICS	Functional MTI	Luciferase reporter assay//Western blotting//Microarray	35379785
hsa-FBXW7_0005	circFBXW7(3,4).1	hsa-miR-4731-5p	RPLP0	Functional MTI	Luciferase reporter assay//Western blotting//qRT-PCR	35342398
hsa-FBXW7_0005	circFBXW7(3,4).1	hsa-miR-4756-3p	FOXM1	Functional MTI	Luciferase reporter assay//Western blotting//qRT-PCR	31554904
hsa-FBXW7_0005	circFBXW7(3,4).1	hsa-miR-502-5p	RAB1B	Functional MTI	Luciferase reporter assay//qRT-PCR//Western blot	22580605
hsa-FBXW7_0005	circFBXW7(3,4).1	hsa-miR-502-5p	KMT5A	Functional MTI	Luciferase reporter assay	24146953
hsa-FBXW7_0005	circFBXW7(3,4).1	hsa-miR-502-5p	TRAF2	Functional MTI	qRT-PCR//Luciferase reporter assay//Western blot	24677135
hsa-FBXW7_0005	circFBXW7(3,4).1	hsa-miR-502-5p	IFI27	Functional MTI	qRT-PCR//Luciferase reporter assay//Immunohistochemistry//Western blot	25103640
hsa-FBXW7_0005	circFBXW7(3,4).1	hsa-miR-502-5p	TRAF2	Functional MTI	Luciferase reporter assay	26861148
hsa-FBXW7_0005	circFBXW7(3,4).1	hsa-miR-502-5p	TRAF2	Functional MTI	Luciferase reporter assay//Western blotting//qRT-PCR	33869626
hsa-FBXW7_0005	circFBXW7(3,4).1	hsa-miR-502-5p	CCND1	Functional MTI	Luciferase reporter assay//Western blotting//Immunohistochemistry (IHC)//qRT-PCR//In situ hybridization	31971654
hsa-FBXW7_0005	circFBXW7(3,4).1	hsa-miR-511-5p	PROP1	Functional MTI	Western blot//Luciferase reporter assay	25434367
hsa-FBXW7_0005	circFBXW7(3,4).1	hsa-miR-511-5p	FKBP5	Functional MTI	Luciferase reporter assay//qRT-PCR	27334923
hsa-FBXW7_0005	circFBXW7(3,4).1	hsa-miR-5193	DUOX2	Functional MTI	Immunohistochemistry (IHC)//Western blotting	33748270
hsa-FBXW7_0005	circFBXW7(3,4).1	hsa-miR-567	CDK8	Functional MTI	Luciferase reporter assay//Western blotting//qRT-PCR//Flow cytometry	33911969
hsa-FBXW7_0005	circFBXW7(3,4).1	hsa-miR-6881-3p	SMAD4	Functional MTI	Luciferase reporter assay//Western blotting//qRT-PCR//Immunofluorescence//Flow cytometry	38297261
hsa-FBXW7_0005	circFBXW7(3,4).1	hsa-miR-765	NTRK3	Functional MTI	Luciferase reporter assay	19370765
hsa-FBXW7_0005	circFBXW7(3,4).1	hsa-miR-765	HNF4A	Functional MTI	Luciferase reporter assay	22232426
hsa-FBXW7_0005	circFBXW7(3,4).1	hsa-miR-765	PLP2	Functional MTI	Immunofluorescence//RNA-seq//qRT-PCR//Western blotting	33859750
hsa-FBXW7_0005	circFBXW7(3,4).1	hsa-miR-765	BRD4	Functional MTI	ELISA//Luciferase reporter assay//qRT-PCR//Western blotting	33686960
hsa-FBXW7_0005	circFBXW7(3,4).1	hsa-miR-765	BMP6	Functional MTI	Luciferase reporter assay//Western blotting//qRT-PCR	32059748
hsa-FBXW7_0005	circFBXW7(3,4).1	hsa-miR-765	BATF2	Functional MTI	Luciferase reporter assay//Western blotting//qRT-PCR//Flow cytometry	32166887
hsa-FBXW7_0005	circFBXW7(3,4).1	hsa-miR-765	PLP2	Functional MTI	Western blotting//qRT-PCR	37495419
hsa-FBXW7_0005	circFBXW7(3,4).1	hsa-miR-766-3p	BAX	Functional MTI	Flow//Luciferase reporter assay//Microarray//qRT-PCR//Western blot	24356076
hsa-FBXW7_0005	circFBXW7(3,4).1	hsa-miR-766-3p	MAPT	Functional MTI	Microarray//qRT-PCR//Western blotting	31496800
hsa-FBXW7_0005	circFBXW7(3,4).1	hsa-miR-766-3p	BCL9L	Functional MTI	Luciferase reporter assay//Western blotting//Immunohistochemistry (IHC)//Immunofluorescence//qRT-PCR	33117820
hsa-FBXW7_0005	circFBXW7(3,4).1	hsa-miR-766-3p	HOXA13	Functional MTI	Luciferase reporter assay//Western blotting//Microarray//qRT-PCR	32589328
hsa-FBXW7_0005	circFBXW7(3,4).1	hsa-miR-766-3p	COL1A1	Functional MTI	Luciferase reporter assay//Western blotting//qRT-PCR	38230216
hsa-FBXW7_0005	circFBXW7(3,4).1	hsa-miR-766-5p	E2F3	Functional MTI	Luciferase reporter assay//Western blotting//qRT-PCR	35237319
hsa-FBXW7_0005	circFBXW7(3,4).1	hsa-miR-877-3p	FGF2	Functional MTI	Luciferase reporter assay//qRT-PCR//Western blotting	32977766
hsa-FBXW7_0005	circFBXW7(3,4).1	hsa-miR-942-5p	IFI27	Functional MTI	Flow//Luciferase reporter assay//qRT-PCR//Western blot	24970806
hsa-FBXW7_0005	circFBXW7(3,4).1	hsa-miR-942-5p	IFI27	Functional MTI	Flow//Immunofluorescence//Luciferase reporter assay//qRT-PCR//Western blot	24727952
hsa-FBXW7_0005	circFBXW7(3,4).1	hsa-miR-942-5p	DKK3	Functional MTI	Luciferase reporter assay//Western blotting//qRT-PCR	32772782
hsa-FBXW7_0005	circFBXW7(3,4).1	hsa-miR-942-5p	TWIST1	Functional MTI	Luciferase reporter assay//Western blotting//qRT-PCR	34164767
hsa-FBXW7_0005	circFBXW7(3,4).1	hsa-miR-942-5p	KNG1	Functional MTI	Luciferase reporter assay//Western blotting//Immunoprecipitaion (IP)//Immunohistochemistry (IHC)//qRT-PCR//Flow cytometry	36550594
hsa-FBXW7_0005	circFBXW7(3,4).1	hsa-miR-942-5p	IFI27	Functional MTI	Luciferase reporter assay//Western blotting//qRT-PCR	35974384
hsa-FBXW7_0005	circFBXW7(3,4).1	hsa-miR-942-5p	SMAD4	Functional MTI	Luciferase reporter assay	36060794
hsa-FOXP1_0001	circFOXP1(8,9,10,11).1	hsa-miR-103a-2-5p	STAT1	Functional MTI	Luciferase reporter assay//Western blotting//Microarray//Immunohistochemistry (IHC)//Immunofluorescence//qRT-PCR//In situ hybridization//Flow cytometry	32549769
hsa-FOXP1_0001	circFOXP1(8,9,10,11).1	hsa-miR-103a-2-5p	SPHK1	Functional MTI	Luciferase reporter assay//Western blotting//qRT-PCR	31652455
hsa-FOXP1_0001	circFOXP1(8,9,10,11).1	hsa-miR-103b	ADAMTS5	Functional MTI	Luciferase reporter assay//Western blotting//qRT-PCR	32700984
hsa-FOXP1_0001	circFOXP1(8,9,10,11).1	hsa-miR-1184	CA12	Functional MTI	Immunohistochemistry (IHC)//Immunoprecipitaion (IP)//Luciferase reporter assay//qRT-PCR	34234808
hsa-FOXP1_0001	circFOXP1(8,9,10,11).1	hsa-miR-1184	NRAS	Functional MTI	Immunohistochemistry (IHC)//Immunoprecipitaion (IP)//Luciferase reporter assay//qRT-PCR	34234808
hsa-FOXP1_0001	circFOXP1(8,9,10,11).1	hsa-miR-1184	KRAS	Functional MTI	Immunohistochemistry (IHC)//Immunoprecipitaion (IP)//Luciferase reporter assay//qRT-PCR	34234808
hsa-FOXP1_0001	circFOXP1(8,9,10,11).1	hsa-miR-1184	HRAS	Functional MTI	Immunohistochemistry (IHC)//Immunoprecipitaion (IP)//Luciferase reporter assay//qRT-PCR	34234808
hsa-FOXP1_0001	circFOXP1(8,9,10,11).1	hsa-miR-1184	AJUBA-DT	Functional MTI	Western blotting//qRT-PCR	32681581
hsa-FOXP1_0001	circFOXP1(8,9,10,11).1	hsa-miR-1184	LATS1	Functional MTI	Western blotting//qRT-PCR	32681581
hsa-FOXP1_0001	circFOXP1(8,9,10,11).1	hsa-miR-1184	MST1	Functional MTI	Western blotting//qRT-PCR	32681581
hsa-FOXP1_0001	circFOXP1(8,9,10,11).1	hsa-miR-1184	AJUBA	Functional MTI	Western blotting//Immunoprecipitaion (IP)//qRT-PCR	32681581
hsa-FOXP1_0001	circFOXP1(8,9,10,11).1	hsa-miR-1184	LATS1	Functional MTI	Western blotting//Immunoprecipitaion (IP)//qRT-PCR	32681581
hsa-FOXP1_0001	circFOXP1(8,9,10,11).1	hsa-miR-1184	MST1	Functional MTI	Western blotting//Immunoprecipitaion (IP)//qRT-PCR	32681581
hsa-FOXP1_0001	circFOXP1(8,9,10,11).1	hsa-miR-1184	RAP2B	Functional MTI	Luciferase reporter assay//Western blotting//qRT-PCR//RNA-seq	36958293
hsa-FOXP1_0001	circFOXP1(8,9,10,11).1	hsa-miR-1205	AGO2	Functional MTI	Luciferase reporter assay//Western blotting//Microarray//Immunohistochemistry (IHC)//qRT-PCR//Flow cytometry	31955010
hsa-FOXP1_0001	circFOXP1(8,9,10,11).1	hsa-miR-1205	UCA1	Functional MTI	Luciferase reporter assay//Western blotting//Microarray//Immunohistochemistry (IHC)//qRT-PCR//Flow cytometry	31955010
hsa-FOXP1_0001	circFOXP1(8,9,10,11).1	hsa-miR-1205	E2F1	Functional MTI	Luciferase reporter assay//Western blotting//qRT-PCR//Immunoprecipitaion (IP)	35994229
hsa-FOXP1_0001	circFOXP1(8,9,10,11).1	hsa-miR-122-5p	SLC7A1	Functional MTI	Luciferase reporter assay//Western blot	17179747
hsa-FOXP1_0001	circFOXP1(8,9,10,11).1	hsa-miR-122-5p	ADAM17	Functional MTI	Luciferase reporter assay//qRT-PCR	19296470
hsa-FOXP1_0001	circFOXP1(8,9,10,11).1	hsa-miR-122-5p	NUMBL	Functional MTI	Luciferase reporter assay//qRT-PCR	19296470
hsa-FOXP1_0001	circFOXP1(8,9,10,11).1	hsa-miR-122-5p	FOXJ3	Functional MTI	Luciferase reporter assay//qRT-PCR	19296470
hsa-FOXP1_0001	circFOXP1(8,9,10,11).1	hsa-miR-122-5p	XPO6	Functional MTI	Luciferase reporter assay//qRT-PCR	19296470
hsa-FOXP1_0001	circFOXP1(8,9,10,11).1	hsa-miR-122-5p	SLC7A1	Functional MTI	Luciferase reporter assay//qRT-PCR	19296470
hsa-FOXP1_0001	circFOXP1(8,9,10,11).1	hsa-miR-122-5p	AP3M2	Functional MTI	Luciferase reporter assay//qRT-PCR	19296470
hsa-FOXP1_0001	circFOXP1(8,9,10,11).1	hsa-miR-122-5p	G6PC3	Functional MTI	Luciferase reporter assay//qRT-PCR	19296470
hsa-FOXP1_0001	circFOXP1(8,9,10,11).1	hsa-miR-122-5p	GALNT10	Functional MTI	Luciferase reporter assay//qRT-PCR	19296470
hsa-FOXP1_0001	circFOXP1(8,9,10,11).1	hsa-miR-122-5p	DSTYK	Functional MTI	Luciferase reporter assay//qRT-PCR	19296470
hsa-FOXP1_0001	circFOXP1(8,9,10,11).1	hsa-miR-122-5p	TPD52L2	Functional MTI	Luciferase reporter assay//qRT-PCR	19296470
hsa-FOXP1_0001	circFOXP1(8,9,10,11).1	hsa-miR-122-5p	AKT3	Functional MTI	Luciferase reporter assay//qRT-PCR	19296470
hsa-FOXP1_0001	circFOXP1(8,9,10,11).1	hsa-miR-122-5p	FUNDC2	Functional MTI	Luciferase reporter assay//qRT-PCR	19296470
hsa-FOXP1_0001	circFOXP1(8,9,10,11).1	hsa-miR-122-5p	MAPK11	Functional MTI	Luciferase reporter assay//qRT-PCR	19296470
hsa-FOXP1_0001	circFOXP1(8,9,10,11).1	hsa-miR-122-5p	FAM117B	Functional MTI	Luciferase reporter assay//qRT-PCR	19296470
hsa-FOXP1_0001	circFOXP1(8,9,10,11).1	hsa-miR-122-5p	ATP1A2	Functional MTI	Luciferase reporter assay//qRT-PCR	19296470
hsa-FOXP1_0001	circFOXP1(8,9,10,11).1	hsa-miR-122-5p	DUSP2	Functional MTI	Luciferase reporter assay//qRT-PCR	19296470
hsa-FOXP1_0001	circFOXP1(8,9,10,11).1	hsa-miR-122-5p	AACS	Functional MTI	Luciferase reporter assay//qRT-PCR	19296470
hsa-FOXP1_0001	circFOXP1(8,9,10,11).1	hsa-miR-122-5p	TBX19	Functional MTI	Luciferase reporter assay//qRT-PCR	19296470
hsa-FOXP1_0001	circFOXP1(8,9,10,11).1	hsa-miR-122-5p	UBAP2	Functional MTI	Luciferase reporter assay//qRT-PCR	19296470
hsa-FOXP1_0001	circFOXP1(8,9,10,11).1	hsa-miR-122-5p	EGLN3	Functional MTI	Luciferase reporter assay//qRT-PCR	19296470
hsa-FOXP1_0001	circFOXP1(8,9,10,11).1	hsa-miR-122-5p	NCAM1	Functional MTI	Luciferase reporter assay//qRT-PCR	19296470
hsa-FOXP1_0001	circFOXP1(8,9,10,11).1	hsa-miR-122-5p	MECP2	Functional MTI	Luciferase reporter assay//qRT-PCR	19296470
hsa-FOXP1_0001	circFOXP1(8,9,10,11).1	hsa-miR-122-5p	FOXP1	Functional MTI	Luciferase reporter assay//qRT-PCR	19296470
hsa-FOXP1_0001	circFOXP1(8,9,10,11).1	hsa-miR-122-5p	RAB11FIP1	Functional MTI	Luciferase reporter assay//qRT-PCR	19296470
hsa-FOXP1_0001	circFOXP1(8,9,10,11).1	hsa-miR-122-5p	RAB6B	Functional MTI	Luciferase reporter assay//qRT-PCR	19296470
hsa-FOXP1_0001	circFOXP1(8,9,10,11).1	hsa-miR-122-5p	TRIB1	Functional MTI	Luciferase reporter assay//qRT-PCR	19296470
hsa-FOXP1_0001	circFOXP1(8,9,10,11).1	hsa-miR-122-5p	ALDOA	Functional MTI	Luciferase reporter assay//qRT-PCR	19296470
hsa-FOXP1_0001	circFOXP1(8,9,10,11).1	hsa-miR-122-5p	ANXA11	Functional MTI	Luciferase reporter assay//qRT-PCR	19296470
hsa-FOXP1_0001	circFOXP1(8,9,10,11).1	hsa-miR-122-5p	ENTPD4	Functional MTI	Luciferase reporter assay//qRT-PCR	19296470
hsa-FOXP1_0001	circFOXP1(8,9,10,11).1	hsa-miR-122-5p	NFATC2IP	Functional MTI	Luciferase reporter assay//qRT-PCR	19296470
hsa-FOXP1_0001	circFOXP1(8,9,10,11).1	hsa-miR-122-5p	ANK2	Functional MTI	Luciferase reporter assay//qRT-PCR	19296470
hsa-FOXP1_0001	circFOXP1(8,9,10,11).1	hsa-miR-122-5p	SLC7A11	Functional MTI	Luciferase reporter assay//qRT-PCR	19296470
hsa-FOXP1_0001	circFOXP1(8,9,10,11).1	hsa-miR-122-5p	GYS1	Functional MTI	qRT-PCR//Western blot//Northern blot	18073344
hsa-FOXP1_0001	circFOXP1(8,9,10,11).1	hsa-miR-122-5p	SLC7A1	Functional MTI	Luciferase reporter assay	16777601
hsa-FOXP1_0001	circFOXP1(8,9,10,11).1	hsa-miR-122-5p	BCL2L2	Functional MTI	Luciferase reporter assay//qRT-PCR//Western blot	18692484
hsa-FOXP1_0001	circFOXP1(8,9,10,11).1	hsa-miR-122-5p	RHOA	Functional MTI	Luciferase reporter assay	19617899
hsa-FOXP1_0001	circFOXP1(8,9,10,11).1	hsa-miR-122-5p	ADAM17	Functional MTI	Luciferase reporter assay//Review	19935707
hsa-FOXP1_0001	circFOXP1(8,9,10,11).1	hsa-miR-122-5p	RHOA	Functional MTI	Luciferase reporter assay//Review	19935707
hsa-FOXP1_0001	circFOXP1(8,9,10,11).1	hsa-miR-122-5p	RAC1	Functional MTI	Luciferase reporter assay//Review	19935707
hsa-FOXP1_0001	circFOXP1(8,9,10,11).1	hsa-miR-122-5p	CYP7A1	Functional MTI	qRT-PCR//Luciferase reporter assay	20351063
hsa-FOXP1_0001	circFOXP1(8,9,10,11).1	hsa-miR-122-5p	PRKAB1	Functional MTI	Luciferase reporter assay	16459310
hsa-FOXP1_0001	circFOXP1(8,9,10,11).1	hsa-miR-122-5p	ADAM10	Functional MTI	Luciferase reporter assay//qRT-PCR//Western blot	19726678
hsa-FOXP1_0001	circFOXP1(8,9,10,11).1	hsa-miR-122-5p	SRF	Functional MTI	Luciferase reporter assay//qRT-PCR//Western blot	19726678
hsa-FOXP1_0001	circFOXP1(8,9,10,11).1	hsa-miR-122-5p	IGF1R	Functional MTI	Luciferase reporter assay//qRT-PCR//Western blot	19726678
hsa-FOXP1_0001	circFOXP1(8,9,10,11).1	hsa-miR-122-5p	CCNG1	Functional MTI	Western blot	19584283
hsa-FOXP1_0001	circFOXP1(8,9,10,11).1	hsa-miR-122-5p	PRKRA	Functional MTI	Luciferase reporter assay//Microarray//qRT-PCR//Western blot	21937511
hsa-FOXP1_0001	circFOXP1(8,9,10,11).1	hsa-miR-122-5p	WNT1	Functional MTI	Luciferase reporter assay//qRT-PCR//Western blot	22276989
hsa-FOXP1_0001	circFOXP1(8,9,10,11).1	hsa-miR-122-5p	PTPN1	Functional MTI	Luciferase reporter assay	22807119
hsa-FOXP1_0001	circFOXP1(8,9,10,11).1	hsa-miR-122-5p	IGF1R	Functional MTI	Luciferase reporter assay//qRT-PCR//Western blot	23056576
hsa-FOXP1_0001	circFOXP1(8,9,10,11).1	hsa-miR-122-5p	NT5C3A	Functional MTI	Luciferase reporter assay	23055569
hsa-FOXP1_0001	circFOXP1(8,9,10,11).1	hsa-miR-122-5p	P4HA1	Functional MTI	Luciferase reporter assay	23178710
hsa-FOXP1_0001	circFOXP1(8,9,10,11).1	hsa-miR-122-5p	HMOX1	Functional MTI	Western blot;qRT-PCR	20633528
hsa-FOXP1_0001	circFOXP1(8,9,10,11).1	hsa-miR-122-5p	BCL2L2	Functional MTI	Reporter assay;Western blot;Other	18692484
hsa-FOXP1_0001	circFOXP1(8,9,10,11).1	hsa-miR-122-5p	BAX	Functional MTI	Western blot	18692484
hsa-FOXP1_0001	circFOXP1(8,9,10,11).1	hsa-miR-122-5p	CCNG1	Functional MTI	Reporter assay;Western blot	18692484
hsa-FOXP1_0001	circFOXP1(8,9,10,11).1	hsa-miR-122-5p	PKM	Functional MTI	Luciferase reporter assay//qRT-PCR//Western blot	24466275
hsa-FOXP1_0001	circFOXP1(8,9,10,11).1	hsa-miR-122-5p	FUT8	Functional MTI	Luciferase reporter assay//qRT-PCR//Western blot	24130780
hsa-FOXP1_0001	circFOXP1(8,9,10,11).1	hsa-miR-122-5p	NOD2	Functional MTI	Luciferase reporter assay//qRT-PCR//Western blot	23872065
hsa-FOXP1_0001	circFOXP1(8,9,10,11).1	hsa-miR-122-5p	AXL	Functional MTI	Luciferase reporter assay	24113455
hsa-FOXP1_0001	circFOXP1(8,9,10,11).1	hsa-miR-122-5p	CLIC4	Functional MTI	Luciferase reporter assay//qRT-PCR	23793894
hsa-FOXP1_0001	circFOXP1(8,9,10,11).1	hsa-miR-122-5p	MEF2D	Functional MTI	Luciferase reporter assay	24390737
hsa-FOXP1_0001	circFOXP1(8,9,10,11).1	hsa-miR-122-5p	GALNT10	Functional MTI	Immunohistochemistry//In situ hybridization//qRT-PCR//Luciferase reporter assay//Immunoprecipitaion//Western blot	25422324
hsa-FOXP1_0001	circFOXP1(8,9,10,11).1	hsa-miR-122-5p	MEF2D	Functional MTI	Luciferase reporter assay	27109478
hsa-FOXP1_0001	circFOXP1(8,9,10,11).1	hsa-miR-122-5p	RAC1	Functional MTI	Microarray//qRT-PCR//Western blot	26540468
hsa-FOXP1_0001	circFOXP1(8,9,10,11).1	hsa-miR-122-5p	CREB1	Functional MTI	Luciferase reporter assay//qRT-PCR//Western blot	28337380
hsa-FOXP1_0001	circFOXP1(8,9,10,11).1	hsa-miR-122-5p	CCNG1	Functional MTI	qRT-PCR//Western blot	27528885
hsa-FOXP1_0001	circFOXP1(8,9,10,11).1	hsa-miR-122-5p	WNT1	Functional MTI	Luciferase reporter assay//qRT-PCR	27687586
hsa-FOXP1_0001	circFOXP1(8,9,10,11).1	hsa-miR-122-5p	ADAM10	Functional MTI	Immunohistochemistry//Luciferase reporter assay//qRT-PCR	25318895
hsa-FOXP1_0001	circFOXP1(8,9,10,11).1	hsa-miR-122-5p	BCL2L2	Functional MTI	Immunohistochemistry//Luciferase reporter assay//Microarray//qRT-PCR//Western blot	27415790
hsa-FOXP1_0001	circFOXP1(8,9,10,11).1	hsa-miR-122-5p	ADAM10	Functional MTI	Luciferase reporter assay//Microarray//qRT-PCR//Western blotting	32512881
hsa-FOXP1_0001	circFOXP1(8,9,10,11).1	hsa-miR-122-5p	PLK1	Functional MTI	Luciferase reporter assay//Western blotting//qRT-PCR	32700753
hsa-FOXP1_0001	circFOXP1(8,9,10,11).1	hsa-miR-122-5p	PLD1	Functional MTI	Luciferase reporter assay//Western blotting//qRT-PCR	32337269
hsa-FOXP1_0001	circFOXP1(8,9,10,11).1	hsa-miR-122-5p	CBL	Functional MTI	Luciferase reporter assay//Western blotting//Microarray//Flow cytometry	33231565
hsa-FOXP1_0001	circFOXP1(8,9,10,11).1	hsa-miR-122-5p	CCNG1	Functional MTI	Luciferase reporter assay//Western blotting//Immunohistochemistry (IHC)//qRT-PCR	32256207
hsa-FOXP1_0001	circFOXP1(8,9,10,11).1	hsa-miR-122-5p	IGFBP4	Functional MTI	Luciferase reporter assay//Western blotting//qRT-PCR//Immunohistochemistry (IHC)//In situ hybridization//in vivo gain/loss-of-function experiments	37349627
hsa-FOXP1_0001	circFOXP1(8,9,10,11).1	hsa-miR-122-5p	BAX	Functional MTI	Western blotting//qRT-PCR	37771781
hsa-FOXP1_0001	circFOXP1(8,9,10,11).1	hsa-miR-122-5p	DLAT	Functional MTI	Luciferase reporter assay	38144299
hsa-FOXP1_0001	circFOXP1(8,9,10,11).1	hsa-miR-122-5p	RIMS1	Functional MTI	Luciferase reporter assay	38144299
hsa-FOXP1_0001	circFOXP1(8,9,10,11).1	hsa-miR-122-5p	CCNG1	Functional MTI	Luciferase reporter assay//Western blotting//qRT-PCR	37119591
hsa-FOXP1_0001	circFOXP1(8,9,10,11).1	hsa-miR-122-5p	AGPAT1	Functional MTI	Luciferase reporter assay//Western blotting//qRT-PCR//RNA pull down assay	36674813
hsa-FOXP1_0001	circFOXP1(8,9,10,11).1	hsa-miR-122-5p	DGAT1	Functional MTI	Luciferase reporter assay//Western blotting//qRT-PCR//RNA pull down assay	36674813
hsa-FOXP1_0001	circFOXP1(8,9,10,11).1	hsa-miR-122-5p	TG	Functional MTI	Luciferase reporter assay//Western blotting//qRT-PCR//RNA pull down assay	36674813
hsa-FOXP1_0001	circFOXP1(8,9,10,11).1	hsa-miR-122-5p	SMAD3	Functional MTI	Luciferase reporter assay//Western blotting//qRT-PCR	36982775
hsa-FOXP1_0001	circFOXP1(8,9,10,11).1	hsa-miR-122-5p	MUC1	Functional MTI	Luciferase reporter assay//Western blotting//qRT-PCR	38983125
hsa-FOXP1_0001	circFOXP1(8,9,10,11).1	hsa-miR-122-5p	BCL9	Functional MTI	Western blotting//qRT-PCR	35229987
hsa-FOXP1_0001	circFOXP1(8,9,10,11).1	hsa-miR-1269a	SOX6	Functional MTI	Luciferase reporter assay//qRT-PCR	26692953
hsa-FOXP1_0001	circFOXP1(8,9,10,11).1	hsa-miR-1269b	PTEN	Functional MTI	Luciferase reporter assay//Western blotting//Immunohistochemistry (IHC)//qRT-PCR	32021259
hsa-FOXP1_0001	circFOXP1(8,9,10,11).1	hsa-miR-127-5p	BLVRB	Functional MTI	Immunofluorescence//Luciferase reporter assay//qRT-PCR//Western blot	26708147
hsa-FOXP1_0001	circFOXP1(8,9,10,11).1	hsa-miR-127-5p	SNX5	Functional MTI	In situ hybridization//Luciferase reporter assay//qRT-PCR//Western blotting	33982667
hsa-FOXP1_0001	circFOXP1(8,9,10,11).1	hsa-miR-127-5p	HMGB2	Functional MTI	Luciferase reporter assay//Western blotting	32391592
hsa-FOXP1_0001	circFOXP1(8,9,10,11).1	hsa-miR-127-5p	CXCR4	Functional MTI	Western blotting//RNA-seq//Immunofluorescence//ELISA	31719921
hsa-FOXP1_0001	circFOXP1(8,9,10,11).1	hsa-miR-139-3p	NOB1	Functional MTI	Luciferase reporter assay//qRT-PCR//Western blot	27505862
hsa-FOXP1_0001	circFOXP1(8,9,10,11).1	hsa-miR-139-3p	MMP11	Functional MTI	Luciferase reporter assay//Microarray//qRT-PCR//Western blot	27355528
hsa-FOXP1_0001	circFOXP1(8,9,10,11).1	hsa-miR-139-3p	MMP11	Functional MTI	Immunohistochemistry (IHC)//Luciferase reporter assay//qRT-PCR//Western blotting	31595150
hsa-FOXP1_0001	circFOXP1(8,9,10,11).1	hsa-miR-139-3p	BCL6	Functional MTI	Luciferase reporter assay//qRT-PCR	32277518
hsa-FOXP1_0001	circFOXP1(8,9,10,11).1	hsa-miR-139-3p	NOB1	Functional MTI	Western blotting//qRT-PCR	32626537
hsa-FOXP1_0001	circFOXP1(8,9,10,11).1	hsa-miR-139-3p	ZFPM2-AS1	Functional MTI	Luciferase reporter assay//Western blotting//Immunoprecipitaion (IP)//RNA-seq//qRT-PCR	32795316
hsa-FOXP1_0001	circFOXP1(8,9,10,11).1	hsa-miR-139-3p	TRIP13	Functional MTI	Luciferase reporter assay//Western blotting//qRT-PCR	38067275
hsa-FOXP1_0001	circFOXP1(8,9,10,11).1	hsa-miR-16-1-3p	CCND1	Functional MTI	qRT-PCR//GFP reporter assay//Western blot	18483394
hsa-FOXP1_0001	circFOXP1(8,9,10,11).1	hsa-miR-16-1-3p	CCNE1	Functional MTI	Luciferase reporter assay	19944013
hsa-FOXP1_0001	circFOXP1(8,9,10,11).1	hsa-miR-16-1-3p	BCL2	Functional MTI	qRT-PCR//Western blot	27596960
hsa-FOXP1_0001	circFOXP1(8,9,10,11).1	hsa-miR-16-1-3p	BCL2	Functional MTI	Western blotting//qRT-PCR	32190086
hsa-FOXP1_0001	circFOXP1(8,9,10,11).1	hsa-miR-17-3p	ICAM1	Functional MTI	Immunocytochemistry//Northern blot//qRT-PCR//Western blot	19949084
hsa-FOXP1_0001	circFOXP1(8,9,10,11).1	hsa-miR-17-3p	VIM	Functional MTI	qRT-PCR//Western blot	19771525
hsa-FOXP1_0001	circFOXP1(8,9,10,11).1	hsa-miR-17-3p	SOD2	Functional MTI	Luciferase reporter assay//Quantitative proteomic approach//Western blot	21203553
hsa-FOXP1_0001	circFOXP1(8,9,10,11).1	hsa-miR-17-3p	GPX2	Functional MTI	Luciferase reporter assay//Quantitative proteomic approach//Western blot	21203553
hsa-FOXP1_0001	circFOXP1(8,9,10,11).1	hsa-miR-17-3p	TXNRD2	Functional MTI	Luciferase reporter assay//Quantitative proteomic approach//Western blot	21203553
hsa-FOXP1_0001	circFOXP1(8,9,10,11).1	hsa-miR-17-3p	GALNT7	Functional MTI	Luciferase reporter assay	23418359
hsa-FOXP1_0001	circFOXP1(8,9,10,11).1	hsa-miR-17-3p	VIM	Functional MTI	Luciferase reporter assay	23418359
hsa-FOXP1_0001	circFOXP1(8,9,10,11).1	hsa-miR-17-3p	KDR	Functional MTI	Luciferase reporter assay//qRT-PCR//Western blot	23258273
hsa-FOXP1_0001	circFOXP1(8,9,10,11).1	hsa-miR-17-3p	TIMP3	Functional MTI	Immunohistochemistry//Luciferase reporter assay//qRT-PCR//Western blot	23990326
hsa-FOXP1_0001	circFOXP1(8,9,10,11).1	hsa-miR-17-3p	ITGA5	Functional MTI	Luciferase reporter assay//qRT-PCR//Western blot	27499367
hsa-FOXP1_0001	circFOXP1(8,9,10,11).1	hsa-miR-17-3p	ITGB3	Functional MTI	Luciferase reporter assay//qRT-PCR//Western blot	27499367
hsa-FOXP1_0001	circFOXP1(8,9,10,11).1	hsa-miR-17-3p	SOD2	Functional MTI	qRT-PCR//Western blot	27505139
hsa-FOXP1_0001	circFOXP1(8,9,10,11).1	hsa-miR-17-3p	TXNRD2	Functional MTI	qRT-PCR//Western blot	27505139
hsa-FOXP1_0001	circFOXP1(8,9,10,11).1	hsa-miR-17-3p	ICAM1	Functional MTI	Luciferase reporter assay	26935986
hsa-FOXP1_0001	circFOXP1(8,9,10,11).1	hsa-miR-17-3p	ICAM1	Functional MTI	Luciferase reporter assay//Western blot	26935986
hsa-FOXP1_0001	circFOXP1(8,9,10,11).1	hsa-miR-17-3p	TIMP3	Functional MTI	Luciferase reporter assay//Western blot	28255358
hsa-FOXP1_0001	circFOXP1(8,9,10,11).1	hsa-miR-17-3p	DNMT1	Functional MTI	Immunohistochemistry (IHC)//Luciferase reporter assay//qRT-PCR//Western blotting	33262617
hsa-FOXP1_0001	circFOXP1(8,9,10,11).1	hsa-miR-17-3p	BCL11B	Functional MTI	Luciferase reporter assay//Microarray//Flow cytometry	32255245
hsa-FOXP1_0001	circFOXP1(8,9,10,11).1	hsa-miR-17-3p	HIF1A	Functional MTI	Western blotting//Microarray//qRT-PCR	31916114
hsa-FOXP1_0001	circFOXP1(8,9,10,11).1	hsa-miR-17-3p	SOX6	Functional MTI	Luciferase reporter assay//Western blotting//qRT-PCR	32946669
hsa-FOXP1_0001	circFOXP1(8,9,10,11).1	hsa-miR-20a-3p	SMO	Functional MTI	Luciferase reporter assay//qRT-PCR//Western blot	27543062
hsa-FOXP1_0001	circFOXP1(8,9,10,11).1	hsa-miR-20a-3p	PTEN	Functional MTI	Immunohistochemistry//Luciferase reporter assay//qRT-PCR//Western blot	26318586
hsa-FOXP1_0001	circFOXP1(8,9,10,11).1	hsa-miR-20a-3p	MMP2	Functional MTI	Luciferase reporter assay//qRT-PCR//Western blotting	33788053
hsa-FOXP1_0001	circFOXP1(8,9,10,11).1	hsa-miR-20a-3p	RUNX2	Functional MTI	Western blotting//Flow cytometry	32097913
hsa-FOXP1_0001	circFOXP1(8,9,10,11).1	hsa-miR-20a-3p	MMP2	Functional MTI	Western blotting//Immunoprecipitaion (IP)//qRT-PCR	33788053
hsa-FOXP1_0001	circFOXP1(8,9,10,11).1	hsa-miR-20a-3p	PTEN	Functional MTI	Luciferase reporter assay//Western blotting//Immunohistochemistry (IHC)//qRT-PCR	33125088
hsa-FOXP1_0001	circFOXP1(8,9,10,11).1	hsa-miR-20b-3p	SUFU	Functional MTI	Immunofluorescence//Luciferase reporter assay//Western blotting	33884032
hsa-FOXP1_0001	circFOXP1(8,9,10,11).1	hsa-miR-20b-3p	ULK1	Functional MTI	Luciferase reporter assay//Western blotting//Immunofluorescence//qRT-PCR	32826852
hsa-FOXP1_0001	circFOXP1(8,9,10,11).1	hsa-miR-20b-3p	METTL3	Functional MTI	Luciferase reporter assay//Western blotting//Immunofluorescence//qRT-PCR	32826852
hsa-FOXP1_0001	circFOXP1(8,9,10,11).1	hsa-miR-20b-3p	PTEN	Functional MTI	Luciferase reporter assay//Western blotting//qRT-PCR	32013265
hsa-FOXP1_0001	circFOXP1(8,9,10,11).1	hsa-miR-20b-3p	TXNIP	Functional MTI	Luciferase reporter assay//Western blotting//qRT-PCR	32013265
hsa-FOXP1_0001	circFOXP1(8,9,10,11).1	hsa-miR-22-3p	ESR1	Functional MTI	Western blot	18347104
hsa-FOXP1_0001	circFOXP1(8,9,10,11).1	hsa-miR-22-3p	PPARA	Functional MTI	Western blot	18347104
hsa-FOXP1_0001	circFOXP1(8,9,10,11).1	hsa-miR-22-3p	PPARA	Functional MTI	Luciferase reporter assay	19011694
hsa-FOXP1_0001	circFOXP1(8,9,10,11).1	hsa-miR-22-3p	BMP7	Functional MTI	Luciferase reporter assay	19011694
hsa-FOXP1_0001	circFOXP1(8,9,10,11).1	hsa-miR-22-3p	PPARA	Functional MTI	qRT-PCR//Luciferase reporter assay//Western blot	19011694
hsa-FOXP1_0001	circFOXP1(8,9,10,11).1	hsa-miR-22-3p	BMP7	Functional MTI	qRT-PCR//Luciferase reporter assay//Western blot	19011694
hsa-FOXP1_0001	circFOXP1(8,9,10,11).1	hsa-miR-22-3p	ESR1	Functional MTI	Luciferase reporter assay	19414598
hsa-FOXP1_0001	circFOXP1(8,9,10,11).1	hsa-miR-22-3p	TFRC	Functional MTI	Luciferase reporter assay	19135902
hsa-FOXP1_0001	circFOXP1(8,9,10,11).1	hsa-miR-22-3p	TFRC	Functional MTI	Luciferase reporter assay//Northern blot	19135902
hsa-FOXP1_0001	circFOXP1(8,9,10,11).1	hsa-miR-22-3p	ESR1	Functional MTI	Immunoblot//Luciferase reporter assay//qRT-PCR	19414598
hsa-FOXP1_0001	circFOXP1(8,9,10,11).1	hsa-miR-22-3p	HDAC4	Functional MTI	Luciferase reporter assay//qRT-PCR//Western blot	20842113
hsa-FOXP1_0001	circFOXP1(8,9,10,11).1	hsa-miR-22-3p	MYCBP	Functional MTI	Immunoblot//Luciferase reporter assay//qRT-PCR	20562918
hsa-FOXP1_0001	circFOXP1(8,9,10,11).1	hsa-miR-22-3p	BDNF	Functional MTI	Luciferase reporter assay//Microarray	21168126
hsa-FOXP1_0001	circFOXP1(8,9,10,11).1	hsa-miR-22-3p	HTR2C	Functional MTI	Luciferase reporter assay//Microarray	21168126
hsa-FOXP1_0001	circFOXP1(8,9,10,11).1	hsa-miR-22-3p	MAOA	Functional MTI	Luciferase reporter assay//Microarray	21168126
hsa-FOXP1_0001	circFOXP1(8,9,10,11).1	hsa-miR-22-3p	RGS2	Functional MTI	Luciferase reporter assay//Microarray	21168126
hsa-FOXP1_0001	circFOXP1(8,9,10,11).1	hsa-miR-22-3p	NCOA1	Functional MTI	Luciferase reporter assay//Western blot	21798241
hsa-FOXP1_0001	circFOXP1(8,9,10,11).1	hsa-miR-22-3p	ARPC5	Functional MTI	Immunohistochemistry//Luciferase reporter assay//qRT-PCR//Western blot	22447776
hsa-FOXP1_0001	circFOXP1(8,9,10,11).1	hsa-miR-22-3p	ERBB3	Functional MTI	Luciferase reporter assay//qRT-PCR//Western blot	22484852
hsa-FOXP1_0001	circFOXP1(8,9,10,11).1	hsa-miR-22-3p	ARPC5	Functional MTI	EMSA//Luciferase reporter assay//Microarray//qRT-PCR//Western blot	22447776
hsa-FOXP1_0001	circFOXP1(8,9,10,11).1	hsa-miR-22-3p	TCEAL1	Functional MTI	Immunoblot//Luciferase reporter assay//qRT-PCR	21565979
hsa-FOXP1_0001	circFOXP1(8,9,10,11).1	hsa-miR-22-3p	PTMS	Functional MTI	Luciferase reporter assay//Microarray//Northern blot//qRT-PCR//Western blot	22493679
hsa-FOXP1_0001	circFOXP1(8,9,10,11).1	hsa-miR-22-3p	PTEN	Functional MTI	Luciferase reporter assay	20388916
hsa-FOXP1_0001	circFOXP1(8,9,10,11).1	hsa-miR-22-3p	HMGB1	Functional MTI	Luciferase reporter assay//qRT-PCR//Western blot	23303785
hsa-FOXP1_0001	circFOXP1(8,9,10,11).1	hsa-miR-22-3p	IRF5	Functional MTI	Luciferase reporter assay//qRT-PCR//Western blot	23303785
hsa-FOXP1_0001	circFOXP1(8,9,10,11).1	hsa-miR-22-3p	HDAC4	Functional MTI	Luciferase reporter assay	23349832
hsa-FOXP1_0001	circFOXP1(8,9,10,11).1	hsa-miR-22-3p	RCOR1	Functional MTI	Luciferase reporter assay	23349832
hsa-FOXP1_0001	circFOXP1(8,9,10,11).1	hsa-miR-22-3p	RGS2	Functional MTI	Luciferase reporter assay	23349832
hsa-FOXP1_0001	circFOXP1(8,9,10,11).1	hsa-miR-22-3p	SP1	Functional MTI	Luciferase reporter assay	23529765
hsa-FOXP1_0001	circFOXP1(8,9,10,11).1	hsa-miR-22-3p	HDAC6	Functional MTI	Luciferase reporter assay//qRT-PCR//Western blot	22375943
hsa-FOXP1_0001	circFOXP1(8,9,10,11).1	hsa-miR-22-3p	TET2	Functional MTI	Luciferase reporter assay//qRT-PCR	23830207
hsa-FOXP1_0001	circFOXP1(8,9,10,11).1	hsa-miR-22-3p	CDKN1A	Functional MTI	Luciferase reporter assay//qRT-PCR//Western blot	23582783
hsa-FOXP1_0001	circFOXP1(8,9,10,11).1	hsa-miR-22-3p	WNT1	Functional MTI	Immunohistochemistry//Luciferase reporter assay//Microarray//qRT-PCR//Western blot	23851184
hsa-FOXP1_0001	circFOXP1(8,9,10,11).1	hsa-miR-22-3p	CD151	Functional MTI	Luciferase reporter assay//qRT-PCR//Western blot	24495805
hsa-FOXP1_0001	circFOXP1(8,9,10,11).1	hsa-miR-22-3p	LGALS1	Functional MTI	Immunofluorescence//qRT-PCR//Western blot	24496460
hsa-FOXP1_0001	circFOXP1(8,9,10,11).1	hsa-miR-22-3p	HIF1A	Functional MTI	Immunofluorescence//qRT-PCR//Western blot	24496460
hsa-FOXP1_0001	circFOXP1(8,9,10,11).1	hsa-miR-22-3p	BTG1	Functional MTI	Luciferase reporter assay	25449431
hsa-FOXP1_0001	circFOXP1(8,9,10,11).1	hsa-miR-22-3p	TIAM1	Functional MTI	Luciferase reporter assay//Western blot	23440286
hsa-FOXP1_0001	circFOXP1(8,9,10,11).1	hsa-miR-22-3p	TET2	Functional MTI	Flow//Immunofluorescence//Immunohistochemistry//In situ hybridization//Luciferase reporter assay//qRT-PCR//Western blot	23827711
hsa-FOXP1_0001	circFOXP1(8,9,10,11).1	hsa-miR-22-3p	NET1	Functional MTI	Luciferase reporter assay//qRT-PCR//Western blot	25041463
hsa-FOXP1_0001	circFOXP1(8,9,10,11).1	hsa-miR-22-3p	BMP6	Functional MTI	Luciferase reporter assay	24163368
hsa-FOXP1_0001	circFOXP1(8,9,10,11).1	hsa-miR-22-3p	BMP7	Functional MTI	Luciferase reporter assay	24163368
hsa-FOXP1_0001	circFOXP1(8,9,10,11).1	hsa-miR-22-3p	BMPR1B	Functional MTI	Luciferase reporter assay	24163368
hsa-FOXP1_0001	circFOXP1(8,9,10,11).1	hsa-miR-22-3p	CSF1R	Functional MTI	Luciferase reporter assay//qRT-PCR	24198819
hsa-FOXP1_0001	circFOXP1(8,9,10,11).1	hsa-miR-22-3p	BSG	Functional MTI	Luciferase reporter assay	24906624
hsa-FOXP1_0001	circFOXP1(8,9,10,11).1	hsa-miR-22-3p	SLC2A1	Functional MTI	qRT-PCR//Luciferase reporter assay//In situ hybridization//Western blot	25304371
hsa-FOXP1_0001	circFOXP1(8,9,10,11).1	hsa-miR-22-3p	TCF7	Functional MTI	Luciferase reporter assay//qRT-PCR//Western blot	26193896
hsa-FOXP1_0001	circFOXP1(8,9,10,11).1	hsa-miR-22-3p	LGALS9	Functional MTI	Flow//Luciferase reporter assay//qRT-PCR//Western blot	26239725
hsa-FOXP1_0001	circFOXP1(8,9,10,11).1	hsa-miR-22-3p	SIRT1	Functional MTI	Luciferase reporter assay	26912776
hsa-FOXP1_0001	circFOXP1(8,9,10,11).1	hsa-miR-22-3p	MTHFR	Functional MTI	Immunoblot//Luciferase reporter assay//qRT-PCR//Western blot	28045918
hsa-FOXP1_0001	circFOXP1(8,9,10,11).1	hsa-miR-22-3p	HDAC6	Functional MTI	Luciferase reporter assay//Western blot	28195408
hsa-FOXP1_0001	circFOXP1(8,9,10,11).1	hsa-miR-22-3p	MMP14	Functional MTI	Luciferase reporter assay//Microarray//qRT-PCR//Western blot	26610210
hsa-FOXP1_0001	circFOXP1(8,9,10,11).1	hsa-miR-22-3p	SNAI1	Functional MTI	Luciferase reporter assay//Microarray//qRT-PCR//Western blot	26610210
hsa-FOXP1_0001	circFOXP1(8,9,10,11).1	hsa-miR-22-3p	RAB5B	Functional MTI	Chromatin immunoprecipitation//FACS//Immunohistochemistry//Luciferase reporter assay//Microarray//Next Generation Sequencing (NGS)//Northern blot//qRT-PCR//Western blot	27569217
hsa-FOXP1_0001	circFOXP1(8,9,10,11).1	hsa-miR-22-3p	NCOA1	Functional MTI	qRT-PCR//Western blot	26244872
hsa-FOXP1_0001	circFOXP1(8,9,10,11).1	hsa-miR-22-3p	MALAT1	Functional MTI	Luciferase reporter assay//qRT-PCR//Western blot	26364720
hsa-FOXP1_0001	circFOXP1(8,9,10,11).1	hsa-miR-22-3p	CXCR2	Functional MTI	Luciferase reporter assay//qRT-PCR//Western blot	26364720
hsa-FOXP1_0001	circFOXP1(8,9,10,11).1	hsa-miR-22-3p	MALAT1	Functional MTI	Luciferase reporter assay//qRT-PCR//Western blot//RNA immunoprecipitation assay (RIP)	26364720
hsa-FOXP1_0001	circFOXP1(8,9,10,11).1	hsa-miR-22-3p	CXCR2	Functional MTI	Luciferase reporter assay//qRT-PCR//Western blot//RNA immunoprecipitation assay (RIP)	26364720
hsa-FOXP1_0001	circFOXP1(8,9,10,11).1	hsa-miR-22-3p	CXCR2	Functional MTI	Luciferase reporter assay//Western blot//	26364720
hsa-FOXP1_0001	circFOXP1(8,9,10,11).1	hsa-miR-22-3p	MALAT1	Functional MTI	Luciferase reporter assay//qRT-PCR//RNA immunoprecipitation assay (RIP)	26364720
hsa-FOXP1_0001	circFOXP1(8,9,10,11).1	hsa-miR-22-3p	PTEN	Functional MTI	Luciferase reporter assay	26544868
hsa-FOXP1_0001	circFOXP1(8,9,10,11).1	hsa-miR-22-3p	SP1	Functional MTI	Luciferase reporter assay//qRT-PCR//Western blot	27904693
hsa-FOXP1_0001	circFOXP1(8,9,10,11).1	hsa-miR-22-3p	BSG	Functional MTI	Immunohistochemistry//Luciferase reporter assay//qRT-PCR//Western blot	28184176
hsa-FOXP1_0001	circFOXP1(8,9,10,11).1	hsa-miR-22-3p	SIRT1	Functional MTI	Luciferase reporter assay//qRT-PCR//Western blot	26662303
hsa-FOXP1_0001	circFOXP1(8,9,10,11).1	hsa-miR-22-3p	MYC	Functional MTI	Luciferase reporter assay//qRT-PCR//Western blotting	33111613
hsa-FOXP1_0001	circFOXP1(8,9,10,11).1	hsa-miR-22-3p	PHF8	Functional MTI	Luciferase reporter assay//qRT-PCR//Western blotting	33111613
hsa-FOXP1_0001	circFOXP1(8,9,10,11).1	hsa-miR-22-3p	CREB1	Functional MTI	Immunohistochemistry (IHC)//Luciferase reporter assay//Microarray//qRT-PCR//Western blotting	32300145
hsa-FOXP1_0001	circFOXP1(8,9,10,11).1	hsa-miR-22-3p	KDM3A	Functional MTI	Luciferase reporter assay//qRT-PCR//Western blotting	31755219
hsa-FOXP1_0001	circFOXP1(8,9,10,11).1	hsa-miR-22-3p	ZFP91	Functional MTI	Immunoprecipitaion (IP)//Luciferase reporter assay//qRT-PCR//Western blotting	32104001
hsa-FOXP1_0001	circFOXP1(8,9,10,11).1	hsa-miR-22-3p	SFRP2	Functional MTI	Immunofluorescence//Luciferase reporter assay//qRT-PCR//Western blotting	31891366
hsa-FOXP1_0001	circFOXP1(8,9,10,11).1	hsa-miR-22-3p	CDH5	Functional MTI	Luciferase reporter assay//qRT-PCR//Western blotting	33274193
hsa-FOXP1_0001	circFOXP1(8,9,10,11).1	hsa-miR-22-3p	MALAT1	Functional MTI	Immunoprecipitaion (IP)//Luciferase reporter assay//Western blotting	33312345
hsa-FOXP1_0001	circFOXP1(8,9,10,11).1	hsa-miR-22-3p	SIRT1	Functional MTI	Western blotting//Microarray//qRT-PCR	31612074
hsa-FOXP1_0001	circFOXP1(8,9,10,11).1	hsa-miR-22-3p	MAPK14	Functional MTI	Luciferase reporter assay//qRT-PCR//Western blotting	33986857
hsa-FOXP1_0001	circFOXP1(8,9,10,11).1	hsa-miR-22-3p	MECP2	Functional MTI	Luciferase reporter assay//Immunoprecipitaion (IP)//Immunofluorescence//Flow cytometry	33168819
hsa-FOXP1_0001	circFOXP1(8,9,10,11).1	hsa-miR-22-3p	PTEN	Functional MTI	Luciferase reporter assay//Immunoprecipitaion (IP)//Immunofluorescence//Flow cytometry	33168819
hsa-FOXP1_0001	circFOXP1(8,9,10,11).1	hsa-miR-22-3p	MTHFR	Functional MTI	Luciferase reporter assay//Immunoprecipitaion (IP)//Immunofluorescence//Flow cytometry	33168819
hsa-FOXP1_0001	circFOXP1(8,9,10,11).1	hsa-miR-22-3p	NEAT1	Functional MTI	Luciferase reporter assay//Western blotting//qRT-PCR	32826883
hsa-FOXP1_0001	circFOXP1(8,9,10,11).1	hsa-miR-22-3p	NLRP3	Functional MTI	Luciferase reporter assay//Western blotting//qRT-PCR//ELISA	33650318
hsa-FOXP1_0001	circFOXP1(8,9,10,11).1	hsa-miR-22-3p	HDAC6	Functional MTI	Western blotting//Immunofluorescence//qRT-PCR	32985730
hsa-FOXP1_0001	circFOXP1(8,9,10,11).1	hsa-miR-22-3p	SIRT1	Functional MTI	Luciferase reporter assay//Western blotting//qRT-PCR	31503007
hsa-FOXP1_0001	circFOXP1(8,9,10,11).1	hsa-miR-22-3p	EEF2K	Functional MTI	Luciferase reporter assay//Western blotting//Microarray//Immunohistochemistry (IHC)//qRT-PCR	33614241
hsa-FOXP1_0001	circFOXP1(8,9,10,11).1	hsa-miR-22-3p	AKT2	Functional MTI	Luciferase reporter assay//Western blotting//qRT-PCR//Flow cytometry	31802908
hsa-FOXP1_0001	circFOXP1(8,9,10,11).1	hsa-miR-22-3p	HDAC6	Functional MTI	Western blotting//qRT-PCR	32985730
hsa-FOXP1_0001	circFOXP1(8,9,10,11).1	hsa-miR-22-3p	KDM3A	Functional MTI	Luciferase reporter assay//Immunoprecipitaion (IP)//qRT-PCR	31755219
hsa-FOXP1_0001	circFOXP1(8,9,10,11).1	hsa-miR-22-3p	H19	Functional MTI	Luciferase reporter assay//Immunoprecipitaion (IP)//qRT-PCR	31755219
hsa-FOXP1_0001	circFOXP1(8,9,10,11).1	hsa-miR-22-3p	MTHFD2	Functional MTI	Luciferase reporter assay//Western blotting	37799388
hsa-FOXP1_0001	circFOXP1(8,9,10,11).1	hsa-miR-22-3p	MTHFR	Functional MTI	Luciferase reporter assay//Western blotting	37799388
hsa-FOXP1_0001	circFOXP1(8,9,10,11).1	hsa-miR-22-3p	JAK1	Functional MTI	Luciferase reporter assay//Western blotting//qRT-PCR	37824732
hsa-FOXP1_0001	circFOXP1(8,9,10,11).1	hsa-miR-22-3p	SYNPO2	Functional MTI	Luciferase reporter assay//Immunoprecipitaion (IP)	35592920
hsa-FOXP1_0001	circFOXP1(8,9,10,11).1	hsa-miR-2467-3p	FZD4	Functional MTI	Luciferase reporter assay//Western blotting//qRT-PCR//Immunoprecipitaion (IP)	37575527
hsa-FOXP1_0001	circFOXP1(8,9,10,11).1	hsa-miR-27a-5p	MXI1	Functional MTI	Luciferase reporter assay//qRT-PCR//Western blot	23254855
hsa-FOXP1_0001	circFOXP1(8,9,10,11).1	hsa-miR-27a-5p	PPARA	Functional MTI	Luciferase reporter assay//Western blot	27910957
hsa-FOXP1_0001	circFOXP1(8,9,10,11).1	hsa-miR-27a-5p	VAV3	Functional MTI	ELISA//Immunohistochemistry (IHC)//Luciferase reporter assay//qRT-PCR	32546573
hsa-FOXP1_0001	circFOXP1(8,9,10,11).1	hsa-miR-27a-5p	SIRT1	Functional MTI	Luciferase reporter assay//Western blotting//Microarray//Immunofluorescence//qRT-PCR//Flow cytometry	32790210
hsa-FOXP1_0001	circFOXP1(8,9,10,11).1	hsa-miR-27a-5p	SMAD2	Functional MTI	Luciferase reporter assay//Western blotting//Microarray//Immunofluorescence//qRT-PCR//Flow cytometry	32790210
hsa-FOXP1_0001	circFOXP1(8,9,10,11).1	hsa-miR-27a-5p	MMP1	Functional MTI	Luciferase reporter assay//Western blotting//Microarray//Immunofluorescence//qRT-PCR//Flow cytometry	32790210
hsa-FOXP1_0001	circFOXP1(8,9,10,11).1	hsa-miR-27a-5p	BCL2	Functional MTI	Luciferase reporter assay//Western blotting//Microarray//Immunofluorescence//qRT-PCR//Flow cytometry	32790210
hsa-FOXP1_0001	circFOXP1(8,9,10,11).1	hsa-miR-27a-5p	SMAD4	Functional MTI	Luciferase reporter assay//Western blotting//qRT-PCR	31710594
hsa-FOXP1_0001	circFOXP1(8,9,10,11).1	hsa-miR-27a-5p	SPI1	Functional MTI	Luciferase reporter assay//Western blotting//RNA-seq//qRT-PCR	34201504
hsa-FOXP1_0001	circFOXP1(8,9,10,11).1	hsa-miR-27a-5p	CPEB3	Functional MTI	Luciferase reporter assay//RNA-seq//qRT-PCR	33052608
hsa-FOXP1_0001	circFOXP1(8,9,10,11).1	hsa-miR-27a-5p	TIMP3	Functional MTI	Luciferase reporter assay//RNA-seq//qRT-PCR	33052608
hsa-FOXP1_0001	circFOXP1(8,9,10,11).1	hsa-miR-2861	EGFR	Functional MTI	Luciferase reporter assay//Western blot	27364926
hsa-FOXP1_0001	circFOXP1(8,9,10,11).1	hsa-miR-2861	CCND1	Functional MTI	Luciferase reporter assay//Western blot	27364926
hsa-FOXP1_0001	circFOXP1(8,9,10,11).1	hsa-miR-2861	AKT2	Functional MTI	Luciferase reporter assay//Western blot	27364926
hsa-FOXP1_0001	circFOXP1(8,9,10,11).1	hsa-miR-3074-5p	DHRS3	Functional MTI	Immunocytochemistry (ICC)//Luciferase reporter assay//qRT-PCR//Western blotting	33902658
hsa-FOXP1_0001	circFOXP1(8,9,10,11).1	hsa-miR-3074-5p	DHRS3	Functional MTI	Luciferase reporter assay//Western blotting//Immunohistochemistry (IHC)//qRT-PCR	33902658
hsa-FOXP1_0001	circFOXP1(8,9,10,11).1	hsa-miR-3150a-3p	SLC17A9	Functional MTI	Luciferase reporter assay//Western blotting//qRT-PCR	34900992
hsa-FOXP1_0001	circFOXP1(8,9,10,11).1	hsa-miR-3175	DCAF1	Functional MTI	Luciferase reporter assay//Western blotting//qRT-PCR//Immunoprecipitaion (IP)//ELISA//RNA pull down assay	34716304
hsa-FOXP1_0001	circFOXP1(8,9,10,11).1	hsa-miR-3189-3p	SF3B2	Functional MTI	qRT-PCR//Luciferase reporter assay//Western blot	25645911
hsa-FOXP1_0001	circFOXP1(8,9,10,11).1	hsa-miR-3189-3p	ARHGEF25	Functional MTI	qRT-PCR//Luciferase reporter assay//Western blot	25645911
hsa-FOXP1_0001	circFOXP1(8,9,10,11).1	hsa-miR-3189-3p	MYC	Functional MTI	Luciferase reporter assay//Western blotting//qRT-PCR	35642054
hsa-FOXP1_0001	circFOXP1(8,9,10,11).1	hsa-miR-320a	TFRC	Functional MTI	Luciferase reporter assay	18523662
hsa-FOXP1_0001	circFOXP1(8,9,10,11).1	hsa-miR-320a	HSPB6	Functional MTI	Luciferase reporter assay	19380620
hsa-FOXP1_0001	circFOXP1(8,9,10,11).1	hsa-miR-320a	TFRC	Functional MTI	Luciferase reporter assay	19164563
hsa-FOXP1_0001	circFOXP1(8,9,10,11).1	hsa-miR-320a	MCL1	Functional MTI	Luciferase reporter assay	19096009
hsa-FOXP1_0001	circFOXP1(8,9,10,11).1	hsa-miR-320a	TFRC	Functional MTI	Luciferase reporter assay	19135902
hsa-FOXP1_0001	circFOXP1(8,9,10,11).1	hsa-miR-320a	TFRC	Functional MTI	flow//Luciferase reporter assay//Northern blot	19135902
hsa-FOXP1_0001	circFOXP1(8,9,10,11).1	hsa-miR-320a	AQP1	Functional MTI	Luciferase reporter assay	20628061
hsa-FOXP1_0001	circFOXP1(8,9,10,11).1	hsa-miR-320a	AQP4	Functional MTI	Luciferase reporter assay	20628061
hsa-FOXP1_0001	circFOXP1(8,9,10,11).1	hsa-miR-320a	NPR1	Functional MTI	Luciferase reporter assay//Western blot	22134529
hsa-FOXP1_0001	circFOXP1(8,9,10,11).1	hsa-miR-320a	MAPK1	Functional MTI	Luciferase reporter assay	23196978
hsa-FOXP1_0001	circFOXP1(8,9,10,11).1	hsa-miR-320a	MCL1	Functional MTI	Flow//Immunohistochemistry//Microarray//Northern blot//qRT-PCR//Western blot	24136787
hsa-FOXP1_0001	circFOXP1(8,9,10,11).1	hsa-miR-320a	ITGB3	Functional MTI	Luciferase reporter assay//qRT-PCR//Western blot	24443232
hsa-FOXP1_0001	circFOXP1(8,9,10,11).1	hsa-miR-320a	GNAI1	Functional MTI	Luciferase reporter assay//Western blot//Immunohistochemical (IHC) staining	23691483
hsa-FOXP1_0001	circFOXP1(8,9,10,11).1	hsa-miR-320a	ARF1	Functional MTI	Luciferase reporter assay//Western blot	24084574
hsa-FOXP1_0001	circFOXP1(8,9,10,11).1	hsa-miR-320a	NRP1	Functional MTI	Luciferase reporter assay//qRT-PCR//Western blot	24114198
hsa-FOXP1_0001	circFOXP1(8,9,10,11).1	hsa-miR-320a	BANP	Functional MTI	ChIP-seq//Luciferase reporter assay//qRT-PCR//Western blot	23876508
hsa-FOXP1_0001	circFOXP1(8,9,10,11).1	hsa-miR-320a	IGF1R	Functional MTI	Luciferase reporter assay	24161401
hsa-FOXP1_0001	circFOXP1(8,9,10,11).1	hsa-miR-320a	PTEN	Functional MTI	Luciferase reporter assay	24161401
hsa-FOXP1_0001	circFOXP1(8,9,10,11).1	hsa-miR-320a	BMI1	Functional MTI	Luciferase reporter assay//qRT-PCR//Western blot	25171860
hsa-FOXP1_0001	circFOXP1(8,9,10,11).1	hsa-miR-320a	TRPC5	Functional MTI	Luciferase reporter assay//qRT-PCR//Western blot	25159093
hsa-FOXP1_0001	circFOXP1(8,9,10,11).1	hsa-miR-320a	NFATC3	Functional MTI	Luciferase reporter assay//qRT-PCR//Western blot	25159093
hsa-FOXP1_0001	circFOXP1(8,9,10,11).1	hsa-miR-320a	PDCD4	Functional MTI	Luciferase reporter assay//qRT-PCR//Western blot	27279541
hsa-FOXP1_0001	circFOXP1(8,9,10,11).1	hsa-miR-320a	RAB14	Functional MTI	Immunohistochemistry//Luciferase reporter assay//qRT-PCR//Western blot	27994670
hsa-FOXP1_0001	circFOXP1(8,9,10,11).1	hsa-miR-320a	PBX3	Functional MTI	Luciferase reporter assay//qRT-PCR//Western blot	28404547
hsa-FOXP1_0001	circFOXP1(8,9,10,11).1	hsa-miR-320a	SUZ12	Functional MTI	Immunofluorescence//Luciferase reporter assay//Western blot	27582550
hsa-FOXP1_0001	circFOXP1(8,9,10,11).1	hsa-miR-320a	VDAC1	Functional MTI	In situ hybridization//Luciferase reporter assay//qRT-PCR//Western blot	27761954
hsa-FOXP1_0001	circFOXP1(8,9,10,11).1	hsa-miR-320a	PBX3	Functional MTI	Luciferase reporter assay	27086852
hsa-FOXP1_0001	circFOXP1(8,9,10,11).1	hsa-miR-320a	FOXM1	Functional MTI	Luciferase reporter assay	27086911
hsa-FOXP1_0001	circFOXP1(8,9,10,11).1	hsa-miR-320a	KITLG	Functional MTI	Luciferase reporter assay//qRT-PCR//Western blot	27896428
hsa-FOXP1_0001	circFOXP1(8,9,10,11).1	hsa-miR-320a	RUNX2	Functional MTI	Luciferase reporter assay//qRT-PCR//Western blot	27965096
hsa-FOXP1_0001	circFOXP1(8,9,10,11).1	hsa-miR-320a	MTDH	Functional MTI	Immunohistochemistry//Luciferase reporter assay//qRT-PCR//Western blot//Chromogenic in situ hybridization	27229534
hsa-FOXP1_0001	circFOXP1(8,9,10,11).1	hsa-miR-320a	VDAC1	Functional MTI	Luciferase reporter assay//qRT-PCR//Western blot	27229534
hsa-FOXP1_0001	circFOXP1(8,9,10,11).1	hsa-miR-320a	YWHAZ	Functional MTI	Luciferase reporter assay//qRT-PCR	27229534
hsa-FOXP1_0001	circFOXP1(8,9,10,11).1	hsa-miR-320a	FOXM1	Functional MTI	Immunohistochemistry//Luciferase reporter assay//qRT-PCR//Western blot	27086911
hsa-FOXP1_0001	circFOXP1(8,9,10,11).1	hsa-miR-320a	ITGB3	Functional MTI	Immunofluorescence//Luciferase reporter assay//Western blot	25924850
hsa-FOXP1_0001	circFOXP1(8,9,10,11).1	hsa-miR-320a	PBX3	Functional MTI	Immunohistochemistry//Luciferase reporter assay//qRT-PCR//Western blot	28288874
hsa-FOXP1_0001	circFOXP1(8,9,10,11).1	hsa-miR-320a	ARPP19	Functional MTI	Luciferase reporter assay//qRT-PCR//Western blot	25736597
hsa-FOXP1_0001	circFOXP1(8,9,10,11).1	hsa-miR-320a	VDAC1	Functional MTI	qRT-PCR//Western blot	26472185
hsa-FOXP1_0001	circFOXP1(8,9,10,11).1	hsa-miR-320a	MYC	Functional MTI	Luciferase reporter assay//qRT-PCR//Western blot	28243124
hsa-FOXP1_0001	circFOXP1(8,9,10,11).1	hsa-miR-320a	HOXA10	Functional MTI	Luciferase reporter assay//qRT-PCR//Western blot	26741129
hsa-FOXP1_0001	circFOXP1(8,9,10,11).1	hsa-miR-320a	PBX3	Functional MTI	Luciferase reporter assay//Western blotting//qRT-PCR	31662823
hsa-FOXP1_0001	circFOXP1(8,9,10,11).1	hsa-miR-320a	PIK3CA	Functional MTI	Luciferase reporter assay//Western blotting//qRT-PCR	34194551
hsa-FOXP1_0001	circFOXP1(8,9,10,11).1	hsa-miR-320a	XBP1	Functional MTI	Luciferase reporter assay//Western blotting//Immunofluorescence//qRT-PCR//Flow cytometry//Immunocytochemistry (ICC)	34112145
hsa-FOXP1_0001	circFOXP1(8,9,10,11).1	hsa-miR-320a	TGFBR2	Functional MTI	Luciferase reporter assay//Western blotting//Immunofluorescence//qRT-PCR	33430962
hsa-FOXP1_0001	circFOXP1(8,9,10,11).1	hsa-miR-320a	IGF1R	Functional MTI	Luciferase reporter assay//Western blotting//Immunofluorescence//qRT-PCR	33430962
hsa-FOXP1_0001	circFOXP1(8,9,10,11).1	hsa-miR-320a	AKT3	Functional MTI	Luciferase reporter assay//Western blotting//Immunohistochemistry (IHC)//qRT-PCR	33833996
hsa-FOXP1_0001	circFOXP1(8,9,10,11).1	hsa-miR-320a	IL4	Functional MTI	Luciferase reporter assay//Western blotting//qRT-PCR	31432141
hsa-FOXP1_0001	circFOXP1(8,9,10,11).1	hsa-miR-320a	CD274	Functional MTI	Luciferase reporter assay//Western blotting//Microarray//Immunofluorescence//qRT-PCR	32929059
hsa-FOXP1_0001	circFOXP1(8,9,10,11).1	hsa-miR-320a	RUNX2	Functional MTI	Luciferase reporter assay//Western blotting//qRT-PCR	33505960
hsa-FOXP1_0001	circFOXP1(8,9,10,11).1	hsa-miR-320a	PIK3CA	Functional MTI	Western blotting//qRT-PCR//ELISA	34194551
hsa-FOXP1_0001	circFOXP1(8,9,10,11).1	hsa-miR-320a	TGFBR2	Functional MTI	Luciferase reporter assay//Western blotting//Microarray//Immunofluorescence//qRT-PCR	33430962
hsa-FOXP1_0001	circFOXP1(8,9,10,11).1	hsa-miR-320a	IGF1R	Functional MTI	Luciferase reporter assay//Western blotting//Microarray//Immunofluorescence//qRT-PCR	33430962
hsa-FOXP1_0001	circFOXP1(8,9,10,11).1	hsa-miR-320a	CANX	Functional MTI	Luciferase reporter assay//Western blotting//qRT-PCR//RNA-seq//CLASH	34914716
hsa-FOXP1_0001	circFOXP1(8,9,10,11).1	hsa-miR-320a	SMG1	Functional MTI	Luciferase reporter assay//Western blotting//qRT-PCR//Flow cytometry	34784955
hsa-FOXP1_0001	circFOXP1(8,9,10,11).1	hsa-miR-320a	NGB	Functional MTI	Luciferase reporter assay//Western blotting//qRT-PCR	34584546
hsa-FOXP1_0001	circFOXP1(8,9,10,11).1	hsa-miR-320a	PTEN	Functional MTI	Luciferase reporter assay//Western blotting//qRT-PCR	35813857
hsa-FOXP1_0001	circFOXP1(8,9,10,11).1	hsa-miR-320b	MYC	Functional MTI	Luciferase reporter assay//qRT-PCR//Western blot	26487644
hsa-FOXP1_0001	circFOXP1(8,9,10,11).1	hsa-miR-320b	SNHG12	Functional MTI	Luciferase reporter assay//qRT-PCR	32432698
hsa-FOXP1_0001	circFOXP1(8,9,10,11).1	hsa-miR-320b	ABCG1	Functional MTI	Luciferase reporter assay//Western blotting//Microarray//Immunohistochemistry (IHC)//in vitro cullelar assays//qRT-PCR	33536383
hsa-FOXP1_0001	circFOXP1(8,9,10,11).1	hsa-miR-320b	EEPD1	Functional MTI	Luciferase reporter assay//Western blotting//Microarray//Immunohistochemistry (IHC)//qRT-PCR	33536383
hsa-FOXP1_0001	circFOXP1(8,9,10,11).1	hsa-miR-320b	MYC	Functional MTI	Western blotting//qRT-PCR	38260139
hsa-FOXP1_0001	circFOXP1(8,9,10,11).1	hsa-miR-320b	FOXM1	Functional MTI	Luciferase reporter assay//Western blotting//Northern blotting//qRT-PCR//in vitro cullelar assays//In situ hybridization//RNA pull down assay	33782807
hsa-FOXP1_0001	circFOXP1(8,9,10,11).1	hsa-miR-320b	ABCG1	Functional MTI	Luciferase reporter assay//Western blotting//Microarray//qRT-PCR	33536383
hsa-FOXP1_0001	circFOXP1(8,9,10,11).1	hsa-miR-320b	EEPD1	Functional MTI	Luciferase reporter assay//Western blotting//Microarray//qRT-PCR	33536383
hsa-FOXP1_0001	circFOXP1(8,9,10,11).1	hsa-miR-320c	GNAI1	Functional MTI	Luciferase reporter assay//Western blot//Immunohistochemical (IHC) staining	23691483
hsa-FOXP1_0001	circFOXP1(8,9,10,11).1	hsa-miR-320d	RBFOX2	Functional MTI	Luciferase reporter assay	23418466
hsa-FOXP1_0001	circFOXP1(8,9,10,11).1	hsa-miR-320d	GNAI1	Functional MTI	Luciferase reporter assay//Western blot//Immunohistochemical (IHC) staining	23691483
hsa-FOXP1_0001	circFOXP1(8,9,10,11).1	hsa-miR-320d	TUSC3	Functional MTI	Luciferase reporter assay//Western blotting//Microarray//qRT-PCR	34733314
hsa-FOXP1_0001	circFOXP1(8,9,10,11).1	hsa-miR-338-3p	ZBTB18	Functional MTI	qRT-PCR//Western blot	18684991
hsa-FOXP1_0001	circFOXP1(8,9,10,11).1	hsa-miR-338-3p	DAB2IP	Functional MTI	qRT-PCR//Western blot	18684991
hsa-FOXP1_0001	circFOXP1(8,9,10,11).1	hsa-miR-338-3p	MAP1A	Functional MTI	qRT-PCR//Western blot	18684991
hsa-FOXP1_0001	circFOXP1(8,9,10,11).1	hsa-miR-338-3p	NOVA1	Functional MTI	qRT-PCR//Western blot	18684991
hsa-FOXP1_0001	circFOXP1(8,9,10,11).1	hsa-miR-338-3p	UBE2Q1	Functional MTI	qRT-PCR//Western blot	18684991
hsa-FOXP1_0001	circFOXP1(8,9,10,11).1	hsa-miR-338-3p	PLA2G4B	Functional MTI	Immunoblot//Immunocytochemistry//Luciferase reporter assay//Microarray//qRT-PCR	18991333
hsa-FOXP1_0001	circFOXP1(8,9,10,11).1	hsa-miR-338-3p	SMO	Functional MTI	Luciferase reporter assay//qRT-PCR//Western blot	21671467
hsa-FOXP1_0001	circFOXP1(8,9,10,11).1	hsa-miR-338-3p	CCND1	Functional MTI	Luciferase reporter assay	22942717
hsa-FOXP1_0001	circFOXP1(8,9,10,11).1	hsa-miR-338-3p	CCND1	Functional MTI	Luciferase reporter assay	22912826
hsa-FOXP1_0001	circFOXP1(8,9,10,11).1	hsa-miR-338-3p	SMO	Functional MTI	Western blot;qRT-PCR	21671467
hsa-FOXP1_0001	circFOXP1(8,9,10,11).1	hsa-miR-338-3p	MMP9	Functional MTI	Western blot;qRT-PCR	21671467
hsa-FOXP1_0001	circFOXP1(8,9,10,11).1	hsa-miR-338-3p	PREX2	Functional MTI	Immunofluorescence//Microarray//Western blot	24140344
hsa-FOXP1_0001	circFOXP1(8,9,10,11).1	hsa-miR-338-3p	SMO	Functional MTI	Western blot	23599646
hsa-FOXP1_0001	circFOXP1(8,9,10,11).1	hsa-miR-338-3p	SSX2IP	Functional MTI	Immunohistochemistry//Luciferase reporter assay//qRT-PCR//Western blot	23826132
hsa-FOXP1_0001	circFOXP1(8,9,10,11).1	hsa-miR-338-3p	PREX2	Functional MTI	Immunohistochemistry//Luciferase reporter assay//qRT-PCR//Western blot	24375644
hsa-FOXP1_0001	circFOXP1(8,9,10,11).1	hsa-miR-338-3p	NRP1	Functional MTI	Immunohistochemistry//Luciferase reporter assay//qRT-PCR//Western blot	24736504
hsa-FOXP1_0001	circFOXP1(8,9,10,11).1	hsa-miR-338-3p	ZEB2	Functional MTI	Immunohistochemistry//In situ hybridization//Luciferase reporter assay//qRT-PCR//Western blot	25945841
hsa-FOXP1_0001	circFOXP1(8,9,10,11).1	hsa-miR-338-3p	MACC1	Functional MTI	Immunohistochemistry//In situ hybridization//Luciferase reporter assay//qRT-PCR//Western blot	25945841
hsa-FOXP1_0001	circFOXP1(8,9,10,11).1	hsa-miR-338-3p	SOX4	Functional MTI	Luciferase reporter assay//Western blot	26252944
hsa-FOXP1_0001	circFOXP1(8,9,10,11).1	hsa-miR-338-3p	ADAM17	Functional MTI	Luciferase reporter assay//qRT-PCR//Western blot	26617808
hsa-FOXP1_0001	circFOXP1(8,9,10,11).1	hsa-miR-338-3p	MACC1	Functional MTI	Luciferase reporter assay//qRT-PCR//Western blot	26936749
hsa-FOXP1_0001	circFOXP1(8,9,10,11).1	hsa-miR-338-3p	IRS2	Functional MTI	Luciferase reporter assay//qRT-PCR//Western blot	28123847
hsa-FOXP1_0001	circFOXP1(8,9,10,11).1	hsa-miR-338-3p	MACC1	Functional MTI	Luciferase reporter assay//qRT-PCR//Western blot	27694002
hsa-FOXP1_0001	circFOXP1(8,9,10,11).1	hsa-miR-338-3p	NKX2-1	Functional MTI	Luciferase reporter assay//Western blotting	32965722
hsa-FOXP1_0001	circFOXP1(8,9,10,11).1	hsa-miR-338-3p	ARFIP2	Functional MTI	Luciferase reporter assay//Western blotting//Immunoprecipitaion (IP)//qRT-PCR	33837886
hsa-FOXP1_0001	circFOXP1(8,9,10,11).1	hsa-miR-338-3p	KDR	Functional MTI	Immunoprecipitaion (IP)//Luciferase reporter assay//qRT-PCR//Western blotting	33837886
hsa-FOXP1_0001	circFOXP1(8,9,10,11).1	hsa-miR-338-3p	RUNX1	Functional MTI	Luciferase reporter assay//Western blotting//Microarray//qRT-PCR//Flow cytometry	32386260
hsa-FOXP1_0001	circFOXP1(8,9,10,11).1	hsa-miR-338-3p	MMP2	Functional MTI	Luciferase reporter assay//Western blotting//qRT-PCR//Flow cytometry	33817311
hsa-FOXP1_0001	circFOXP1(8,9,10,11).1	hsa-miR-338-3p	NRP1	Functional MTI	Western blotting//Microarray//qRT-PCR	33262463
hsa-FOXP1_0001	circFOXP1(8,9,10,11).1	hsa-miR-338-3p	HOXA3	Functional MTI	Luciferase reporter assay//qRT-PCR	31496747
hsa-FOXP1_0001	circFOXP1(8,9,10,11).1	hsa-miR-338-3p	HIPK3	Functional MTI	Luciferase reporter assay//qRT-PCR	33105143
hsa-FOXP1_0001	circFOXP1(8,9,10,11).1	hsa-miR-338-3p	BANCR	Functional MTI	Luciferase reporter assay//Western blotting//qRT-PCR	32945416
hsa-FOXP1_0001	circFOXP1(8,9,10,11).1	hsa-miR-338-3p	IGF1R	Functional MTI	Luciferase reporter assay//Western blotting//qRT-PCR	32945416
hsa-FOXP1_0001	circFOXP1(8,9,10,11).1	hsa-miR-338-3p	NR2F1-AS1	Functional MTI	Luciferase reporter assay//Western blotting//qRT-PCR	32548873
hsa-FOXP1_0001	circFOXP1(8,9,10,11).1	hsa-miR-338-3p	AKR1C1	Functional MTI	Luciferase reporter assay//Western blotting//qRT-PCR//Immunoprecipitaion (IP)//Immunofluorescence	38472205
hsa-FOXP1_0001	circFOXP1(8,9,10,11).1	hsa-miR-338-3p	NEAT1	Functional MTI	Luciferase reporter assay//Western blotting//qRT-PCR//Immunoprecipitaion (IP)//Immunofluorescence	38472205
hsa-FOXP1_0001	circFOXP1(8,9,10,11).1	hsa-miR-338-3p	RUNX2	Functional MTI	Luciferase reporter assay//Western blotting//qRT-PCR//Immunofluorescence//Flow cytometry//ELISA	36572886
hsa-FOXP1_0001	circFOXP1(8,9,10,11).1	hsa-miR-338-3p	STAT1	Functional MTI	Luciferase reporter assay//Western blotting//qRT-PCR	37479855
hsa-FOXP1_0001	circFOXP1(8,9,10,11).1	hsa-miR-338-3p	RPS23	Functional MTI	Luciferase reporter assay//Western blotting//qRT-PCR	36562844
hsa-FOXP1_0001	circFOXP1(8,9,10,11).1	hsa-miR-338-3p	GLS	Functional MTI	Luciferase reporter assay//Western blotting//qRT-PCR	36050752
hsa-FOXP1_0001	circFOXP1(8,9,10,11).1	hsa-miR-3614-5p	MCL1	Functional MTI	Luciferase reporter assay//Western blotting//qRT-PCR//Flow cytometry	35457012
hsa-FOXP1_0001	circFOXP1(8,9,10,11).1	hsa-miR-3622b-5p	EGFR	Functional MTI	Luciferase reporter assay	27611943
hsa-FOXP1_0001	circFOXP1(8,9,10,11).1	hsa-miR-3622b-5p	EGFR	Functional MTI	Luciferase reporter assay//Western blotting//RNA-seq	32371581
hsa-FOXP1_0001	circFOXP1(8,9,10,11).1	hsa-miR-370-3p	MAP3K8	Functional MTI	Luciferase reporter assay//Western blot	17621267
hsa-FOXP1_0001	circFOXP1(8,9,10,11).1	hsa-miR-370-3p	MAP3K8	Functional MTI	Luciferase reporter assay	17621267
hsa-FOXP1_0001	circFOXP1(8,9,10,11).1	hsa-miR-370-3p	CPT1A	Functional MTI	Luciferase reporter assay//qRT-PCR//Western blot	20124555
hsa-FOXP1_0001	circFOXP1(8,9,10,11).1	hsa-miR-370-3p	TGFBR2	Functional MTI	GFP reporter assay//LacZ reporter assay//Luciferase reporter assay//qRT-PCR//Western blot	21666718
hsa-FOXP1_0001	circFOXP1(8,9,10,11).1	hsa-miR-370-3p	NF1	Functional MTI	Luciferase reporter assay	23077663
hsa-FOXP1_0001	circFOXP1(8,9,10,11).1	hsa-miR-370-3p	FOXO1	Functional MTI	Luciferase reporter assay//qRT-PCR//Western blot	23721824
hsa-FOXP1_0001	circFOXP1(8,9,10,11).1	hsa-miR-370-3p	FOXM1	Functional MTI	Luciferase reporter assay	24055400
hsa-FOXP1_0001	circFOXP1(8,9,10,11).1	hsa-miR-370-3p	FOXM1	Functional MTI	Luciferase reporter assay//qRT-PCR//Western blot	23576572
hsa-FOXP1_0001	circFOXP1(8,9,10,11).1	hsa-miR-370-3p	FOXO1	Functional MTI	Flow//Luciferase reporter assay//qRT-PCR//Western blot	23029264
hsa-FOXP1_0001	circFOXP1(8,9,10,11).1	hsa-miR-370-3p	FOXM1	Functional MTI	Luciferase reporter assay//Western blot	22900969
hsa-FOXP1_0001	circFOXP1(8,9,10,11).1	hsa-miR-370-3p	LIN28A	Functional MTI	Luciferase reporter assay	23729669
hsa-FOXP1_0001	circFOXP1(8,9,10,11).1	hsa-miR-370-3p	TCEAL1	Functional MTI	ChIP-seq//Flow//Immunofluorescence//qRT-PCR//Western blot	25447520
hsa-FOXP1_0001	circFOXP1(8,9,10,11).1	hsa-miR-370-3p	MGMT	Functional MTI	Luciferase reporter assay	23340988
hsa-FOXP1_0001	circFOXP1(8,9,10,11).1	hsa-miR-370-3p	CTNNB1	Functional MTI	Luciferase reporter assay	27138069
hsa-FOXP1_0001	circFOXP1(8,9,10,11).1	hsa-miR-370-3p	FOXM1	Functional MTI	Luciferase reporter assay//qRT-PCR//Western blot	26617733
hsa-FOXP1_0001	circFOXP1(8,9,10,11).1	hsa-miR-370-3p	MGMT	Functional MTI	Luciferase reporter assay//Western blot	27595933
hsa-FOXP1_0001	circFOXP1(8,9,10,11).1	hsa-miR-370-3p	RAB17	Functional MTI	Luciferase reporter assay//qRT-PCR//Western blotting	33380810
hsa-FOXP1_0001	circFOXP1(8,9,10,11).1	hsa-miR-370-3p	CDK6	Functional MTI	Luciferase reporter assay//qRT-PCR//Western blotting	33380810
hsa-FOXP1_0001	circFOXP1(8,9,10,11).1	hsa-miR-370-3p	RAB17	Functional MTI	Flow cytometry//Luciferase reporter assay//qRT-PCR//Western blotting	33380810
hsa-FOXP1_0001	circFOXP1(8,9,10,11).1	hsa-miR-370-3p	HERPUD1	Functional MTI	Luciferase reporter assay//Western blotting//Immunoprecipitaion (IP)//Immunofluorescence//qRT-PCR//In situ hybridization//Flow cytometry	32999631
hsa-FOXP1_0001	circFOXP1(8,9,10,11).1	hsa-miR-370-3p	AGFG1	Functional MTI	Luciferase reporter assay//Western blotting//Immunoprecipitaion (IP)//qRT-PCR//In situ hybridization//Flow cytometry	31703640
hsa-FOXP1_0001	circFOXP1(8,9,10,11).1	hsa-miR-370-3p	RAF1	Functional MTI	Luciferase reporter assay//Western blotting//Immunoprecipitaion (IP)//qRT-PCR//In situ hybridization//Flow cytometry	31703640
hsa-FOXP1_0001	circFOXP1(8,9,10,11).1	hsa-miR-370-3p	IL15RA	Functional MTI	Luciferase reporter assay	31513636
hsa-FOXP1_0001	circFOXP1(8,9,10,11).1	hsa-miR-370-3p	SMO	Functional MTI	Luciferase reporter assay//Western blotting//qRT-PCR	32945196
hsa-FOXP1_0001	circFOXP1(8,9,10,11).1	hsa-miR-370-3p	TWIST1	Functional MTI	Luciferase reporter assay//Western blotting//qRT-PCR//EMSA	36083239
hsa-FOXP1_0001	circFOXP1(8,9,10,11).1	hsa-miR-370-3p	SNAI1	Functional MTI	Luciferase reporter assay//Western blotting//qRT-PCR//EMSA	36083239
hsa-FOXP1_0001	circFOXP1(8,9,10,11).1	hsa-miR-370-3p	CASP1	Functional MTI	Luciferase reporter assay//Western blotting//qRT-PCR	36735415
hsa-FOXP1_0001	circFOXP1(8,9,10,11).1	hsa-miR-370-3p	HCG18	Functional MTI	Luciferase reporter assay//Western blotting//qRT-PCR//Immunoprecipitaion (IP)	34618022
hsa-FOXP1_0001	circFOXP1(8,9,10,11).1	hsa-miR-370-3p	EGFR	Functional MTI	Luciferase reporter assay//Western blotting//qRT-PCR//Immunoprecipitaion (IP)	34618022
hsa-FOXP1_0001	circFOXP1(8,9,10,11).1	hsa-miR-379-5p	IL11	Functional MTI	Luciferase reporter assay	22629385
hsa-FOXP1_0001	circFOXP1(8,9,10,11).1	hsa-miR-379-5p	PTK2	Functional MTI	Immunohistochemistry//Luciferase reporter assay//qRT-PCR//Western blot	26944318
hsa-FOXP1_0001	circFOXP1(8,9,10,11).1	hsa-miR-379-5p	LINC00665	Functional MTI	Immunofluorescence//Luciferase reporter assay//qRT-PCR//Western blotting	34149174
hsa-FOXP1_0001	circFOXP1(8,9,10,11).1	hsa-miR-379-5p	LIN28B	Functional MTI	Luciferase reporter assay//Western blotting//Immunohistochemistry (IHC)//RNA-seq//Immunofluorescence//qRT-PCR//In situ hybridization	31907362
hsa-FOXP1_0001	circFOXP1(8,9,10,11).1	hsa-miR-379-5p	LINC00665	Functional MTI	Luciferase reporter assay//Western blotting//Immunohistochemistry (IHC)//RNA-seq//qRT-PCR//In situ hybridization	31907362
hsa-FOXP1_0001	circFOXP1(8,9,10,11).1	hsa-miR-432-5p	ADAR	Functional MTI	Luciferase reporter assay	23728176
hsa-FOXP1_0001	circFOXP1(8,9,10,11).1	hsa-miR-432-5p	NES	Functional MTI	Flow//Immunocytochemistry//Luciferase reporter assay//qRT-PCR//Western blot	24657437
hsa-FOXP1_0001	circFOXP1(8,9,10,11).1	hsa-miR-432-5p	RCOR1	Functional MTI	Flow//Immunocytochemistry//Luciferase reporter assay//qRT-PCR//Western blot	24657437
hsa-FOXP1_0001	circFOXP1(8,9,10,11).1	hsa-miR-432-5p	MECP2	Functional MTI	Flow//Immunocytochemistry//Luciferase reporter assay//qRT-PCR//Western blot	24657437
hsa-FOXP1_0001	circFOXP1(8,9,10,11).1	hsa-miR-432-5p	CDR1	Functional MTI	Luciferase reporter assay//Microarray//qRT-PCR//Western blotting	33593338
hsa-FOXP1_0001	circFOXP1(8,9,10,11).1	hsa-miR-432-5p	MGST3	Functional MTI	Luciferase reporter assay//Western blotting//RNA-seq//qRT-PCR//In situ hybridization	32158694
hsa-FOXP1_0001	circFOXP1(8,9,10,11).1	hsa-miR-432-5p	SYT7	Functional MTI	Luciferase reporter assay//Immunohistochemistry (IHC)	31663645
hsa-FOXP1_0001	circFOXP1(8,9,10,11).1	hsa-miR-432-5p	FN1	Functional MTI	Luciferase reporter assay//Western blotting//qRT-PCR	31423213
hsa-FOXP1_0001	circFOXP1(8,9,10,11).1	hsa-miR-432-5p	DLL1	Functional MTI	Luciferase reporter assay//Western blotting//Immunoprecipitaion (IP)//qRT-PCR	33902591
hsa-FOXP1_0001	circFOXP1(8,9,10,11).1	hsa-miR-432-5p	PDGFB	Functional MTI	Luciferase reporter assay//Western blotting//qRT-PCR	33846539
hsa-FOXP1_0001	circFOXP1(8,9,10,11).1	hsa-miR-432-5p	HDAC4	Functional MTI	Luciferase reporter assay//Western blotting//qRT-PCR	33116874
hsa-FOXP1_0001	circFOXP1(8,9,10,11).1	hsa-miR-432-5p	BCL2	Functional MTI	Luciferase reporter assay//Western blotting//qRT-PCR	34532813
hsa-FOXP1_0001	circFOXP1(8,9,10,11).1	hsa-miR-432-5p	SOX9	Functional MTI	Luciferase reporter assay//Western blotting//qRT-PCR//Immunofluorescence//Flow cytometry	37555796
hsa-FOXP1_0001	circFOXP1(8,9,10,11).1	hsa-miR-4429	UBE2C	Functional MTI	Luciferase reporter assay//Western blotting//qRT-PCR	35866591
hsa-FOXP1_0001	circFOXP1(8,9,10,11).1	hsa-miR-4429	JAK2	Functional MTI	Luciferase reporter assay//Western blotting//qRT-PCR	35722358
hsa-FOXP1_0001	circFOXP1(8,9,10,11).1	hsa-miR-4443	THBS1	Functional MTI	ELISA//Luciferase reporter assay//Western blotting	33681892
hsa-FOXP1_0001	circFOXP1(8,9,10,11).1	hsa-miR-4443	TRAF4	Functional MTI	Luciferase reporter assay//qRT-PCR//Western blotting	32337817
hsa-FOXP1_0001	circFOXP1(8,9,10,11).1	hsa-miR-4443	NUPR1	Functional MTI	Luciferase reporter assay//Western blotting//qRT-PCR	36269411
hsa-FOXP1_0001	circFOXP1(8,9,10,11).1	hsa-miR-4443	NES	Functional MTI	Luciferase reporter assay//Western blotting//qRT-PCR//Immunohistochemistry (IHC)	38008717
hsa-FOXP1_0001	circFOXP1(8,9,10,11).1	hsa-miR-4459	KIAA0513	Functional MTI	Immunohistochemistry (IHC)//qRT-PCR//Western blotting	33042405
hsa-FOXP1_0001	circFOXP1(8,9,10,11).1	hsa-miR-4721	PCSK9	Functional MTI	Luciferase reporter assay//Western blotting//qRT-PCR	33899508
hsa-FOXP1_0001	circFOXP1(8,9,10,11).1	hsa-miR-4731-5p	PAICS	Functional MTI	Luciferase reporter assay//Western blotting//Microarray	35379785
hsa-FOXP1_0001	circFOXP1(8,9,10,11).1	hsa-miR-4731-5p	RPLP0	Functional MTI	Luciferase reporter assay//Western blotting//qRT-PCR	35342398
hsa-FOXP1_0001	circFOXP1(8,9,10,11).1	hsa-miR-4766-5p	NKAP	Functional MTI	FACS//Immunohistochemistry (IHC)//Luciferase reporter assay//qRT-PCR//Western blotting	31802890
hsa-FOXP1_0001	circFOXP1(8,9,10,11).1	hsa-miR-4781-3p	SMAD5	Functional MTI	Luciferase reporter assay//Western blotting//Immunofluorescence//Flow cytometry	35003269
hsa-FOXP1_0001	circFOXP1(8,9,10,11).1	hsa-miR-4784	WNT2B	Functional MTI	Luciferase reporter assay//Western blotting//qRT-PCR//Immunoprecipitaion (IP)	36980789
hsa-FOXP1_0001	circFOXP1(8,9,10,11).1	hsa-miR-493-3p	RHOC	Functional MTI	Immunoprecipitaion//In situ hybridization//Luciferase reporter assay//Microarray//qRT-PCR//Western blot	22057916
hsa-FOXP1_0001	circFOXP1(8,9,10,11).1	hsa-miR-493-3p	MAP2K7	Functional MTI	Immunohistochemistry//Luciferase reporter assay//Western blot	24533778
hsa-FOXP1_0001	circFOXP1(8,9,10,11).1	hsa-miR-493-3p	FZD4	Functional MTI	Immunoprecipitaion//In situ hybridization//Luciferase reporter assay//Microarray//qRT-PCR//Western blot	22057916
hsa-FOXP1_0001	circFOXP1(8,9,10,11).1	hsa-miR-493-3p	DKK1	Functional MTI	ELISA//Immunohistochemistry//Luciferase reporter assay//qRT-PCR//Western blot	26799283
hsa-FOXP1_0001	circFOXP1(8,9,10,11).1	hsa-miR-493-3p	PRMT1	Functional MTI	Luciferase reporter assay//qRT-PCR//Western blotting	32420808
hsa-FOXP1_0001	circFOXP1(8,9,10,11).1	hsa-miR-493-3p	CCL2	Functional MTI	Luciferase reporter assay//Western blotting//qRT-PCR	33332775
hsa-FOXP1_0001	circFOXP1(8,9,10,11).1	hsa-miR-493-3p	WNT5A	Functional MTI	Western blotting//qRT-PCR	33793074
hsa-FOXP1_0001	circFOXP1(8,9,10,11).1	hsa-miR-504-3p	WNT11	Functional MTI	Luciferase reporter assay//Western blotting//Immunohistochemistry (IHC)//qRT-PCR//Flow cytometry	33142356
hsa-FOXP1_0001	circFOXP1(8,9,10,11).1	hsa-miR-508-3p	NFKB1	Functional MTI	Luciferase reporter assay//Western blot	26801246
hsa-FOXP1_0001	circFOXP1(8,9,10,11).1	hsa-miR-508-3p	NFKB1	Functional MTI	ChIP-seq//Immunohistochemistry//Luciferase reporter assay//qRT-PCR//Western blot	26801246
hsa-FOXP1_0001	circFOXP1(8,9,10,11).1	hsa-miR-508-3p	NR4A3	Functional MTI	Luciferase reporter assay//Western blotting//Immunofluorescence//qRT-PCR	33942991
hsa-FOXP1_0001	circFOXP1(8,9,10,11).1	hsa-miR-508-3p	PCAT1	Functional MTI	Luciferase reporter assay//Western blotting//qRT-PCR	31920393
hsa-FOXP1_0001	circFOXP1(8,9,10,11).1	hsa-miR-508-3p	GSPT1	Functional MTI	Luciferase reporter assay//Western blotting//qRT-PCR	38099479
hsa-FOXP1_0001	circFOXP1(8,9,10,11).1	hsa-miR-5100	SCAI	Functional MTI	Luciferase reporter assay//Western blotting//qRT-PCR	31851859
hsa-FOXP1_0001	circFOXP1(8,9,10,11).1	hsa-miR-5100	SPINK5	Functional MTI	Luciferase reporter assay//Western blotting//qRT-PCR//Immunoprecipitaion (IP)//Immunohistochemistry (IHC)//in vitro cullelar assays//Immunofluorescence	35705923
hsa-FOXP1_0001	circFOXP1(8,9,10,11).1	hsa-miR-525-5p	HOXD10	Functional MTI	Luciferase reporter assay//qRT-PCR//Western blotting	33258220
hsa-FOXP1_0001	circFOXP1(8,9,10,11).1	hsa-miR-525-5p	CSDE1	Functional MTI	Luciferase reporter assay//Western blotting//qRT-PCR	35923244
hsa-FOXP1_0001	circFOXP1(8,9,10,11).1	hsa-miR-526b-5p	SIK2	Functional MTI	Luciferase reporter assay//Western blotting//qRT-PCR	33344445
hsa-FOXP1_0001	circFOXP1(8,9,10,11).1	hsa-miR-532-5p	CXCL2	Functional MTI	Luciferase reporter assay	26807173
hsa-FOXP1_0001	circFOXP1(8,9,10,11).1	hsa-miR-532-5p	TERT	Functional MTI	Luciferase reporter assay//qRT-PCR	28291810
hsa-FOXP1_0001	circFOXP1(8,9,10,11).1	hsa-miR-532-5p	RUNX3	Functional MTI	Luciferase reporter assay//qRT-PCR//Western blot	26515139
hsa-FOXP1_0001	circFOXP1(8,9,10,11).1	hsa-miR-532-5p	FASN	Functional MTI	qRT-PCR//Western blot	25983556
hsa-FOXP1_0001	circFOXP1(8,9,10,11).1	hsa-miR-532-5p	STAT3	Functional MTI	Luciferase reporter assay//Western blotting//qRT-PCR	33209030
hsa-FOXP1_0001	circFOXP1(8,9,10,11).1	hsa-miR-532-5p	ACTA2-AS1	Functional MTI	Luciferase reporter assay//qRT-PCR	34093945
hsa-FOXP1_0001	circFOXP1(8,9,10,11).1	hsa-miR-532-5p	CXCL2	Functional MTI	Luciferase reporter assay//qRT-PCR	34093945
hsa-FOXP1_0001	circFOXP1(8,9,10,11).1	hsa-miR-532-5p	ACTA2-AS1	Functional MTI	Flow cytometry//Luciferase reporter assay//qRT-PCR//Western blotting	34093945
hsa-FOXP1_0001	circFOXP1(8,9,10,11).1	hsa-miR-532-5p	CXCL2	Functional MTI	Luciferase reporter assay//Western blotting//Microarray//qRT-PCR	32308429
hsa-FOXP1_0001	circFOXP1(8,9,10,11).1	hsa-miR-532-5p	FASN	Functional MTI	Luciferase reporter assay//Immunoprecipitaion (IP)	35499057
hsa-FOXP1_0001	circFOXP1(8,9,10,11).1	hsa-miR-558	PTGS2	Functional MTI	Luciferase reporter assay	23611898
hsa-FOXP1_0001	circFOXP1(8,9,10,11).1	hsa-miR-574-5p	FOXN3	Functional MTI	Luciferase reporter assay//qRT-PCR//Western blot	23133627
hsa-FOXP1_0001	circFOXP1(8,9,10,11).1	hsa-miR-574-5p	HMGB1	Functional MTI	Luciferase reporter assay//qRT-PCR	33202146
hsa-FOXP1_0001	circFOXP1(8,9,10,11).1	hsa-miR-574-5p	MAP3K9	Functional MTI	Luciferase reporter assay//Western blotting//qRT-PCR	31663119
hsa-FOXP1_0001	circFOXP1(8,9,10,11).1	hsa-miR-574-5p	HDAC9	Functional MTI	Luciferase reporter assay//Western blotting//qRT-PCR	34976438
hsa-FOXP1_0001	circFOXP1(8,9,10,11).1	hsa-miR-574-5p	HOTTIP	Functional MTI	Luciferase reporter assay//qRT-PCR	38238652
hsa-FOXP1_0001	circFOXP1(8,9,10,11).1	hsa-miR-574-5p	CTDSP1	Functional MTI	Luciferase reporter assay//qRT-PCR	36311195
hsa-FOXP1_0001	circFOXP1(8,9,10,11).1	hsa-miR-589-5p	FXN	Functional MTI	Luciferase reporter assay	23382970
hsa-FOXP1_0001	circFOXP1(8,9,10,11).1	hsa-miR-589-5p	PTGS2	Functional MTI	5RACE//Next Generation Sequencing (NGS)//qRT-PCR//Western blot	23999091
hsa-FOXP1_0001	circFOXP1(8,9,10,11).1	hsa-miR-589-5p	G3BP1	Functional MTI	Luciferase reporter assay//Western blotting//qRT-PCR//Immunohistochemistry (IHC)//in vitro cullelar assays//Flow cytometry//RNA pull down assay	35857217
hsa-FOXP1_0001	circFOXP1(8,9,10,11).1	hsa-miR-6165	STRN4	Functional MTI	Luciferase reporter assay//qRT-PCR	32184620
hsa-FOXP1_0001	circFOXP1(8,9,10,11).1	hsa-miR-637	SP7	Functional MTI	Luciferase reporter assay//qRT-PCR//Western blot	21880893
hsa-FOXP1_0001	circFOXP1(8,9,10,11).1	hsa-miR-637	AKT1	Functional MTI	Immunohistochemistry//In situ hybridization//Western blot//Luciferase reporter assay	25597410
hsa-FOXP1_0001	circFOXP1(8,9,10,11).1	hsa-miR-637	PACS2	Functional MTI	Luciferase reporter assay	35951762
hsa-FOXP1_0001	circFOXP1(8,9,10,11).1	hsa-miR-637	FOXM1	Functional MTI	Luciferase reporter assay//Western blotting//qRT-PCR	34519627
hsa-FOXP1_0001	circFOXP1(8,9,10,11).1	hsa-miR-6515-5p	GREM1	Functional MTI	Luciferase reporter assay	32597574
hsa-FOXP1_0001	circFOXP1(8,9,10,11).1	hsa-miR-6747-5p	GREM1	Functional MTI	Luciferase reporter assay	32597574
hsa-FOXP1_0001	circFOXP1(8,9,10,11).1	hsa-miR-675-5p	RB1	Functional MTI	Luciferase reporter assay//qRT-PCR	19926638
hsa-FOXP1_0001	circFOXP1(8,9,10,11).1	hsa-miR-675-5p	RUNX1	Functional MTI	Luciferase reporter assay//qRT-PCR//Western blot	24388988
hsa-FOXP1_0001	circFOXP1(8,9,10,11).1	hsa-miR-675-5p	CALN1	Functional MTI	Luciferase reporter assay//Microarray//qRT-PCR//Western blot	24810858
hsa-FOXP1_0001	circFOXP1(8,9,10,11).1	hsa-miR-675-5p	NOMO1	Functional MTI	Luciferase reporter assay//Western blot	22832245
hsa-FOXP1_0001	circFOXP1(8,9,10,11).1	hsa-miR-675-5p	TGFBI	Functional MTI	Luciferase reporter assay//QRTPCR//Western blot	24988946
hsa-FOXP1_0001	circFOXP1(8,9,10,11).1	hsa-miR-675-5p	CDC6	Functional MTI	Luciferase reporter assay//qRT-PCR//Western blot	24532688
hsa-FOXP1_0001	circFOXP1(8,9,10,11).1	hsa-miR-675-5p	MITF	Functional MTI	Flow//Immunohistochemistry//Luciferase reporter assay//Microarray//qRT-PCR//Western blot	24335901
hsa-FOXP1_0001	circFOXP1(8,9,10,11).1	hsa-miR-675-5p	REPS2	Functional MTI	Luciferase reporter assay	27120794
hsa-FOXP1_0001	circFOXP1(8,9,10,11).1	hsa-miR-675-5p	RUNX1	Functional MTI	qRT-PCR//Western blot	26931432
hsa-FOXP1_0001	circFOXP1(8,9,10,11).1	hsa-miR-675-5p	PFKFB3	Functional MTI	Immunofluorescence//Immunohistochemistry (IHC)//qRT-PCR//Western blotting	33762576
hsa-FOXP1_0001	circFOXP1(8,9,10,11).1	hsa-miR-675-5p	TP53	Functional MTI	ChIP-seq////Immunoprecipitaion (IP)//Luciferase reporter assay//qRT-PCR//Western blotting	31734182
hsa-FOXP1_0001	circFOXP1(8,9,10,11).1	hsa-miR-675-5p	GSK3B	Functional MTI	ELISA//Immunofluorescence//Luciferase reporter assay//qRT-PCR//Western blotting	32481626
hsa-FOXP1_0001	circFOXP1(8,9,10,11).1	hsa-miR-675-5p	PPP2CA	Functional MTI	ELISA//Immunofluorescence//Luciferase reporter assay//qRT-PCR//Western blotting	32481626
hsa-FOXP1_0001	circFOXP1(8,9,10,11).1	hsa-miR-675-5p	GATA2	Functional MTI	Luciferase reporter assay//Western blotting//RNA-seq	33513878
hsa-FOXP1_0001	circFOXP1(8,9,10,11).1	hsa-miR-675-5p	MMP13	Functional MTI	Luciferase reporter assay//Western blotting//RNA-seq	33513878
hsa-FOXP1_0001	circFOXP1(8,9,10,11).1	hsa-miR-675-5p	MMP14	Functional MTI	Luciferase reporter assay//Western blotting//RNA-seq	33513878
hsa-FOXP1_0001	circFOXP1(8,9,10,11).1	hsa-miR-7160-3p	SIX1	Functional MTI	ELISA//qRT-PCR//Western blotting	33686961
hsa-FOXP1_0001	circFOXP1(8,9,10,11).1	hsa-miR-765	NTRK3	Functional MTI	Luciferase reporter assay	19370765
hsa-FOXP1_0001	circFOXP1(8,9,10,11).1	hsa-miR-765	HNF4A	Functional MTI	Luciferase reporter assay	22232426
hsa-FOXP1_0001	circFOXP1(8,9,10,11).1	hsa-miR-765	PLP2	Functional MTI	Immunofluorescence//RNA-seq//qRT-PCR//Western blotting	33859750
hsa-FOXP1_0001	circFOXP1(8,9,10,11).1	hsa-miR-765	BRD4	Functional MTI	ELISA//Luciferase reporter assay//qRT-PCR//Western blotting	33686960
hsa-FOXP1_0001	circFOXP1(8,9,10,11).1	hsa-miR-765	BMP6	Functional MTI	Luciferase reporter assay//Western blotting//qRT-PCR	32059748
hsa-FOXP1_0001	circFOXP1(8,9,10,11).1	hsa-miR-765	BATF2	Functional MTI	Luciferase reporter assay//Western blotting//qRT-PCR//Flow cytometry	32166887
hsa-FOXP1_0001	circFOXP1(8,9,10,11).1	hsa-miR-765	PLP2	Functional MTI	Western blotting//qRT-PCR	37495419
hsa-FOXP1_0001	circFOXP1(8,9,10,11).1	hsa-miR-766-5p	E2F3	Functional MTI	Luciferase reporter assay//Western blotting//qRT-PCR	35237319
hsa-FOXP1_0001	circFOXP1(8,9,10,11).1	hsa-miR-877-5p	PDK1	Functional MTI	Luciferase reporter assay//qRT-PCR//Western blotting	34078519
hsa-FOXP1_0001	circFOXP1(8,9,10,11).1	hsa-miR-877-5p	MACC1	Functional MTI	Luciferase reporter assay//Western blotting//qRT-PCR	31602243
hsa-FOXP1_0001	circFOXP1(8,9,10,11).1	hsa-miR-877-5p	PRH1-PRR4	Functional MTI	Luciferase reporter assay//Western blotting//Immunohistochemistry (IHC)//in vitro cullelar assays//qRT-PCR//Flow cytometry//in vivo gain/loss-of-function experiments	35076987
hsa-FOXP1_0001	circFOXP1(8,9,10,11).1	hsa-miR-93-3p	PDCD4	Functional MTI	Luciferase reporter assay	27021515
hsa-FOXP1_0001	circFOXP1(8,9,10,11).1	hsa-miR-93-3p	DUSP2	Functional MTI	Luciferase reporter assay	33660100
hsa-FOXP1_0001	circFOXP1(8,9,10,11).1	hsa-miR-93-3p	METTL3	Functional MTI	Luciferase reporter assay	33660100
hsa-FOXP1_0001	circFOXP1(8,9,10,11).1	hsa-miR-93-3p	CCND1	Functional MTI	Luciferase reporter assay//Western blotting//RNA-seq//ELISA	34197043
hsa-RMST_0004	circ(chr12).49	hsa-miR-1207-3p	PIK3R3	Functional MTI	Luciferase reporter assay//Western blotting//qRT-PCR//Immunoprecipitaion (IP)//RNA-seq//In situ hybridization//RNA pull down assay	37644421
hsa-RMST_0004	circ(chr12).49	hsa-miR-1225-5p	IRS1	Functional MTI	Immunofluorescence//Immunohistochemistry//Luciferase reporter assay//Microarray//qRT-PCR//Western blot	26684358
hsa-RMST_0004	circ(chr12).49	hsa-miR-1225-5p	YWHAZ	Functional MTI	Luciferase reporter assay//Western blotting//qRT-PCR	33442263
hsa-RMST_0004	circ(chr12).49	hsa-miR-1225-5p	FNDC3B	Functional MTI	Luciferase reporter assay//Western blotting//qRT-PCR//Immunoprecipitaion (IP)	36357650
hsa-RMST_0004	circ(chr12).49	hsa-miR-1238-3p	FMN2	Functional MTI	Immunohistochemistry (IHC)//Luciferase reporter assay//Microarray//qRT-PCR//Western blotting	32526477
hsa-RMST_0004	circ(chr12).49	hsa-miR-1238-3p	LHX2	Functional MTI	Immunohistochemistry (IHC)//Luciferase reporter assay//Microarray//qRT-PCR//Western blotting	32526477
hsa-RMST_0004	circ(chr12).49	hsa-miR-1257	NOTCH2	Functional MTI	Luciferase reporter assay//Western blotting//qRT-PCR//Flow cytometry	32566582
hsa-RMST_0004	circ(chr12).49	hsa-miR-127-3p	PRDM1	Functional MTI	qRT-PCR//Luciferase reporter assay//Western blot	19530237
hsa-RMST_0004	circ(chr12).49	hsa-miR-127-3p	XBP1	Functional MTI	Luciferase reporter assay	19530237
hsa-RMST_0004	circ(chr12).49	hsa-miR-127-3p	BCL6	Functional MTI	Luciferase reporter assay	17581274
hsa-RMST_0004	circ(chr12).49	hsa-miR-127-3p	BCL6	Functional MTI	Luciferase reporter assay//Microarray//Northern blot//qRT-PCR//Western blot	16766263
hsa-RMST_0004	circ(chr12).49	hsa-miR-127-3p	MMP13	Functional MTI	Luciferase reporter assay	23762330
hsa-RMST_0004	circ(chr12).49	hsa-miR-127-3p	MAPK4	Functional MTI	Luciferase reporter assay//qRT-PCR//Western blot	23880861
hsa-RMST_0004	circ(chr12).49	hsa-miR-127-3p	SKI	Functional MTI	Luciferase reporter assay//qRT-PCR//Western blot	24517116
hsa-RMST_0004	circ(chr12).49	hsa-miR-127-3p	RGMA	Functional MTI	Luciferase reporter assay//qRT-PCR//Western blot	24517116
hsa-RMST_0004	circ(chr12).49	hsa-miR-127-3p	ZWINT	Functional MTI	Luciferase reporter assay//qRT-PCR//Western blot	24517116
hsa-RMST_0004	circ(chr12).49	hsa-miR-127-3p	SERPINB9	Functional MTI	Luciferase reporter assay//qRT-PCR//Western blot	24517116
hsa-RMST_0004	circ(chr12).49	hsa-miR-127-3p	SFRP1	Functional MTI	Luciferase reporter assay//qRT-PCR//Western blot	24517116
hsa-RMST_0004	circ(chr12).49	hsa-miR-127-3p	KMT5A	Functional MTI	Luciferase reporter assay//Western blot	26707641
hsa-RMST_0004	circ(chr12).49	hsa-miR-127-3p	CDH11	Functional MTI	Luciferase reporter assay//Western blotting//qRT-PCR	33574696
hsa-RMST_0004	circ(chr12).49	hsa-miR-127-3p	ARF6	Functional MTI	Luciferase reporter assay//Western blotting//qRT-PCR	35678943
hsa-RMST_0004	circ(chr12).49	hsa-miR-127-5p	BLVRB	Functional MTI	Immunofluorescence//Luciferase reporter assay//qRT-PCR//Western blot	26708147
hsa-RMST_0004	circ(chr12).49	hsa-miR-127-5p	SNX5	Functional MTI	In situ hybridization//Luciferase reporter assay//qRT-PCR//Western blotting	33982667
hsa-RMST_0004	circ(chr12).49	hsa-miR-127-5p	HMGB2	Functional MTI	Luciferase reporter assay//Western blotting	32391592
hsa-RMST_0004	circ(chr12).49	hsa-miR-127-5p	CXCR4	Functional MTI	Western blotting//RNA-seq//Immunofluorescence//ELISA	31719921
hsa-RMST_0004	circ(chr12).49	hsa-miR-139-5p	IGF1R	Functional MTI	Luciferase reporter assay	22580051
hsa-RMST_0004	circ(chr12).49	hsa-miR-139-5p	FOS	Functional MTI	qRT-PCR//Western blot	23001723
hsa-RMST_0004	circ(chr12).49	hsa-miR-139-5p	MCL1	Functional MTI	Immunohistochemistry//Luciferase reporter assay//qRT-PCR//Western blot	23557151
hsa-RMST_0004	circ(chr12).49	hsa-miR-139-5p	CXCR4	Functional MTI	ChIP-seq//Flow//Immunohistochemistry//In situ hybridization//Luciferase reporter assay//Microarray//Northern blot//qRT-PCR//Western blot	21925125
hsa-RMST_0004	circ(chr12).49	hsa-miR-139-5p	JUN	Functional MTI	ChIP-seq//Flow//Luciferase reporter assay//qRT-PCR//Western blot	25499265
hsa-RMST_0004	circ(chr12).49	hsa-miR-139-5p	NR5A2	Functional MTI	Luciferase reporter assay//qRT-PCR//Western blot	24204738
hsa-RMST_0004	circ(chr12).49	hsa-miR-139-5p	IGF1R	Functional MTI	Luciferase reporter assay//Western blot//qRT-PCR	24942287
hsa-RMST_0004	circ(chr12).49	hsa-miR-139-5p	RAP1B	Functional MTI	Luciferase reporter assay//Western blot//qRT-PCR	24942287
hsa-RMST_0004	circ(chr12).49	hsa-miR-139-5p	ROCK2	Functional MTI	Luciferase reporter assay//Western blot//qRT-PCR	24942287
hsa-RMST_0004	circ(chr12).49	hsa-miR-139-5p	HRAS	Functional MTI	Luciferase reporter assay	24158791
hsa-RMST_0004	circ(chr12).49	hsa-miR-139-5p	NFKB1	Functional MTI	Luciferase reporter assay	24158791
hsa-RMST_0004	circ(chr12).49	hsa-miR-139-5p	PIK3CA	Functional MTI	Luciferase reporter assay	24158791
hsa-RMST_0004	circ(chr12).49	hsa-miR-139-5p	ZHX2	Functional MTI	Luciferase reporter assay	24158791
hsa-RMST_0004	circ(chr12).49	hsa-miR-139-5p	RHOT1	Functional MTI	Luciferase reporter assay	24158791
hsa-RMST_0004	circ(chr12).49	hsa-miR-139-5p	FAM162A	Functional MTI	Luciferase reporter assay	24333693
hsa-RMST_0004	circ(chr12).49	hsa-miR-139-5p	OIP5	Functional MTI	Luciferase reporter assay//qRT-PCR//Western blot	27916718
hsa-RMST_0004	circ(chr12).49	hsa-miR-139-5p	ACTC1	Functional MTI	Luciferase reporter assay	27139165
hsa-RMST_0004	circ(chr12).49	hsa-miR-139-5p	ADGRL4	Functional MTI	Luciferase reporter assay//Western blot	26449464
hsa-RMST_0004	circ(chr12).49	hsa-miR-139-5p	SMARCA4	Functional MTI	Northern blot//qRT-PCR//Western blot	27605510
hsa-RMST_0004	circ(chr12).49	hsa-miR-139-5p	TPD52	Functional MTI	Luciferase reporter assay//qRT-PCR//Western blot	27785063
hsa-RMST_0004	circ(chr12).49	hsa-miR-139-5p	MET	Functional MTI	Immunofluorescence//Luciferase reporter assay//qRT-PCR//Western blot	26497851
hsa-RMST_0004	circ(chr12).49	hsa-miR-139-5p	BCL2	Functional MTI	Luciferase reporter assay//qRT-PCR//Western blot	27244080
hsa-RMST_0004	circ(chr12).49	hsa-miR-139-5p	NOTCH1	Functional MTI	Luciferase reporter assay//qRT-PCR//Western blot	27738333
hsa-RMST_0004	circ(chr12).49	hsa-miR-139-5p	IGF1R	Functional MTI	Luciferase reporter assay//Western blot	26097570
hsa-RMST_0004	circ(chr12).49	hsa-miR-139-5p	NOTCH1	Functional MTI	Luciferase reporter assay//qRT-PCR//Western blot	26299922
hsa-RMST_0004	circ(chr12).49	hsa-miR-139-5p	FOS	Functional MTI	qRT-PCR//Western blot	27668889
hsa-RMST_0004	circ(chr12).49	hsa-miR-139-5p	PDE4D	Functional MTI	Immunoblot//Luciferase reporter assay//qRT-PCR	27383270
hsa-RMST_0004	circ(chr12).49	hsa-miR-139-5p	SOX9	Functional MTI	Immunohistochemistry (IHC)//Luciferase reporter assay//Western blotting	32343928
hsa-RMST_0004	circ(chr12).49	hsa-miR-139-5p	ATP7A	Functional MTI	Luciferase reporter assay//qRT-PCR//Western blotting	31839712
hsa-RMST_0004	circ(chr12).49	hsa-miR-139-5p	ABCC1	Functional MTI	Luciferase reporter assay//Western blotting//qRT-PCR	31750616
hsa-RMST_0004	circ(chr12).49	hsa-miR-139-5p	PMP22	Functional MTI	Luciferase reporter assay//qRT-PCR	32174796
hsa-RMST_0004	circ(chr12).49	hsa-miR-139-5p	HDGF	Functional MTI	Luciferase reporter assay//Western blotting//Immunohistochemistry (IHC)//qRT-PCR	32194674
hsa-RMST_0004	circ(chr12).49	hsa-miR-139-5p	NOTCH1	Functional MTI	Luciferase reporter assay//Western blotting//qRT-PCR	32913469
hsa-RMST_0004	circ(chr12).49	hsa-miR-139-5p	FOXD2-AS1	Functional MTI	Western blotting//qRT-PCR	31758243
hsa-RMST_0004	circ(chr12).49	hsa-miR-139-5p	BLVRA	Functional MTI	Western blotting//qRT-PCR	31758243
hsa-RMST_0004	circ(chr12).49	hsa-miR-139-5p	TCF4	Functional MTI	Luciferase reporter assay//Western blotting//Microarray//Immunohistochemistry (IHC)//Immunofluorescence//qRT-PCR//in vivo gain/loss-of-function experiments	32641995
hsa-RMST_0004	circ(chr12).49	hsa-miR-139-5p	DVL1	Functional MTI	Luciferase reporter assay//Western blotting//Microarray//Immunohistochemistry (IHC)//ChIP-seq//qRT-PCR//in vivo gain/loss-of-function experiments	32641995
hsa-RMST_0004	circ(chr12).49	hsa-miR-139-5p	KRAS	Functional MTI	Luciferase reporter assay//Western blotting//Microarray//Immunohistochemistry (IHC)//Immunofluorescence//ChIP-seq//qRT-PCR//in vivo gain/loss-of-function experiments	32641995
hsa-RMST_0004	circ(chr12).49	hsa-miR-139-5p	FOS	Functional MTI	Luciferase reporter assay//Western blotting//Microarray//Immunohistochemistry (IHC)//Immunofluorescence//ChIP-seq//in vivo gain/loss-of-function experiments	32641995
hsa-RMST_0004	circ(chr12).49	hsa-miR-139-5p	ZEB1	Functional MTI	Luciferase reporter assay//Western blotting//Microarray//Immunohistochemistry (IHC)//Immunofluorescence//ChIP-seq//qRT-PCR//in vivo gain/loss-of-function experiments	32641995
hsa-RMST_0004	circ(chr12).49	hsa-miR-139-5p	JUN	Functional MTI	Luciferase reporter assay//Western blotting//Microarray//Immunohistochemistry (IHC)//Immunofluorescence//ChIP-seq//in vivo gain/loss-of-function experiments	32641995
hsa-RMST_0004	circ(chr12).49	hsa-miR-139-5p	CTNNB1	Functional MTI	Luciferase reporter assay//Western blotting//Microarray//Immunohistochemistry (IHC)//Immunofluorescence//ChIP-seq//qRT-PCR//in vivo gain/loss-of-function experiments	32641995
hsa-RMST_0004	circ(chr12).49	hsa-miR-139-5p	FOXO1	Functional MTI	Western blotting//qRT-PCR//Flow cytometry	34249000
hsa-RMST_0004	circ(chr12).49	hsa-miR-139-5p	FOS	Functional MTI	Western blotting//qRT-PCR//Flow cytometry	34249000
hsa-RMST_0004	circ(chr12).49	hsa-miR-139-5p	JUN	Functional MTI	Western blotting//qRT-PCR//Flow cytometry	34249000
hsa-RMST_0004	circ(chr12).49	hsa-miR-139-5p	MAD2L1	Functional MTI	Luciferase reporter assay//Western blotting//qRT-PCR	33204298
hsa-RMST_0004	circ(chr12).49	hsa-miR-139-5p	TCF4	Functional MTI	Luciferase reporter assay//Western blotting//Microarray//Immunohistochemistry (IHC)//Immunofluorescence//ChIP-seq//qRT-PCR//In situ hybridization	32641995
hsa-RMST_0004	circ(chr12).49	hsa-miR-139-5p	DVL1	Functional MTI	Luciferase reporter assay//Western blotting//Microarray//Immunohistochemistry (IHC)//Immunofluorescence//ChIP-seq//qRT-PCR	32641995
hsa-RMST_0004	circ(chr12).49	hsa-miR-139-5p	KRAS	Functional MTI	Luciferase reporter assay//Western blotting//Microarray//Immunohistochemistry (IHC)//Immunofluorescence//ChIP-seq//qRT-PCR//In situ hybridization	32641995
hsa-RMST_0004	circ(chr12).49	hsa-miR-139-5p	FOS	Functional MTI	Luciferase reporter assay//Western blotting//Microarray//Immunohistochemistry (IHC)//Immunofluorescence//ChIP-seq//qRT-PCR	32641995
hsa-RMST_0004	circ(chr12).49	hsa-miR-139-5p	ZEB1	Functional MTI	Luciferase reporter assay//Western blotting//Microarray//Immunohistochemistry (IHC)//Immunofluorescence//ChIP-seq//qRT-PCR//In situ hybridization	32641995
hsa-RMST_0004	circ(chr12).49	hsa-miR-139-5p	JUN	Functional MTI	Luciferase reporter assay//Western blotting//Microarray//Immunohistochemistry (IHC)//Immunofluorescence//ChIP-seq//qRT-PCR//In situ hybridization	32641995
hsa-RMST_0004	circ(chr12).49	hsa-miR-139-5p	CTNNB1	Functional MTI	Luciferase reporter assay//Western blotting//Microarray//Immunohistochemistry (IHC)//Immunofluorescence//ChIP-seq//qRT-PCR//In situ hybridization	32641995
hsa-RMST_0004	circ(chr12).49	hsa-miR-139-5p	TMPO	Functional MTI	Luciferase reporter assay//Western blotting//qRT-PCR	31516562
hsa-RMST_0004	circ(chr12).49	hsa-miR-139-5p	YTHDF1	Functional MTI	Luciferase reporter assay//Western blotting//qRT-PCR	33708621
hsa-RMST_0004	circ(chr12).49	hsa-miR-139-5p	CXCR4	Functional MTI	Luciferase reporter assay//Western blotting//Microarray//qRT-PCR	34070538
hsa-RMST_0004	circ(chr12).49	hsa-miR-139-5p	TOP2A	Functional MTI	Luciferase reporter assay//Western blotting//Microarray//qRT-PCR//Immunoprecipitaion (IP)//Immunohistochemistry (IHC)//ChIP-seq	38008711
hsa-RMST_0004	circ(chr12).49	hsa-miR-139-5p	HOXA9	Functional MTI	Luciferase reporter assay//Western blotting//qRT-PCR//Immunoprecipitaion (IP)	35800618
hsa-RMST_0004	circ(chr12).49	hsa-miR-139-5p	SIRT1	Functional MTI	Western blotting	37794118
hsa-RMST_0004	circ(chr12).49	hsa-miR-139-5p	BAX	Functional MTI	Western blotting	37794118
hsa-RMST_0004	circ(chr12).49	hsa-miR-139-5p	CASP3	Functional MTI	Western blotting	37794118
hsa-RMST_0004	circ(chr12).49	hsa-miR-139-5p	BCL2	Functional MTI	Western blotting	37794118
hsa-RMST_0004	circ(chr12).49	hsa-miR-139-5p	PDE4D	Functional MTI	Luciferase reporter assay//Western blotting	37794118
hsa-RMST_0004	circ(chr12).49	hsa-miR-139-5p	BMPR1A	Functional MTI	Luciferase reporter assay//qRT-PCR//Immunoprecipitaion (IP)	38851743
hsa-RMST_0004	circ(chr12).49	hsa-miR-139-5p	ABALON	Functional MTI	Luciferase reporter assay	34849026
hsa-RMST_0004	circ(chr12).49	hsa-miR-139-5p	NOB1	Functional MTI	Luciferase reporter assay	34849026
hsa-RMST_0004	circ(chr12).49	hsa-miR-181a-2-3p	ZHX2	Functional MTI	Luciferase reporter assay	31880394
hsa-RMST_0004	circ(chr12).49	hsa-miR-181a-2-3p	MYLK	Functional MTI	Luciferase reporter assay//Western blotting//qRT-PCR//Immunoprecipitaion (IP)//Immunohistochemistry (IHC)//in vitro cullelar assays	34733825
hsa-RMST_0004	circ(chr12).49	hsa-miR-185-5p	RHOA	Functional MTI	Luciferase reporter assay//qRT-PCR//Western blot	21186079
hsa-RMST_0004	circ(chr12).49	hsa-miR-185-5p	CDC42	Functional MTI	Luciferase reporter assay//qRT-PCR//Western blot	21186079
hsa-RMST_0004	circ(chr12).49	hsa-miR-185-5p	SIX1	Functional MTI	Luciferase reporter assay//qRT-PCR//Quantitative proteomic approach//Western blot	20603620
hsa-RMST_0004	circ(chr12).49	hsa-miR-185-5p	NTRK3	Functional MTI	Luciferase reporter assay	21143953
hsa-RMST_0004	circ(chr12).49	hsa-miR-185-5p	DNMT1	Functional MTI	Immunoprecipitaion//Luciferase reporter assay//Microarray//Quantitative proteomic approach//Western blot	21962230
hsa-RMST_0004	circ(chr12).49	hsa-miR-185-5p	EPAS1	Functional MTI	Luciferase reporter assay//qRT-PCR	22745131
hsa-RMST_0004	circ(chr12).49	hsa-miR-185-5p	AR	Functional MTI	Luciferase reporter assay	23417242
hsa-RMST_0004	circ(chr12).49	hsa-miR-185-5p	SCARB1	Functional MTI	Luciferase reporter assay	23459944
hsa-RMST_0004	circ(chr12).49	hsa-miR-185-5p	ATR	Functional MTI	Flow//Microarray//qRT-PCR//Western blot	23807228
hsa-RMST_0004	circ(chr12).49	hsa-miR-185-5p	ARC	Functional MTI	Immunoprecipitaion//Luciferase reporter assay//qRT-PCR//Western blot	24763054
hsa-RMST_0004	circ(chr12).49	hsa-miR-185-5p	DNMT1	Functional MTI	Flow//Immunoprecipitaion//qRT-PCR//Western blot	23846337
hsa-RMST_0004	circ(chr12).49	hsa-miR-185-5p	EZH2	Functional MTI	Flow//Immunoprecipitaion//qRT-PCR//Western blot	23846337
hsa-RMST_0004	circ(chr12).49	hsa-miR-185-5p	MZB1	Functional MTI	Luciferase reporter assay//qRT-PCR//Western blot	24014023
hsa-RMST_0004	circ(chr12).49	hsa-miR-185-5p	MCM10	Functional MTI	Luciferase reporter assay//qRT-PCR//Western blot	24014023
hsa-RMST_0004	circ(chr12).49	hsa-miR-185-5p	CAMK4	Functional MTI	Luciferase reporter assay//qRT-PCR//Western blot	24014023
hsa-RMST_0004	circ(chr12).49	hsa-miR-185-5p	HMGA1	Functional MTI	Luciferase reporter assay//qRT-PCR//Western blot	24014023
hsa-RMST_0004	circ(chr12).49	hsa-miR-185-5p	NFATC3	Functional MTI	Luciferase reporter assay//qRT-PCR//Western blot	24014023
hsa-RMST_0004	circ(chr12).49	hsa-miR-185-5p	IGF1R	Functional MTI	Luciferase reporter assay//qRT-PCR//Western blot	24014023
hsa-RMST_0004	circ(chr12).49	hsa-miR-185-5p	DUSP4	Functional MTI	Luciferase reporter assay//qRT-PCR//Western blot	24014023
hsa-RMST_0004	circ(chr12).49	hsa-miR-185-5p	EPHB2	Functional MTI	ELISA//Flow//Luciferase reporter assay//qRT-PCR//Western blot	24803159
hsa-RMST_0004	circ(chr12).49	hsa-miR-185-5p	AQP3	Functional MTI	Luciferase reporter assay//Western blot	24070899
hsa-RMST_0004	circ(chr12).49	hsa-miR-185-5p	CASP14	Functional MTI	Luciferase reporter assay//Western blot	24070899
hsa-RMST_0004	circ(chr12).49	hsa-miR-185-5p	ALOX12	Functional MTI	Luciferase reporter assay//Western blot	24070899
hsa-RMST_0004	circ(chr12).49	hsa-miR-185-5p	SREBF1	Functional MTI	Luciferase reporter assay//qRT-PCR//Western blot	23951060
hsa-RMST_0004	circ(chr12).49	hsa-miR-185-5p	SREBF2	Functional MTI	Luciferase reporter assay//qRT-PCR//Western blot	23951060
hsa-RMST_0004	circ(chr12).49	hsa-miR-185-5p	DNMT1	Functional MTI	qRT-PCR//Luciferase reporter assay//Western blot	23318422
hsa-RMST_0004	circ(chr12).49	hsa-miR-185-5p	STIM1	Functional MTI	Luciferase reporter assay	25531324
hsa-RMST_0004	circ(chr12).49	hsa-miR-185-5p	SMAD7	Functional MTI	Luciferase reporter assay//qRT-PCR//Western blot	26390174
hsa-RMST_0004	circ(chr12).49	hsa-miR-185-5p	TRIM29	Functional MTI	Luciferase reporter assay//qRT-PCR//Western blot	26191199
hsa-RMST_0004	circ(chr12).49	hsa-miR-185-5p	SREBF2	Functional MTI	Luciferase reporter assay//qRT-PCR//Western blot	25914460
hsa-RMST_0004	circ(chr12).49	hsa-miR-185-5p	RHOA	Functional MTI	qRT-PCR//Western blot	27250838
hsa-RMST_0004	circ(chr12).49	hsa-miR-185-5p	NFATC3	Functional MTI	Luciferase reporter assay//qRT-PCR//Western blot	25767890
hsa-RMST_0004	circ(chr12).49	hsa-miR-185-5p	POT1	Functional MTI	Luciferase reporter assay//Western blotting//Immunofluorescence//qRT-PCR//In situ hybridization	32687062
hsa-RMST_0004	circ(chr12).49	hsa-miR-185-5p	NPHS2	Functional MTI	Luciferase reporter assay//Western blotting//Immunohistochemistry (IHC)//qRT-PCR	33977784
hsa-RMST_0004	circ(chr12).49	hsa-miR-185-5p	NPHS2	Functional MTI	Luciferase reporter assay//Western blotting//Microarray//Immunoprecipitaion (IP)//Immunohistochemistry (IHC)//qRT-PCR	33977784
hsa-RMST_0004	circ(chr12).49	hsa-miR-185-5p	STIM1	Functional MTI	Luciferase reporter assay//Western blotting//qRT-PCR	36677874
hsa-RMST_0004	circ(chr12).49	hsa-miR-212-5p	TJP1	Functional MTI	Luciferase reporter assay//Western blot	26692142
hsa-RMST_0004	circ(chr12).49	hsa-miR-212-5p	ASB2	Functional MTI	Luciferase reporter assay//RNA-seq//qRT-PCR	33777926
hsa-RMST_0004	circ(chr12).49	hsa-miR-212-5p	SIRT2	Functional MTI	Luciferase reporter assay//Western blotting//qRT-PCR	34117507
hsa-RMST_0004	circ(chr12).49	hsa-miR-212-5p	CNR1	Functional MTI	Luciferase reporter assay//Western blotting//qRT-PCR	35978628
hsa-RMST_0004	circ(chr12).49	hsa-miR-212-5p	GRIA3	Functional MTI	Luciferase reporter assay//Western blotting//qRT-PCR	34652536
hsa-RMST_0004	circ(chr12).49	hsa-miR-26b-3p	ESR1	Functional MTI	Luciferase reporter assay	26723394
hsa-RMST_0004	circ(chr12).49	hsa-miR-26b-3p	PTEN	Functional MTI	Luciferase reporter assay//Western blotting//qRT-PCR	33634678
hsa-RMST_0004	circ(chr12).49	hsa-miR-26b-3p	POLR1H	Functional MTI	Luciferase reporter assay//Western blotting//Immunohistochemistry (IHC)//qRT-PCR	31637871
hsa-RMST_0004	circ(chr12).49	hsa-miR-26b-3p	KEAP1	Functional MTI	Western blotting//qRT-PCR	32104267
hsa-RMST_0004	circ(chr12).49	hsa-miR-26b-3p	CREB1	Functional MTI	Luciferase reporter assay//Western blotting//qRT-PCR	38597450
hsa-RMST_0004	circ(chr12).49	hsa-miR-26b-3p	CEP135	Functional MTI	Luciferase reporter assay//Western blotting//qRT-PCR	36820950
hsa-RMST_0004	circ(chr12).49	hsa-miR-27a-5p	MXI1	Functional MTI	Luciferase reporter assay//qRT-PCR//Western blot	23254855
hsa-RMST_0004	circ(chr12).49	hsa-miR-27a-5p	PPARA	Functional MTI	Luciferase reporter assay//Western blot	27910957
hsa-RMST_0004	circ(chr12).49	hsa-miR-27a-5p	VAV3	Functional MTI	ELISA//Immunohistochemistry (IHC)//Luciferase reporter assay//qRT-PCR	32546573
hsa-RMST_0004	circ(chr12).49	hsa-miR-27a-5p	SIRT1	Functional MTI	Luciferase reporter assay//Western blotting//Microarray//Immunofluorescence//qRT-PCR//Flow cytometry	32790210
hsa-RMST_0004	circ(chr12).49	hsa-miR-27a-5p	SMAD2	Functional MTI	Luciferase reporter assay//Western blotting//Microarray//Immunofluorescence//qRT-PCR//Flow cytometry	32790210
hsa-RMST_0004	circ(chr12).49	hsa-miR-27a-5p	MMP1	Functional MTI	Luciferase reporter assay//Western blotting//Microarray//Immunofluorescence//qRT-PCR//Flow cytometry	32790210
hsa-RMST_0004	circ(chr12).49	hsa-miR-27a-5p	BCL2	Functional MTI	Luciferase reporter assay//Western blotting//Microarray//Immunofluorescence//qRT-PCR//Flow cytometry	32790210
hsa-RMST_0004	circ(chr12).49	hsa-miR-27a-5p	SMAD4	Functional MTI	Luciferase reporter assay//Western blotting//qRT-PCR	31710594
hsa-RMST_0004	circ(chr12).49	hsa-miR-27a-5p	SPI1	Functional MTI	Luciferase reporter assay//Western blotting//RNA-seq//qRT-PCR	34201504
hsa-RMST_0004	circ(chr12).49	hsa-miR-27a-5p	CPEB3	Functional MTI	Luciferase reporter assay//RNA-seq//qRT-PCR	33052608
hsa-RMST_0004	circ(chr12).49	hsa-miR-27a-5p	TIMP3	Functional MTI	Luciferase reporter assay//RNA-seq//qRT-PCR	33052608
hsa-RMST_0004	circ(chr12).49	hsa-miR-3127-3p	FOXD2-AS1	Functional MTI	Luciferase reporter assay//Western blotting//qRT-PCR	31928563
hsa-RMST_0004	circ(chr12).49	hsa-miR-3189-3p	SF3B2	Functional MTI	qRT-PCR//Luciferase reporter assay//Western blot	25645911
hsa-RMST_0004	circ(chr12).49	hsa-miR-3189-3p	ARHGEF25	Functional MTI	qRT-PCR//Luciferase reporter assay//Western blot	25645911
hsa-RMST_0004	circ(chr12).49	hsa-miR-3189-3p	MYC	Functional MTI	Luciferase reporter assay//Western blotting//qRT-PCR	35642054
hsa-RMST_0004	circ(chr12).49	hsa-miR-3194-3p	KCNMB2	Functional MTI	Luciferase reporter assay//Western blotting//qRT-PCR//In situ hybridization//Flow cytometry	34026626
hsa-RMST_0004	circ(chr12).49	hsa-miR-3194-3p	SMAD5	Functional MTI	Luciferase reporter assay//Western blotting//qRT-PCR//In situ hybridization//Flow cytometry	34026626
hsa-RMST_0004	circ(chr12).49	hsa-miR-3194-3p	AQP1	Functional MTI	Luciferase reporter assay//Western blotting//qRT-PCR	32903818
hsa-RMST_0004	circ(chr12).49	hsa-miR-329-5p	FAP	Functional MTI	Luciferase reporter assay//Western blotting//qRT-PCR	38459511
hsa-RMST_0004	circ(chr12).49	hsa-miR-338-3p	ZBTB18	Functional MTI	qRT-PCR//Western blot	18684991
hsa-RMST_0004	circ(chr12).49	hsa-miR-338-3p	DAB2IP	Functional MTI	qRT-PCR//Western blot	18684991
hsa-RMST_0004	circ(chr12).49	hsa-miR-338-3p	MAP1A	Functional MTI	qRT-PCR//Western blot	18684991
hsa-RMST_0004	circ(chr12).49	hsa-miR-338-3p	NOVA1	Functional MTI	qRT-PCR//Western blot	18684991
hsa-RMST_0004	circ(chr12).49	hsa-miR-338-3p	UBE2Q1	Functional MTI	qRT-PCR//Western blot	18684991
hsa-RMST_0004	circ(chr12).49	hsa-miR-338-3p	PLA2G4B	Functional MTI	Immunoblot//Immunocytochemistry//Luciferase reporter assay//Microarray//qRT-PCR	18991333
hsa-RMST_0004	circ(chr12).49	hsa-miR-338-3p	SMO	Functional MTI	Luciferase reporter assay//qRT-PCR//Western blot	21671467
hsa-RMST_0004	circ(chr12).49	hsa-miR-338-3p	CCND1	Functional MTI	Luciferase reporter assay	22942717
hsa-RMST_0004	circ(chr12).49	hsa-miR-338-3p	CCND1	Functional MTI	Luciferase reporter assay	22912826
hsa-RMST_0004	circ(chr12).49	hsa-miR-338-3p	SMO	Functional MTI	Western blot;qRT-PCR	21671467
hsa-RMST_0004	circ(chr12).49	hsa-miR-338-3p	MMP9	Functional MTI	Western blot;qRT-PCR	21671467
hsa-RMST_0004	circ(chr12).49	hsa-miR-338-3p	PREX2	Functional MTI	Immunofluorescence//Microarray//Western blot	24140344
hsa-RMST_0004	circ(chr12).49	hsa-miR-338-3p	SMO	Functional MTI	Western blot	23599646
hsa-RMST_0004	circ(chr12).49	hsa-miR-338-3p	SSX2IP	Functional MTI	Immunohistochemistry//Luciferase reporter assay//qRT-PCR//Western blot	23826132
hsa-RMST_0004	circ(chr12).49	hsa-miR-338-3p	PREX2	Functional MTI	Immunohistochemistry//Luciferase reporter assay//qRT-PCR//Western blot	24375644
hsa-RMST_0004	circ(chr12).49	hsa-miR-338-3p	NRP1	Functional MTI	Immunohistochemistry//Luciferase reporter assay//qRT-PCR//Western blot	24736504
hsa-RMST_0004	circ(chr12).49	hsa-miR-338-3p	ZEB2	Functional MTI	Immunohistochemistry//In situ hybridization//Luciferase reporter assay//qRT-PCR//Western blot	25945841
hsa-RMST_0004	circ(chr12).49	hsa-miR-338-3p	MACC1	Functional MTI	Immunohistochemistry//In situ hybridization//Luciferase reporter assay//qRT-PCR//Western blot	25945841
hsa-RMST_0004	circ(chr12).49	hsa-miR-338-3p	SOX4	Functional MTI	Luciferase reporter assay//Western blot	26252944
hsa-RMST_0004	circ(chr12).49	hsa-miR-338-3p	ADAM17	Functional MTI	Luciferase reporter assay//qRT-PCR//Western blot	26617808
hsa-RMST_0004	circ(chr12).49	hsa-miR-338-3p	MACC1	Functional MTI	Luciferase reporter assay//qRT-PCR//Western blot	26936749
hsa-RMST_0004	circ(chr12).49	hsa-miR-338-3p	IRS2	Functional MTI	Luciferase reporter assay//qRT-PCR//Western blot	28123847
hsa-RMST_0004	circ(chr12).49	hsa-miR-338-3p	MACC1	Functional MTI	Luciferase reporter assay//qRT-PCR//Western blot	27694002
hsa-RMST_0004	circ(chr12).49	hsa-miR-338-3p	NKX2-1	Functional MTI	Luciferase reporter assay//Western blotting	32965722
hsa-RMST_0004	circ(chr12).49	hsa-miR-338-3p	ARFIP2	Functional MTI	Luciferase reporter assay//Western blotting//Immunoprecipitaion (IP)//qRT-PCR	33837886
hsa-RMST_0004	circ(chr12).49	hsa-miR-338-3p	KDR	Functional MTI	Immunoprecipitaion (IP)//Luciferase reporter assay//qRT-PCR//Western blotting	33837886
hsa-RMST_0004	circ(chr12).49	hsa-miR-338-3p	RUNX1	Functional MTI	Luciferase reporter assay//Western blotting//Microarray//qRT-PCR//Flow cytometry	32386260
hsa-RMST_0004	circ(chr12).49	hsa-miR-338-3p	MMP2	Functional MTI	Luciferase reporter assay//Western blotting//qRT-PCR//Flow cytometry	33817311
hsa-RMST_0004	circ(chr12).49	hsa-miR-338-3p	NRP1	Functional MTI	Western blotting//Microarray//qRT-PCR	33262463
hsa-RMST_0004	circ(chr12).49	hsa-miR-338-3p	HOXA3	Functional MTI	Luciferase reporter assay//qRT-PCR	31496747
hsa-RMST_0004	circ(chr12).49	hsa-miR-338-3p	HIPK3	Functional MTI	Luciferase reporter assay//qRT-PCR	33105143
hsa-RMST_0004	circ(chr12).49	hsa-miR-338-3p	BANCR	Functional MTI	Luciferase reporter assay//Western blotting//qRT-PCR	32945416
hsa-RMST_0004	circ(chr12).49	hsa-miR-338-3p	IGF1R	Functional MTI	Luciferase reporter assay//Western blotting//qRT-PCR	32945416
hsa-RMST_0004	circ(chr12).49	hsa-miR-338-3p	NR2F1-AS1	Functional MTI	Luciferase reporter assay//Western blotting//qRT-PCR	32548873
hsa-RMST_0004	circ(chr12).49	hsa-miR-338-3p	AKR1C1	Functional MTI	Luciferase reporter assay//Western blotting//qRT-PCR//Immunoprecipitaion (IP)//Immunofluorescence	38472205
hsa-RMST_0004	circ(chr12).49	hsa-miR-338-3p	NEAT1	Functional MTI	Luciferase reporter assay//Western blotting//qRT-PCR//Immunoprecipitaion (IP)//Immunofluorescence	38472205
hsa-RMST_0004	circ(chr12).49	hsa-miR-338-3p	RUNX2	Functional MTI	Luciferase reporter assay//Western blotting//qRT-PCR//Immunofluorescence//Flow cytometry//ELISA	36572886
hsa-RMST_0004	circ(chr12).49	hsa-miR-338-3p	STAT1	Functional MTI	Luciferase reporter assay//Western blotting//qRT-PCR	37479855
hsa-RMST_0004	circ(chr12).49	hsa-miR-338-3p	RPS23	Functional MTI	Luciferase reporter assay//Western blotting//qRT-PCR	36562844
hsa-RMST_0004	circ(chr12).49	hsa-miR-338-3p	GLS	Functional MTI	Luciferase reporter assay//Western blotting//qRT-PCR	36050752
hsa-RMST_0004	circ(chr12).49	hsa-miR-339-5p	PTP4A1	Functional MTI	Luciferase reporter assay//qRT-PCR//Western blot	23696794
hsa-RMST_0004	circ(chr12).49	hsa-miR-339-5p	BCL6	Functional MTI	Immunohistochemistry//Luciferase reporter assay//Western blot	24917186
hsa-RMST_0004	circ(chr12).49	hsa-miR-339-5p	BACE1	Functional MTI	Luciferase reporter assay//qRT-PCR//Western blot	24352696
hsa-RMST_0004	circ(chr12).49	hsa-miR-339-5p	NOVA1	Functional MTI	Luciferase reporter assay//qRT-PCR//Western blot	26391641
hsa-RMST_0004	circ(chr12).49	hsa-miR-339-5p	SIRT2	Functional MTI	Luciferase reporter assay//Western blotting//Immunofluorescence//qRT-PCR//ELISA	33849089
hsa-RMST_0004	circ(chr12).49	hsa-miR-3622b-5p	EGFR	Functional MTI	Luciferase reporter assay	27611943
hsa-RMST_0004	circ(chr12).49	hsa-miR-3622b-5p	EGFR	Functional MTI	Luciferase reporter assay//Western blotting//RNA-seq	32371581
hsa-RMST_0004	circ(chr12).49	hsa-miR-370-3p	MAP3K8	Functional MTI	Luciferase reporter assay//Western blot	17621267
hsa-RMST_0004	circ(chr12).49	hsa-miR-370-3p	MAP3K8	Functional MTI	Luciferase reporter assay	17621267
hsa-RMST_0004	circ(chr12).49	hsa-miR-370-3p	CPT1A	Functional MTI	Luciferase reporter assay//qRT-PCR//Western blot	20124555
hsa-RMST_0004	circ(chr12).49	hsa-miR-370-3p	TGFBR2	Functional MTI	GFP reporter assay//LacZ reporter assay//Luciferase reporter assay//qRT-PCR//Western blot	21666718
hsa-RMST_0004	circ(chr12).49	hsa-miR-370-3p	NF1	Functional MTI	Luciferase reporter assay	23077663
hsa-RMST_0004	circ(chr12).49	hsa-miR-370-3p	FOXO1	Functional MTI	Luciferase reporter assay//qRT-PCR//Western blot	23721824
hsa-RMST_0004	circ(chr12).49	hsa-miR-370-3p	FOXM1	Functional MTI	Luciferase reporter assay	24055400
hsa-RMST_0004	circ(chr12).49	hsa-miR-370-3p	FOXM1	Functional MTI	Luciferase reporter assay//qRT-PCR//Western blot	23576572
hsa-RMST_0004	circ(chr12).49	hsa-miR-370-3p	FOXO1	Functional MTI	Flow//Luciferase reporter assay//qRT-PCR//Western blot	23029264
hsa-RMST_0004	circ(chr12).49	hsa-miR-370-3p	FOXM1	Functional MTI	Luciferase reporter assay//Western blot	22900969
hsa-RMST_0004	circ(chr12).49	hsa-miR-370-3p	LIN28A	Functional MTI	Luciferase reporter assay	23729669
hsa-RMST_0004	circ(chr12).49	hsa-miR-370-3p	TCEAL1	Functional MTI	ChIP-seq//Flow//Immunofluorescence//qRT-PCR//Western blot	25447520
hsa-RMST_0004	circ(chr12).49	hsa-miR-370-3p	MGMT	Functional MTI	Luciferase reporter assay	23340988
hsa-RMST_0004	circ(chr12).49	hsa-miR-370-3p	CTNNB1	Functional MTI	Luciferase reporter assay	27138069
hsa-RMST_0004	circ(chr12).49	hsa-miR-370-3p	FOXM1	Functional MTI	Luciferase reporter assay//qRT-PCR//Western blot	26617733
hsa-RMST_0004	circ(chr12).49	hsa-miR-370-3p	MGMT	Functional MTI	Luciferase reporter assay//Western blot	27595933
hsa-RMST_0004	circ(chr12).49	hsa-miR-370-3p	RAB17	Functional MTI	Luciferase reporter assay//qRT-PCR//Western blotting	33380810
hsa-RMST_0004	circ(chr12).49	hsa-miR-370-3p	CDK6	Functional MTI	Luciferase reporter assay//qRT-PCR//Western blotting	33380810
hsa-RMST_0004	circ(chr12).49	hsa-miR-370-3p	RAB17	Functional MTI	Flow cytometry//Luciferase reporter assay//qRT-PCR//Western blotting	33380810
hsa-RMST_0004	circ(chr12).49	hsa-miR-370-3p	HERPUD1	Functional MTI	Luciferase reporter assay//Western blotting//Immunoprecipitaion (IP)//Immunofluorescence//qRT-PCR//In situ hybridization//Flow cytometry	32999631
hsa-RMST_0004	circ(chr12).49	hsa-miR-370-3p	AGFG1	Functional MTI	Luciferase reporter assay//Western blotting//Immunoprecipitaion (IP)//qRT-PCR//In situ hybridization//Flow cytometry	31703640
hsa-RMST_0004	circ(chr12).49	hsa-miR-370-3p	RAF1	Functional MTI	Luciferase reporter assay//Western blotting//Immunoprecipitaion (IP)//qRT-PCR//In situ hybridization//Flow cytometry	31703640
hsa-RMST_0004	circ(chr12).49	hsa-miR-370-3p	IL15RA	Functional MTI	Luciferase reporter assay	31513636
hsa-RMST_0004	circ(chr12).49	hsa-miR-370-3p	SMO	Functional MTI	Luciferase reporter assay//Western blotting//qRT-PCR	32945196
hsa-RMST_0004	circ(chr12).49	hsa-miR-370-3p	TWIST1	Functional MTI	Luciferase reporter assay//Western blotting//qRT-PCR//EMSA	36083239
hsa-RMST_0004	circ(chr12).49	hsa-miR-370-3p	SNAI1	Functional MTI	Luciferase reporter assay//Western blotting//qRT-PCR//EMSA	36083239
hsa-RMST_0004	circ(chr12).49	hsa-miR-370-3p	CASP1	Functional MTI	Luciferase reporter assay//Western blotting//qRT-PCR	36735415
hsa-RMST_0004	circ(chr12).49	hsa-miR-370-3p	HCG18	Functional MTI	Luciferase reporter assay//Western blotting//qRT-PCR//Immunoprecipitaion (IP)	34618022
hsa-RMST_0004	circ(chr12).49	hsa-miR-370-3p	EGFR	Functional MTI	Luciferase reporter assay//Western blotting//qRT-PCR//Immunoprecipitaion (IP)	34618022
hsa-RMST_0004	circ(chr12).49	hsa-miR-432-5p	ADAR	Functional MTI	Luciferase reporter assay	23728176
hsa-RMST_0004	circ(chr12).49	hsa-miR-432-5p	NES	Functional MTI	Flow//Immunocytochemistry//Luciferase reporter assay//qRT-PCR//Western blot	24657437
hsa-RMST_0004	circ(chr12).49	hsa-miR-432-5p	RCOR1	Functional MTI	Flow//Immunocytochemistry//Luciferase reporter assay//qRT-PCR//Western blot	24657437
hsa-RMST_0004	circ(chr12).49	hsa-miR-432-5p	MECP2	Functional MTI	Flow//Immunocytochemistry//Luciferase reporter assay//qRT-PCR//Western blot	24657437
hsa-RMST_0004	circ(chr12).49	hsa-miR-432-5p	CDR1	Functional MTI	Luciferase reporter assay//Microarray//qRT-PCR//Western blotting	33593338
hsa-RMST_0004	circ(chr12).49	hsa-miR-432-5p	MGST3	Functional MTI	Luciferase reporter assay//Western blotting//RNA-seq//qRT-PCR//In situ hybridization	32158694
hsa-RMST_0004	circ(chr12).49	hsa-miR-432-5p	SYT7	Functional MTI	Luciferase reporter assay//Immunohistochemistry (IHC)	31663645
hsa-RMST_0004	circ(chr12).49	hsa-miR-432-5p	FN1	Functional MTI	Luciferase reporter assay//Western blotting//qRT-PCR	31423213
hsa-RMST_0004	circ(chr12).49	hsa-miR-432-5p	DLL1	Functional MTI	Luciferase reporter assay//Western blotting//Immunoprecipitaion (IP)//qRT-PCR	33902591
hsa-RMST_0004	circ(chr12).49	hsa-miR-432-5p	PDGFB	Functional MTI	Luciferase reporter assay//Western blotting//qRT-PCR	33846539
hsa-RMST_0004	circ(chr12).49	hsa-miR-432-5p	HDAC4	Functional MTI	Luciferase reporter assay//Western blotting//qRT-PCR	33116874
hsa-RMST_0004	circ(chr12).49	hsa-miR-432-5p	BCL2	Functional MTI	Luciferase reporter assay//Western blotting//qRT-PCR	34532813
hsa-RMST_0004	circ(chr12).49	hsa-miR-432-5p	SOX9	Functional MTI	Luciferase reporter assay//Western blotting//qRT-PCR//Immunofluorescence//Flow cytometry	37555796
hsa-RMST_0004	circ(chr12).49	hsa-miR-433-3p	FGF20	Functional MTI	Luciferase reporter assay//Western blot	18252210
hsa-RMST_0004	circ(chr12).49	hsa-miR-433-3p	GRB2	Functional MTI	Luciferase reporter assay//Western blot	19531230
hsa-RMST_0004	circ(chr12).49	hsa-miR-433-3p	FGF20	Functional MTI	Luciferase reporter assay	18252210
hsa-RMST_0004	circ(chr12).49	hsa-miR-433-3p	RUNX2	Functional MTI	Luciferase reporter assay	23353875
hsa-RMST_0004	circ(chr12).49	hsa-miR-433-3p	CFTR	Functional MTI	Luciferase reporter assay	23555973
hsa-RMST_0004	circ(chr12).49	hsa-miR-433-3p	KRAS	Functional MTI	Luciferase reporter assay//qRT-PCR//Western blot	23880861
hsa-RMST_0004	circ(chr12).49	hsa-miR-433-3p	AZIN1	Functional MTI	ChIP-seq//Immunohistochemistry//In situ hybridization//Luciferase reporter assay//qRT-PCR//Western blot	23868013
hsa-RMST_0004	circ(chr12).49	hsa-miR-433-3p	TYMS	Functional MTI	Luciferase reporter assay//qRT-PCR//Western blot	23915286
hsa-RMST_0004	circ(chr12).49	hsa-miR-433-3p	MET	Functional MTI	Luciferase reporter assay	26844702
hsa-RMST_0004	circ(chr12).49	hsa-miR-433-3p	CREB1	Functional MTI	Luciferase reporter assay	26844702
hsa-RMST_0004	circ(chr12).49	hsa-miR-433-3p	HIF1A	Functional MTI	Luciferase reporter assay//qRT-PCR//Western blot	27815672
hsa-RMST_0004	circ(chr12).49	hsa-miR-433-3p	CREB1	Functional MTI	Luciferase reporter assay//Western blotting//qRT-PCR	34004029
hsa-RMST_0004	circ(chr12).49	hsa-miR-4653-3p	FRS2	Functional MTI	Immunohistochemistry//Luciferase reporter assay//Microarray//qRT-PCR//Western blot	27533459
hsa-RMST_0004	circ(chr12).49	hsa-miR-5572	SLC30A3	Functional MTI	Luciferase reporter assay//Western blotting//Microarray//qRT-PCR	32599739
hsa-RMST_0004	circ(chr12).49	hsa-miR-582-5p	MCL1	Functional MTI	Luciferase reporter assay//Western blot	20829195
hsa-RMST_0004	circ(chr12).49	hsa-miR-582-5p	EFNB2	Functional MTI	Luciferase reporter assay//Western blot//qRT-PCR	25176332
hsa-RMST_0004	circ(chr12).49	hsa-miR-582-5p	CREB1	Functional MTI	Luciferase reporter assay//Microarray//qRT-PCR//Western blot	26978739
hsa-RMST_0004	circ(chr12).49	hsa-miR-582-5p	RAB27A	Functional MTI	Luciferase reporter assay//qRT-PCR//Western blot	26384136
hsa-RMST_0004	circ(chr12).49	hsa-miR-582-5p	F2RL2	Functional MTI	Luciferase reporter assay//qRT-PCR	36540097
hsa-RMST_0004	circ(chr12).49	hsa-miR-6165	STRN4	Functional MTI	Luciferase reporter assay//qRT-PCR	32184620
hsa-RMST_0004	circ(chr12).49	hsa-miR-760	CSNK2A1	Functional MTI	Immunoblot//Luciferase reporter assay//qRT-PCR//Western blot	23137536
hsa-RMST_0004	circ(chr12).49	hsa-miR-760	ITGA5	Functional MTI	Western blotting//Immunohistochemistry (IHC)//qRT-PCR	32089706
hsa-RMST_0004	circ(chr12).49	hsa-miR-760	ATXN1	Functional MTI	Luciferase reporter assay//Western blotting//qRT-PCR	32763910
hsa-RMST_0004	circ(chr12).49	hsa-miR-760	ETS1	Functional MTI	Luciferase reporter assay//Western blotting//Immunoprecipitaion (IP)//qRT-PCR	34184952
hsa-RMST_0004	circ(chr12).49	hsa-miR-892b	MCL1	Functional MTI	Luciferase reporter assay//Western blot	20829195
hsa-RMST_0004	circ(chr12).49	hsa-miR-892b	LPAR1	Functional MTI	Luciferase reporter assay//Western blotting//Microarray//qRT-PCR	31851778
hsa-FNDC3B_0004	circFNDC3B(5,6).1	hsa-miR-103a-2-5p	STAT1	Functional MTI	Luciferase reporter assay//Western blotting//Microarray//Immunohistochemistry (IHC)//Immunofluorescence//qRT-PCR//In situ hybridization//Flow cytometry	32549769
hsa-FNDC3B_0004	circFNDC3B(5,6).1	hsa-miR-103a-2-5p	SPHK1	Functional MTI	Luciferase reporter assay//Western blotting//qRT-PCR	31652455
hsa-FNDC3B_0004	circFNDC3B(5,6).1	hsa-miR-103b	ADAMTS5	Functional MTI	Luciferase reporter assay//Western blotting//qRT-PCR	32700984
hsa-FNDC3B_0004	circFNDC3B(5,6).1	hsa-miR-1225-5p	IRS1	Functional MTI	Immunofluorescence//Immunohistochemistry//Luciferase reporter assay//Microarray//qRT-PCR//Western blot	26684358
hsa-FNDC3B_0004	circFNDC3B(5,6).1	hsa-miR-1225-5p	YWHAZ	Functional MTI	Luciferase reporter assay//Western blotting//qRT-PCR	33442263
hsa-FNDC3B_0004	circFNDC3B(5,6).1	hsa-miR-1225-5p	FNDC3B	Functional MTI	Luciferase reporter assay//Western blotting//qRT-PCR//Immunoprecipitaion (IP)	36357650
hsa-FNDC3B_0004	circFNDC3B(5,6).1	hsa-miR-125a-3p	GPC4	Functional MTI	Luciferase reporter assay	22644326
hsa-FNDC3B_0004	circFNDC3B(5,6).1	hsa-miR-125a-3p	RHOA	Functional MTI	Immunofluorescence//Luciferase reporter assay//qRT-PCR	23525486
hsa-FNDC3B_0004	circFNDC3B(5,6).1	hsa-miR-125a-3p	FYN	Functional MTI	Luciferase reporter assay	23606749
hsa-FNDC3B_0004	circFNDC3B(5,6).1	hsa-miR-125a-3p	PRDM1	Functional MTI	Chromatin immunoprecipitation//Microarray//qRT-PCR//Western blot	28052011
hsa-FNDC3B_0004	circFNDC3B(5,6).1	hsa-miR-125a-3p	GIT1	Functional MTI	Luciferase reporter assay//qRT-PCR//Western blot	28101188
hsa-FNDC3B_0004	circFNDC3B(5,6).1	hsa-miR-125a-3p	MTA1	Functional MTI	Luciferase reporter assay//qRT-PCR//Western blot	25998575
hsa-FNDC3B_0004	circFNDC3B(5,6).1	hsa-miR-125a-3p	MTA1	Functional MTI	Luciferase reporter assay//qRT-PCR//Western blot	28088556
hsa-FNDC3B_0004	circFNDC3B(5,6).1	hsa-miR-125a-3p	IL23R	Functional MTI	Flow//Luciferase reporter assay//qRT-PCR	25863684
hsa-FNDC3B_0004	circFNDC3B(5,6).1	hsa-miR-125a-3p	RHOA	Functional MTI	Luciferase reporter assay//Microarray//qRT-PCR//Western blot	26148871
hsa-FNDC3B_0004	circFNDC3B(5,6).1	hsa-miR-125a-3p	GAS7	Functional MTI	Luciferase reporter assay//qRT-PCR	32163190
hsa-FNDC3B_0004	circFNDC3B(5,6).1	hsa-miR-125a-3p	SLC8A3	Functional MTI	Luciferase reporter assay//Microarray//Immunofluorescence//Immunocytochemistry (ICC)	32163190
hsa-FNDC3B_0004	circFNDC3B(5,6).1	hsa-miR-125a-3p	GAS7	Functional MTI	Luciferase reporter assay//Microarray//Immunofluorescence//Immunocytochemistry (ICC)	32163190
hsa-FNDC3B_0004	circFNDC3B(5,6).1	hsa-miR-125a-3p	DICER1	Functional MTI	Luciferase reporter assay//Western blotting//qRT-PCR	33158935
hsa-FNDC3B_0004	circFNDC3B(5,6).1	hsa-miR-125a-3p	MTDH	Functional MTI	Luciferase reporter assay//Western blotting//qRT-PCR	31901156
hsa-FNDC3B_0004	circFNDC3B(5,6).1	hsa-miR-125a-3p	HDAC1	Functional MTI	Luciferase reporter assay//Western blotting//Immunoprecipitaion (IP)//Immunohistochemistry (IHC)//qRT-PCR	33790607
hsa-FNDC3B_0004	circFNDC3B(5,6).1	hsa-miR-125a-3p	ABCC6	Functional MTI	Luciferase reporter assay//Western blotting//qRT-PCR//Immunohistochemistry (IHC)//Immunofluorescence	36497052
hsa-FNDC3B_0004	circFNDC3B(5,6).1	hsa-miR-125a-3p	TMBIM4	Functional MTI	Luciferase reporter assay//Western blotting//Flow cytometry	36173547
hsa-FNDC3B_0004	circFNDC3B(5,6).1	hsa-miR-1273f	MDM2	Functional MTI	Luciferase reporter assay//Western blotting//RNA-seq//qRT-PCR	33612481
hsa-FNDC3B_0004	circFNDC3B(5,6).1	hsa-miR-129-5p	AGO3	Functional MTI	Luciferase reporter assay	18189265
hsa-FNDC3B_0004	circFNDC3B(5,6).1	hsa-miR-129-5p	CAMTA1	Functional MTI	Luciferase reporter assay	18189265
hsa-FNDC3B_0004	circFNDC3B(5,6).1	hsa-miR-129-5p	NOTCH1	Functional MTI	Luciferase reporter assay//Microarray	17150773
hsa-FNDC3B_0004	circFNDC3B(5,6).1	hsa-miR-129-5p	SOX4	Functional MTI	Luciferase reporter assay//qRT-PCR//Western blot	19887623
hsa-FNDC3B_0004	circFNDC3B(5,6).1	hsa-miR-129-5p	FMR1	Functional MTI	Luciferase reporter assay	23390134
hsa-FNDC3B_0004	circFNDC3B(5,6).1	hsa-miR-129-5p	SOX4	Functional MTI	Immunohistochemistry//Luciferase reporter assay//qRT-PCR//Western blot	20331975
hsa-FNDC3B_0004	circFNDC3B(5,6).1	hsa-miR-129-5p	CDK6	Functional MTI	qRT-PCR//Western blot	24055727
hsa-FNDC3B_0004	circFNDC3B(5,6).1	hsa-miR-129-5p	BDKRB2	Functional MTI	Luciferase reporter assay//qRT-PCR	25008064
hsa-FNDC3B_0004	circFNDC3B(5,6).1	hsa-miR-129-5p	ABCB1	Functional MTI	Immunohistochemistry//Luciferase reporter assay//Microarray//qRT-PCR//Western blot	25344911
hsa-FNDC3B_0004	circFNDC3B(5,6).1	hsa-miR-129-5p	ABCC5	Functional MTI	Immunohistochemistry//Luciferase reporter assay//Microarray//qRT-PCR//Western blot	25344911
hsa-FNDC3B_0004	circFNDC3B(5,6).1	hsa-miR-129-5p	ABCG1	Functional MTI	Immunohistochemistry//Luciferase reporter assay//Microarray//qRT-PCR//Western blot	25344911
hsa-FNDC3B_0004	circFNDC3B(5,6).1	hsa-miR-129-5p	RET	Functional MTI	qRT-PCR//Western blot	24631532
hsa-FNDC3B_0004	circFNDC3B(5,6).1	hsa-miR-129-5p	APC	Functional MTI	Luciferase reporter assay	24194897
hsa-FNDC3B_0004	circFNDC3B(5,6).1	hsa-miR-129-5p	SP1	Functional MTI	Luciferase reporter assay//qRT-PCR//Western blot	24358111
hsa-FNDC3B_0004	circFNDC3B(5,6).1	hsa-miR-129-5p	NR4A2	Functional MTI	Luciferase reporter assay	26824182
hsa-FNDC3B_0004	circFNDC3B(5,6).1	hsa-miR-129-5p	WNT4	Functional MTI	Luciferase reporter assay//Western blot	27556296
hsa-FNDC3B_0004	circFNDC3B(5,6).1	hsa-miR-129-5p	HMGB1	Functional MTI	Luciferase reporter assay//qRT-PCR//Western blot	26720492
hsa-FNDC3B_0004	circFNDC3B(5,6).1	hsa-miR-129-5p	HMGB1	Functional MTI	Immunohistochemistry//Luciferase reporter assay//qRT-PCR//Western blot	27191994
hsa-FNDC3B_0004	circFNDC3B(5,6).1	hsa-miR-129-5p	ABCB1	Functional MTI	Luciferase reporter assay//qRT-PCR//Western blot	28012924
hsa-FNDC3B_0004	circFNDC3B(5,6).1	hsa-miR-129-5p	NOTCH1	Functional MTI	Luciferase reporter assay//qRT-PCR	28410211
hsa-FNDC3B_0004	circFNDC3B(5,6).1	hsa-miR-129-5p	KEAP1	Functional MTI	Immunofluorescence//Luciferase reporter assay//qRT-PCR//Western blotting	33569456
hsa-FNDC3B_0004	circFNDC3B(5,6).1	hsa-miR-129-5p	RAB11FIP1	Functional MTI	Immunoprecipitaion (IP)//Luciferase reporter assay//RNA-seq//qRT-PCR	33637694
hsa-FNDC3B_0004	circFNDC3B(5,6).1	hsa-miR-129-5p	ATG7	Functional MTI	Immunoprecipitaion (IP)//Luciferase reporter assay//RNA-seq//qRT-PCR	33637694
hsa-FNDC3B_0004	circFNDC3B(5,6).1	hsa-miR-129-5p	ATG14	Functional MTI	Immunoprecipitaion (IP)//Luciferase reporter assay//RNA-seq//qRT-PCR	33637694
hsa-FNDC3B_0004	circFNDC3B(5,6).1	hsa-miR-129-5p	PCAT1	Functional MTI	Luciferase reporter assay//Immunoprecipitaion (IP)//Immunohistochemistry (IHC)//qRT-PCR	32048803
hsa-FNDC3B_0004	circFNDC3B(5,6).1	hsa-miR-129-5p	MAP3K7	Functional MTI	Luciferase reporter assay//Immunoprecipitaion (IP)//Immunohistochemistry (IHC)//qRT-PCR	32048803
hsa-FNDC3B_0004	circFNDC3B(5,6).1	hsa-miR-129-5p	LNCARSR	Functional MTI	Luciferase reporter assay//Western blotting//qRT-PCR	31892841
hsa-FNDC3B_0004	circFNDC3B(5,6).1	hsa-miR-129-5p	SOX4	Functional MTI	Luciferase reporter assay//Western blotting//qRT-PCR	31892841
hsa-FNDC3B_0004	circFNDC3B(5,6).1	hsa-miR-129-5p	SAE1	Functional MTI	Luciferase reporter assay//qRT-PCR	31933971
hsa-FNDC3B_0004	circFNDC3B(5,6).1	hsa-miR-129-5p	ATG7	Functional MTI	Luciferase reporter assay//Western blotting//qRT-PCR	31781210
hsa-FNDC3B_0004	circFNDC3B(5,6).1	hsa-miR-129-5p	PMEPA1	Functional MTI	Luciferase reporter assay//Western blotting	33833398
hsa-FNDC3B_0004	circFNDC3B(5,6).1	hsa-miR-129-5p	GRM5	Functional MTI	Luciferase reporter assay//qRT-PCR	32552820
hsa-FNDC3B_0004	circFNDC3B(5,6).1	hsa-miR-129-5p	E2F7	Functional MTI	Luciferase reporter assay//Western blotting//Microarray//Immunohistochemistry (IHC)//Flow cytometry	32052431
hsa-FNDC3B_0004	circFNDC3B(5,6).1	hsa-miR-129-5p	HDGF	Functional MTI	Luciferase reporter assay//Western blotting//qRT-PCR//Immunoprecipitaion (IP)	35578240
hsa-FNDC3B_0004	circFNDC3B(5,6).1	hsa-miR-129-5p	PAX7	Functional MTI	Western blotting//qRT-PCR	37294527
hsa-FNDC3B_0004	circFNDC3B(5,6).1	hsa-miR-129-5p	TPRG1	Functional MTI	Western blotting//qRT-PCR	37294527
hsa-FNDC3B_0004	circFNDC3B(5,6).1	hsa-miR-129-5p	ZIC2	Functional MTI	Western blotting//qRT-PCR	37294527
hsa-FNDC3B_0004	circFNDC3B(5,6).1	hsa-miR-139-3p	NOB1	Functional MTI	Luciferase reporter assay//qRT-PCR//Western blot	27505862
hsa-FNDC3B_0004	circFNDC3B(5,6).1	hsa-miR-139-3p	MMP11	Functional MTI	Luciferase reporter assay//Microarray//qRT-PCR//Western blot	27355528
hsa-FNDC3B_0004	circFNDC3B(5,6).1	hsa-miR-139-3p	MMP11	Functional MTI	Immunohistochemistry (IHC)//Luciferase reporter assay//qRT-PCR//Western blotting	31595150
hsa-FNDC3B_0004	circFNDC3B(5,6).1	hsa-miR-139-3p	BCL6	Functional MTI	Luciferase reporter assay//qRT-PCR	32277518
hsa-FNDC3B_0004	circFNDC3B(5,6).1	hsa-miR-139-3p	NOB1	Functional MTI	Western blotting//qRT-PCR	32626537
hsa-FNDC3B_0004	circFNDC3B(5,6).1	hsa-miR-139-3p	ZFPM2-AS1	Functional MTI	Luciferase reporter assay//Western blotting//Immunoprecipitaion (IP)//RNA-seq//qRT-PCR	32795316
hsa-FNDC3B_0004	circFNDC3B(5,6).1	hsa-miR-139-3p	TRIP13	Functional MTI	Luciferase reporter assay//Western blotting//qRT-PCR	38067275
hsa-FNDC3B_0004	circFNDC3B(5,6).1	hsa-miR-143-3p	FNDC3B	Functional MTI	Luciferase reporter assay//qRT-PCR//Western blot	19472311
hsa-FNDC3B_0004	circFNDC3B(5,6).1	hsa-miR-143-3p	MAPK7	Functional MTI	Western blot	19464056
hsa-FNDC3B_0004	circFNDC3B(5,6).1	hsa-miR-143-3p	MAPK7	Functional MTI	Luciferase reporter assay	19464056
hsa-FNDC3B_0004	circFNDC3B(5,6).1	hsa-miR-143-3p	DNMT3A	Functional MTI	real time qRT-PCR//Luciferase reporter assay//Western blot	19638978
hsa-FNDC3B_0004	circFNDC3B(5,6).1	hsa-miR-143-3p	MAPK7	Functional MTI	Luciferase reporter assay//Western blot	19855844
hsa-FNDC3B_0004	circFNDC3B(5,6).1	hsa-miR-143-3p	KRAS	Functional MTI	qRT-PCR//Luciferase reporter assay//Microarray	19137007
hsa-FNDC3B_0004	circFNDC3B(5,6).1	hsa-miR-143-3p	MYO6	Functional MTI	qRT-PCR//Luciferase reporter assay//Western blot	20353999
hsa-FNDC3B_0004	circFNDC3B(5,6).1	hsa-miR-143-3p	DNMT3A	Functional MTI	Luciferase reporter assay	19638978
hsa-FNDC3B_0004	circFNDC3B(5,6).1	hsa-miR-143-3p	KRAS	Functional MTI	Luciferase reporter assay	19137007
hsa-FNDC3B_0004	circFNDC3B(5,6).1	hsa-miR-143-3p	FNDC3B	Functional MTI	Luciferase reporter assay	19472311
hsa-FNDC3B_0004	circFNDC3B(5,6).1	hsa-miR-143-3p	MAPK7	Functional MTI	Luciferase reporter assay//Microarray//Northern blot//qRT-PCR//Western blot	15504739
hsa-FNDC3B_0004	circFNDC3B(5,6).1	hsa-miR-143-3p	MAPK7	Functional MTI	qRT-PCR//Western blot	16966691
hsa-FNDC3B_0004	circFNDC3B(5,6).1	hsa-miR-143-3p	MAPK7	Functional MTI	qRT-PCR//Western blot	16969504
hsa-FNDC3B_0004	circFNDC3B(5,6).1	hsa-miR-143-3p	KRAS	Functional MTI	qRT-PCR//Western blot	19157460
hsa-FNDC3B_0004	circFNDC3B(5,6).1	hsa-miR-143-3p	MAPK7	Functional MTI	In situ hybridization//qRT-PCR//Western blot	17504027
hsa-FNDC3B_0004	circFNDC3B(5,6).1	hsa-miR-143-3p	MAPK7	Functional MTI	qRT-PCR//Western blot	17892514
hsa-FNDC3B_0004	circFNDC3B(5,6).1	hsa-miR-143-3p	HRAS	Functional MTI	Luciferase reporter assay//Northern blot//qRT-PCR	21276449
hsa-FNDC3B_0004	circFNDC3B(5,6).1	hsa-miR-143-3p	MAPK7	Functional MTI	Luciferase reporter assay//qRT-PCR//Western blot	21901135
hsa-FNDC3B_0004	circFNDC3B(5,6).1	hsa-miR-143-3p	FSCN1	Functional MTI	Luciferase reporter assay//qRT-PCR//Western blot	22457808
hsa-FNDC3B_0004	circFNDC3B(5,6).1	hsa-miR-143-3p	HK2	Functional MTI	Luciferase reporter assay	22354042
hsa-FNDC3B_0004	circFNDC3B(5,6).1	hsa-miR-143-3p	SERPINE1	Functional MTI	Immunoblot//Luciferase reporter assay//qRT-PCR//Western blot	22108519
hsa-FNDC3B_0004	circFNDC3B(5,6).1	hsa-miR-143-3p	FHIT	Functional MTI	Luciferase reporter assay	21711110
hsa-FNDC3B_0004	circFNDC3B(5,6).1	hsa-miR-143-3p	PTGS2	Functional MTI	Luciferase reporter assay	21790228
hsa-FNDC3B_0004	circFNDC3B(5,6).1	hsa-miR-143-3p	HK2	Functional MTI	Luciferase reporter assay	22691140
hsa-FNDC3B_0004	circFNDC3B(5,6).1	hsa-miR-143-3p	HK2	Functional MTI	Luciferase reporter assay	22593586
hsa-FNDC3B_0004	circFNDC3B(5,6).1	hsa-miR-143-3p	AKT1	Functional MTI	Luciferase reporter assay//qRT-PCR//Western blot	23104321
hsa-FNDC3B_0004	circFNDC3B(5,6).1	hsa-miR-143-3p	MDM2	Functional MTI	Luciferase reporter assay	22330136
hsa-FNDC3B_0004	circFNDC3B(5,6).1	hsa-miR-143-3p	HK2	Functional MTI	Luciferase reporter assay	23376635
hsa-FNDC3B_0004	circFNDC3B(5,6).1	hsa-miR-143-3p	MAPK7	Functional MTI	Western blot	23276710
hsa-FNDC3B_0004	circFNDC3B(5,6).1	hsa-miR-143-3p	KRAS	Functional MTI	Western blot	23276710
hsa-FNDC3B_0004	circFNDC3B(5,6).1	hsa-miR-143-3p	BCL2	Functional MTI	Western blot	23276710
hsa-FNDC3B_0004	circFNDC3B(5,6).1	hsa-miR-143-3p	MYO6	Functional MTI	Western blot	19843160
hsa-FNDC3B_0004	circFNDC3B(5,6).1	hsa-miR-143-3p	BCL2	Functional MTI	Western blot	19843160
hsa-FNDC3B_0004	circFNDC3B(5,6).1	hsa-miR-143-3p	MAPK7	Functional MTI	Western blot	17892514
hsa-FNDC3B_0004	circFNDC3B(5,6).1	hsa-miR-143-3p	MMP13	Functional MTI	Western blot;Microarray	21427707
hsa-FNDC3B_0004	circFNDC3B(5,6).1	hsa-miR-143-3p	MAPK7	Functional MTI	Western blot;Other	19464056
hsa-FNDC3B_0004	circFNDC3B(5,6).1	hsa-miR-143-3p	MAPK7	Functional MTI	Western blot	19843160
hsa-FNDC3B_0004	circFNDC3B(5,6).1	hsa-miR-143-3p	SDC1	Functional MTI	Luciferase reporter assay//qRT-PCR//Western blot	24722758
hsa-FNDC3B_0004	circFNDC3B(5,6).1	hsa-miR-143-3p	BCL2	Functional MTI	Luciferase reporter assay//qRT-PCR//Western blot	22160209
hsa-FNDC3B_0004	circFNDC3B(5,6).1	hsa-miR-143-3p	MAPK7	Functional MTI	Luciferase reporter assay//qRT-PCR//Western blot	22374674
hsa-FNDC3B_0004	circFNDC3B(5,6).1	hsa-miR-143-3p	CD44	Functional MTI	Luciferase reporter assay//qRT-PCR//Western blot	23128394
hsa-FNDC3B_0004	circFNDC3B(5,6).1	hsa-miR-143-3p	KLF5	Functional MTI	Luciferase reporter assay//qRT-PCR//Western blot	23128394
hsa-FNDC3B_0004	circFNDC3B(5,6).1	hsa-miR-143-3p	KRAS	Functional MTI	Luciferase reporter assay//qRT-PCR//Western blot	23128394
hsa-FNDC3B_0004	circFNDC3B(5,6).1	hsa-miR-143-3p	BRAF	Functional MTI	Luciferase reporter assay//qRT-PCR//Western blot	23128394
hsa-FNDC3B_0004	circFNDC3B(5,6).1	hsa-miR-143-3p	IGF1R	Functional MTI	Immunofluorescence//Immunohistochemistry//LacZ reporter assay//qRT-PCR//Western blot	25492481
hsa-FNDC3B_0004	circFNDC3B(5,6).1	hsa-miR-143-3p	BCL2	Functional MTI	Immunofluorescence//Immunohistochemistry//Luciferase reporter assay//qRT-PCR//Western blot	25492481
hsa-FNDC3B_0004	circFNDC3B(5,6).1	hsa-miR-143-3p	DNMT3A	Functional MTI	Luciferase reporter assay//qRT-PCR//Western blot	24218337
hsa-FNDC3B_0004	circFNDC3B(5,6).1	hsa-miR-143-3p	TNF	Functional MTI	Luciferase reporter assay//qRT-PCR	23804075
hsa-FNDC3B_0004	circFNDC3B(5,6).1	hsa-miR-143-3p	NR2C2	Functional MTI	Luciferase reporter assay//qRT-PCR//Western blot	24105952
hsa-FNDC3B_0004	circFNDC3B(5,6).1	hsa-miR-143-3p	PTGS2	Functional MTI	Luciferase reporter assay//qRT-PCR//Western blot	24105952
hsa-FNDC3B_0004	circFNDC3B(5,6).1	hsa-miR-143-3p	MMP13	Functional MTI	Luciferase reporter assay	23732700
hsa-FNDC3B_0004	circFNDC3B(5,6).1	hsa-miR-143-3p	HK2	Functional MTI	Luciferase reporter assay//qRT-PCR//Western blot	24033605
hsa-FNDC3B_0004	circFNDC3B(5,6).1	hsa-miR-143-3p	HNF4A	Functional MTI	Luciferase reporter assay	23298640
hsa-FNDC3B_0004	circFNDC3B(5,6).1	hsa-miR-143-3p	LIMK1	Functional MTI	Luciferase reporter assay//Western blot	25003638
hsa-FNDC3B_0004	circFNDC3B(5,6).1	hsa-miR-143-3p	DDX6	Functional MTI	Immunofluorescence//Luciferase reporter assay//qRT-PCR//Western blot	23932921
hsa-FNDC3B_0004	circFNDC3B(5,6).1	hsa-miR-143-3p	COL3A1	Functional MTI	In situ hybridization//qRT-PCR//Western blot	24283360
hsa-FNDC3B_0004	circFNDC3B(5,6).1	hsa-miR-143-3p	IL13RA1	Functional MTI	qRT-PCR//Western blot	23965966
hsa-FNDC3B_0004	circFNDC3B(5,6).1	hsa-miR-143-3p	HRAS	Functional MTI	qRT-PCR//In situ hybridization//Western blot	25477374
hsa-FNDC3B_0004	circFNDC3B(5,6).1	hsa-miR-143-3p	MAPK7	Functional MTI	qRT-PCR//In situ hybridization//Western blot	25477374
hsa-FNDC3B_0004	circFNDC3B(5,6).1	hsa-miR-143-3p	NR2C2	Functional MTI	Luciferase reporter assay//Western blot	28194669
hsa-FNDC3B_0004	circFNDC3B(5,6).1	hsa-miR-143-3p	NFATC1	Functional MTI	Luciferase reporter assay//qRT-PCR//Western blot	27639060
hsa-FNDC3B_0004	circFNDC3B(5,6).1	hsa-miR-143-3p	GABARAPL1	Functional MTI	Luciferase reporter assay//qRT-PCR//Western blot	26349981
hsa-FNDC3B_0004	circFNDC3B(5,6).1	hsa-miR-143-3p	CD44	Functional MTI	Luciferase reporter assay//qRT-PCR//Western blot	27121210
hsa-FNDC3B_0004	circFNDC3B(5,6).1	hsa-miR-143-3p	IL13RA1	Functional MTI	Luciferase reporter assay//qRT-PCR//Western blot	27048505
hsa-FNDC3B_0004	circFNDC3B(5,6).1	hsa-miR-143-3p	CD44	Functional MTI	qRT-PCR//Western blot	26722463
hsa-FNDC3B_0004	circFNDC3B(5,6).1	hsa-miR-143-3p	MMP9	Functional MTI	qRT-PCR//Western blot	26722463
hsa-FNDC3B_0004	circFNDC3B(5,6).1	hsa-miR-143-3p	SERPINE1	Functional MTI	Luciferase reporter assay//Western blot	26817521
hsa-FNDC3B_0004	circFNDC3B(5,6).1	hsa-miR-143-3p	VASH1	Functional MTI	Luciferase reporter assay//Western blotting//qRT-PCR//In situ hybridization	31823788
hsa-FNDC3B_0004	circFNDC3B(5,6).1	hsa-miR-143-3p	STMN1	Functional MTI	Luciferase reporter assay//Microarray//qRT-PCR//Western blotting	33991434
hsa-FNDC3B_0004	circFNDC3B(5,6).1	hsa-miR-143-3p	LINC00511	Functional MTI	Immunoprecipitaion (IP)//In situ hybridization//Luciferase reporter assay//Microarray//qRT-PCR//Western blotting	33898446
hsa-FNDC3B_0004	circFNDC3B(5,6).1	hsa-miR-143-3p	PCMT1	Functional MTI	Immunoprecipitaion (IP)//In situ hybridization//Luciferase reporter assay//Microarray//qRT-PCR//Western blotting	33898446
hsa-FNDC3B_0004	circFNDC3B(5,6).1	hsa-miR-143-3p	SLC25A15	Functional MTI	Luciferase reporter assay//qRT-PCR	31733095
hsa-FNDC3B_0004	circFNDC3B(5,6).1	hsa-miR-143-3p	DNMT3A	Functional MTI	Luciferase reporter assay//qRT-PCR//Western blotting	33589600
hsa-FNDC3B_0004	circFNDC3B(5,6).1	hsa-miR-143-3p	MCM3AP-AS1	Functional MTI	Immunoprecipitaion (IP)//Luciferase reporter assay//qRT-PCR	32945454
hsa-FNDC3B_0004	circFNDC3B(5,6).1	hsa-miR-143-3p	DNMT3A	Functional MTI	Immunoprecipitaion (IP)//Luciferase reporter assay//qRT-PCR//Western blotting	33589600
hsa-FNDC3B_0004	circFNDC3B(5,6).1	hsa-miR-143-3p	SCHLAP1	Functional MTI	Immunoprecipitaion (IP)//Luciferase reporter assay//qRT-PCR//Western blotting	33589600
hsa-FNDC3B_0004	circFNDC3B(5,6).1	hsa-miR-143-3p	EZH2	Functional MTI	Immunoprecipitaion (IP)//Luciferase reporter assay//qRT-PCR//Western blotting	33589600
hsa-FNDC3B_0004	circFNDC3B(5,6).1	hsa-miR-143-3p	FSCN1	Functional MTI	Luciferase reporter assay//Western blotting//RNA-seq//qRT-PCR	32027760
hsa-FNDC3B_0004	circFNDC3B(5,6).1	hsa-miR-143-3p	FSTL1	Functional MTI	Luciferase reporter assay//Western blotting//qRT-PCR	33709299
hsa-FNDC3B_0004	circFNDC3B(5,6).1	hsa-miR-143-3p	ITM2B	Functional MTI	Luciferase reporter assay//Western blotting//RNA-seq//qRT-PCR//Flow cytometry	33061450
hsa-FNDC3B_0004	circFNDC3B(5,6).1	hsa-miR-143-3p	STAT3	Functional MTI	Western blotting//Microarray//qRT-PCR	31441360
hsa-FNDC3B_0004	circFNDC3B(5,6).1	hsa-miR-143-3p	IGF1R	Functional MTI	Luciferase reporter assay//Western blotting//Microarray//qRT-PCR	32368046
hsa-FNDC3B_0004	circFNDC3B(5,6).1	hsa-miR-143-3p	ATG2B	Functional MTI	Luciferase reporter assay//Western blotting	33760149
hsa-FNDC3B_0004	circFNDC3B(5,6).1	hsa-miR-143-3p	STMN1	Functional MTI	Luciferase reporter assay//Western blotting//Microarray//qRT-PCR	33991434
hsa-FNDC3B_0004	circFNDC3B(5,6).1	hsa-miR-143-3p	MYO6	Functional MTI	Luciferase reporter assay//Western blotting//Microarray//Immunohistochemistry (IHC)//qRT-PCR//Flow cytometry	31955010
hsa-FNDC3B_0004	circFNDC3B(5,6).1	hsa-miR-143-3p	CARMN	Functional MTI	Luciferase reporter assay//Western blotting//RNA-seq//Immunofluorescence//qRT-PCR	34162418
hsa-FNDC3B_0004	circFNDC3B(5,6).1	hsa-miR-143-3p	KRT80	Functional MTI	Luciferase reporter assay//Western blotting//Immunohistochemistry (IHC)//RNA-seq	32623445
hsa-FNDC3B_0004	circFNDC3B(5,6).1	hsa-miR-143-3p	ABL2	Functional MTI	Luciferase reporter assay//Western blotting//qRT-PCR	32196963
hsa-FNDC3B_0004	circFNDC3B(5,6).1	hsa-miR-143-3p	UCA1	Functional MTI	Luciferase reporter assay//Immunoprecipitaion (IP)//Immunohistochemistry (IHC)//RNA-seq//qRT-PCR//Flow cytometry	31954329
hsa-FNDC3B_0004	circFNDC3B(5,6).1	hsa-miR-143-3p	MYO6	Functional MTI	Luciferase reporter assay//Western blotting//Immunoprecipitaion (IP)//Immunohistochemistry (IHC)//RNA-seq//qRT-PCR//Flow cytometry	31954329
hsa-FNDC3B_0004	circFNDC3B(5,6).1	hsa-miR-143-3p	BRD2	Functional MTI	Western blotting//qRT-PCR	38463605
hsa-FNDC3B_0004	circFNDC3B(5,6).1	hsa-miR-143-3p	FGF21	Functional MTI	Luciferase reporter assay	36602629
hsa-FNDC3B_0004	circFNDC3B(5,6).1	hsa-miR-143-3p	HK2	Functional MTI	Luciferase reporter assay//Western blotting//qRT-PCR//RNA pull down assay	35070838
hsa-FNDC3B_0004	circFNDC3B(5,6).1	hsa-miR-143-3p	PCAT19	Functional MTI	Luciferase reporter assay//qRT-PCR	35095999
hsa-FNDC3B_0004	circFNDC3B(5,6).1	hsa-miR-143-3p	FNDC5	Functional MTI	Luciferase reporter assay//Western blotting	37815745
hsa-FNDC3B_0004	circFNDC3B(5,6).1	hsa-miR-147a	VEGFA	Functional MTI	ELISA//Luciferase reporter assay	18320040
hsa-FNDC3B_0004	circFNDC3B(5,6).1	hsa-miR-147a	MCM3	Functional MTI	Luciferase reporter assay//Microarray//qRT-PCR//Western blot	23028679
hsa-FNDC3B_0004	circFNDC3B(5,6).1	hsa-miR-147a	NDUFA4	Functional MTI	Luciferase reporter assay//Microarray//qRT-PCR//Western blot	23028679
hsa-FNDC3B_0004	circFNDC3B(5,6).1	hsa-miR-147a	PSMA3	Functional MTI	Luciferase reporter assay//Microarray//qRT-PCR//Western blot	23028679
hsa-FNDC3B_0004	circFNDC3B(5,6).1	hsa-miR-147a	CCL5	Functional MTI	Luciferase reporter assay//Western blotting//Immunohistochemistry (IHC)//Immunofluorescence//qRT-PCR	31884861
hsa-FNDC3B_0004	circFNDC3B(5,6).1	hsa-miR-147a	BRMS1	Functional MTI	Luciferase reporter assay//Western blotting//qRT-PCR	31628639
hsa-FNDC3B_0004	circFNDC3B(5,6).1	hsa-miR-147a	CAPN2	Functional MTI	Luciferase reporter assay//Western blotting//Immunoprecipitaion (IP)//qRT-PCR	33731671
hsa-FNDC3B_0004	circFNDC3B(5,6).1	hsa-miR-152-5p	HLA-G	Functional MTI	ELISA//Luciferase reporter assay//qRT-PCR	26187665
hsa-FNDC3B_0004	circFNDC3B(5,6).1	hsa-miR-152-5p	TXNIP	Functional MTI	Luciferase reporter assay//Western blotting//qRT-PCR//Immunocytochemistry (ICC)	32056038
hsa-FNDC3B_0004	circFNDC3B(5,6).1	hsa-miR-3126-5p	KLK4	Functional MTI	Luciferase reporter assay//Western blotting//qRT-PCR	34101307
hsa-FNDC3B_0004	circFNDC3B(5,6).1	hsa-miR-3150a-3p	SLC17A9	Functional MTI	Luciferase reporter assay//Western blotting//qRT-PCR	34900992
hsa-FNDC3B_0004	circFNDC3B(5,6).1	hsa-miR-328-3p	CD44	Functional MTI	Luciferase reporter assay	18560585
hsa-FNDC3B_0004	circFNDC3B(5,6).1	hsa-miR-328-3p	BACE1	Functional MTI	Luciferase reporter assay	18716028
hsa-FNDC3B_0004	circFNDC3B(5,6).1	hsa-miR-328-3p	ABCG2	Functional MTI	Luciferase reporter assay//qRT-PCR//Western blot	19270061
hsa-FNDC3B_0004	circFNDC3B(5,6).1	hsa-miR-328-3p	ABCG2	Functional MTI	Immunoblot//Luciferase reporter assay//qRT-PCR	21219875
hsa-FNDC3B_0004	circFNDC3B(5,6).1	hsa-miR-328-3p	PTPRJ	Functional MTI	qRT-PCR//Western blot	22564856
hsa-FNDC3B_0004	circFNDC3B(5,6).1	hsa-miR-328-3p	ABCG2	Functional MTI	Reporter assay;Western blot;qRT-PCR;Other	19270061
hsa-FNDC3B_0004	circFNDC3B(5,6).1	hsa-miR-328-3p	ABCG2	Functional MTI	Luciferase reporter assay//qRT-PCR//Western blot	22453125
hsa-FNDC3B_0004	circFNDC3B(5,6).1	hsa-miR-328-3p	MMP16	Functional MTI	Luciferase reporter assay//qRT-PCR//Western blot	22453125
hsa-FNDC3B_0004	circFNDC3B(5,6).1	hsa-miR-328-3p	CD44	Functional MTI	Immunohistochemistry//Luciferase reporter assay//qRT-PCR//Western blot	24318997
hsa-FNDC3B_0004	circFNDC3B(5,6).1	hsa-miR-328-3p	CPT1A	Functional MTI	Immunofluorescence//Immunohistochemistry (IHC)//Luciferase reporter assay//qRT-PCR//Western blotting	34045663
hsa-FNDC3B_0004	circFNDC3B(5,6).1	hsa-miR-328-3p	ABCG2	Functional MTI	Luciferase reporter assay//Western blotting//qRT-PCR	31701195
hsa-FNDC3B_0004	circFNDC3B(5,6).1	hsa-miR-328-3p	NRBP1	Functional MTI	Luciferase reporter assay//Western blotting//qRT-PCR	33016781
hsa-FNDC3B_0004	circFNDC3B(5,6).1	hsa-miR-3691-5p	PTEN	Functional MTI	Luciferase reporter assay//Western blotting//qRT-PCR	31417285
hsa-FNDC3B_0004	circFNDC3B(5,6).1	hsa-miR-4459	KIAA0513	Functional MTI	Immunohistochemistry (IHC)//qRT-PCR//Western blotting	33042405
hsa-FNDC3B_0004	circFNDC3B(5,6).1	hsa-miR-4463	CYP19A1	Functional MTI	Western blotting//Microarray//qRT-PCR//ELISA	32854459
hsa-FNDC3B_0004	circFNDC3B(5,6).1	hsa-miR-4463	ESR1	Functional MTI	Western blotting//Microarray//qRT-PCR//ELISA	32854459
hsa-FNDC3B_0004	circFNDC3B(5,6).1	hsa-miR-4463	PPP1R12B	Functional MTI	Luciferase reporter assay//Western blotting//qRT-PCR	35064454
hsa-FNDC3B_0004	circFNDC3B(5,6).1	hsa-miR-4660	MAFG	Functional MTI	Luciferase reporter assay//Western blotting//Immunoprecipitaion (IP)//qRT-PCR	33868783
hsa-FNDC3B_0004	circFNDC3B(5,6).1	hsa-miR-4721	PCSK9	Functional MTI	Luciferase reporter assay//Western blotting//qRT-PCR	33899508
hsa-FNDC3B_0004	circFNDC3B(5,6).1	hsa-miR-4731-5p	PAICS	Functional MTI	Luciferase reporter assay//Western blotting//Microarray	35379785
hsa-FNDC3B_0004	circFNDC3B(5,6).1	hsa-miR-4731-5p	RPLP0	Functional MTI	Luciferase reporter assay//Western blotting//qRT-PCR	35342398
hsa-FNDC3B_0004	circFNDC3B(5,6).1	hsa-miR-4739	ITGA10	Functional MTI	Luciferase reporter assay//Western blotting//qRT-PCR	36161100
hsa-FNDC3B_0004	circFNDC3B(5,6).1	hsa-miR-4792	FOXC1	Functional MTI	Luciferase reporter assay//qRT-PCR//Western blot	26585487
hsa-FNDC3B_0004	circFNDC3B(5,6).1	hsa-miR-4792	FERMT3	Functional MTI	Luciferase reporter assay//Western blotting//qRT-PCR	32183929
hsa-FNDC3B_0004	circFNDC3B(5,6).1	hsa-miR-491-5p	BCL2L1	Functional MTI	Luciferase reporter assay//Western blot	20039318
hsa-FNDC3B_0004	circFNDC3B(5,6).1	hsa-miR-491-5p	MMP9	Functional MTI	Luciferase reporter assay//Microarray//Western blot	21831363
hsa-FNDC3B_0004	circFNDC3B(5,6).1	hsa-miR-491-5p	MMP2	Functional MTI	Immunohistochemistry//Microarray//qRT-PCR//Western blot	23725476
hsa-FNDC3B_0004	circFNDC3B(5,6).1	hsa-miR-491-5p	MMP9	Functional MTI	Immunohistochemistry//Microarray//qRT-PCR//Western blot	23725476
hsa-FNDC3B_0004	circFNDC3B(5,6).1	hsa-miR-491-5p	TP53	Functional MTI	Flow cytometry//GFP reporter//QRTPCR//Western blot	23519249
hsa-FNDC3B_0004	circFNDC3B(5,6).1	hsa-miR-491-5p	BCL2L1	Functional MTI	Flow cytometry//GFP reporter//QRTPCR//Western blot	23519249
hsa-FNDC3B_0004	circFNDC3B(5,6).1	hsa-miR-491-5p	SMAD3	Functional MTI	Luciferase reporter assay//qRT-PCR//Western blot	25196641
hsa-FNDC3B_0004	circFNDC3B(5,6).1	hsa-miR-491-5p	GIT1	Functional MTI	Immunofluorescence//Immunohistochemistry//Luciferase reporter assay//qRT-PCR//Western blot	24335959
hsa-FNDC3B_0004	circFNDC3B(5,6).1	hsa-miR-491-5p	BCL2L1	Functional MTI	Luciferase reporter assay	24747968
hsa-FNDC3B_0004	circFNDC3B(5,6).1	hsa-miR-491-5p	MMP9	Functional MTI	Luciferase reporter assay	27023472
hsa-FNDC3B_0004	circFNDC3B(5,6).1	hsa-miR-491-5p	NOTCH3	Functional MTI	Luciferase reporter assay	27035429
hsa-FNDC3B_0004	circFNDC3B(5,6).1	hsa-miR-491-5p	IGF2BP1	Functional MTI	Luciferase reporter assay	27158341
hsa-FNDC3B_0004	circFNDC3B(5,6).1	hsa-miR-491-5p	LBX2-AS1	Functional MTI	Luciferase reporter assay//Western blotting	33342041
hsa-FNDC3B_0004	circFNDC3B(5,6).1	hsa-miR-491-5p	E2F2	Functional MTI	Luciferase reporter assay//Western blotting	33342041
hsa-FNDC3B_0004	circFNDC3B(5,6).1	hsa-miR-491-5p	FOXP4	Functional MTI	Luciferase reporter assay//qRT-PCR//Western blotting	33936279
hsa-FNDC3B_0004	circFNDC3B(5,6).1	hsa-miR-491-5p	TCF7	Functional MTI	Luciferase reporter assay//Western blotting//qRT-PCR	36988257
hsa-FNDC3B_0004	circFNDC3B(5,6).1	hsa-miR-491-5p	MMP9	Functional MTI	Luciferase reporter assay//Western blotting//qRT-PCR//ELISA	34664683
hsa-FNDC3B_0004	circFNDC3B(5,6).1	hsa-miR-552-3p	ERBB2	Functional MTI	Luciferase reporter assay	24148764
hsa-FNDC3B_0004	circFNDC3B(5,6).1	hsa-miR-552-3p	PIK3R2	Functional MTI	Luciferase reporter assay//Microarray//qRT-PCR//Western blot	26485640
hsa-FNDC3B_0004	circFNDC3B(5,6).1	hsa-miR-552-3p	FOXM1	Functional MTI	ChIP-seq//Immunohistochemistry (IHC)//In situ hybridization//Luciferase reporter assay//qRT-PCR//Western blotting	33867818
hsa-FNDC3B_0004	circFNDC3B(5,6).1	hsa-miR-552-3p	DACH1	Functional MTI	ChIP-seq//Immunohistochemistry (IHC)//In situ hybridization//Luciferase reporter assay//qRT-PCR//Western blotting	33867818
hsa-FNDC3B_0004	circFNDC3B(5,6).1	hsa-miR-552-3p	PCDH10	Functional MTI	ChIP-seq//Immunohistochemistry (IHC)//In situ hybridization//Luciferase reporter assay//qRT-PCR//Western blotting	33867818
hsa-FNDC3B_0004	circFNDC3B(5,6).1	hsa-miR-552-3p	SMAD4	Functional MTI	Luciferase reporter assay//Western blotting//Immunohistochemistry (IHC)//ChIP-seq//qRT-PCR//In situ hybridization	33867818
hsa-FNDC3B_0004	circFNDC3B(5,6).1	hsa-miR-5572	SLC30A3	Functional MTI	Luciferase reporter assay//Western blotting//Microarray//qRT-PCR	32599739
hsa-FNDC3B_0004	circFNDC3B(5,6).1	hsa-miR-578	HMGA2	Functional MTI	Luciferase reporter assay//Western blotting//qRT-PCR	34236145
hsa-FNDC3B_0004	circFNDC3B(5,6).1	hsa-miR-597-3p	RAB23	Functional MTI	Luciferase reporter assay//Western blotting//qRT-PCR	32856288
hsa-FNDC3B_0004	circFNDC3B(5,6).1	hsa-miR-597-3p	FOSL2	Functional MTI	Luciferase reporter assay//Western blotting//qRT-PCR//Flow cytometry	33000177
hsa-FNDC3B_0004	circFNDC3B(5,6).1	hsa-miR-637	SP7	Functional MTI	Luciferase reporter assay//qRT-PCR//Western blot	21880893
hsa-FNDC3B_0004	circFNDC3B(5,6).1	hsa-miR-637	AKT1	Functional MTI	Immunohistochemistry//In situ hybridization//Western blot//Luciferase reporter assay	25597410
hsa-FNDC3B_0004	circFNDC3B(5,6).1	hsa-miR-637	PACS2	Functional MTI	Luciferase reporter assay	35951762
hsa-FNDC3B_0004	circFNDC3B(5,6).1	hsa-miR-637	FOXM1	Functional MTI	Luciferase reporter assay//Western blotting//qRT-PCR	34519627
hsa-FNDC3B_0004	circFNDC3B(5,6).1	hsa-miR-6891-5p	YWHAE	Functional MTI	Luciferase reporter assay//Western blotting//qRT-PCR	38361148
hsa-FNDC3B_0004	circFNDC3B(5,6).1	hsa-miR-92a-1-5p	COL1A1	Functional MTI	Immunofluorescence//Luciferase reporter assay//RNA-seq//Western blotting	33489015
hsa-FNDC3B_0004	circFNDC3B(5,6).1	hsa-miR-92a-1-5p	SLC2A5	Functional MTI	Luciferase reporter assay//Western blotting//qRT-PCR	35734423
hsa-FNDC3B_0004	circFNDC3B(5,6).1	hsa-miR-92a-1-5p	MAPK1	Functional MTI	Luciferase reporter assay//Western blotting//qRT-PCR	37131239
hsa-DOCK1_0035	circDOCK1(2,3,4,5,6,25,26,27).1	hsa-miR-1248	AGO2	Functional MTI	Luciferase reporter assay//Immunoprecipitaion (IP)//qRT-PCR	32608539
hsa-DOCK1_0035	circDOCK1(2,3,4,5,6,25,26,27).1	hsa-miR-1248	CITED2	Functional MTI	Luciferase reporter assay//Western blotting//Immunohistochemistry (IHC)//RNA-seq//Immunofluorescence//Flow cytometry	32294623
hsa-DOCK1_0035	circDOCK1(2,3,4,5,6,25,26,27).1	hsa-miR-1265	PICALM	Functional MTI	Luciferase reporter assay//Western blotting//Immunoprecipitaion (IP)//qRT-PCR//In situ hybridization	31648990
hsa-DOCK1_0035	circDOCK1(2,3,4,5,6,25,26,27).1	hsa-miR-1265	STEAP4	Functional MTI	Luciferase reporter assay//Western blotting//Immunoprecipitaion (IP)//qRT-PCR//In situ hybridization	31648990
hsa-DOCK1_0035	circDOCK1(2,3,4,5,6,25,26,27).1	hsa-miR-486-5p	ARHGAP5	Functional MTI	Immunohistochemistry//Luciferase reporter assay//qRT-PCR//Western blot	23474761
hsa-DOCK1_0035	circDOCK1(2,3,4,5,6,25,26,27).1	hsa-miR-486-5p	OLFM4	Functional MTI	In situ hybridization//Luciferase reporter assay//Microarray//qRT-PCR//Western blot	21415212
hsa-DOCK1_0035	circDOCK1(2,3,4,5,6,25,26,27).1	hsa-miR-486-5p	DOCK3	Functional MTI	Immunofluorescence//Immunohistochemistry//Immunoprecipitaion//Luciferase reporter assay//qRT-PCR//Western blot	24789910
hsa-DOCK1_0035	circDOCK1(2,3,4,5,6,25,26,27).1	hsa-miR-486-5p	IGF1R	Functional MTI	Luciferase reporter assay//qRT-PCR//Western blot	23980150
hsa-DOCK1_0035	circDOCK1(2,3,4,5,6,25,26,27).1	hsa-miR-486-5p	FBN1	Functional MTI	Luciferase reporter assay	27133060
hsa-DOCK1_0035	circDOCK1(2,3,4,5,6,25,26,27).1	hsa-miR-486-5p	CDK4	Functional MTI	Luciferase reporter assay	27049724
hsa-DOCK1_0035	circDOCK1(2,3,4,5,6,25,26,27).1	hsa-miR-486-5p	CIT	Functional MTI	ChIP-seq//Luciferase reporter assay//Next Generation Sequencing (NGS)//pSILAC//qRT-PCR//Western blot	26183718
hsa-DOCK1_0035	circDOCK1(2,3,4,5,6,25,26,27).1	hsa-miR-486-5p	FOXO1	Functional MTI	Luciferase reporter assay//Western blot	25515961
hsa-DOCK1_0035	circDOCK1(2,3,4,5,6,25,26,27).1	hsa-miR-486-5p	PTEN	Functional MTI	Luciferase reporter assay//Western blot	25515961
hsa-DOCK1_0035	circDOCK1(2,3,4,5,6,25,26,27).1	hsa-miR-486-5p	PTEN	Functional MTI	Luciferase reporter assay//Next Generation Sequencing (NGS)//qRT-PCR//Western blot	27650731
hsa-DOCK1_0035	circDOCK1(2,3,4,5,6,25,26,27).1	hsa-miR-486-5p	PIK3R1	Functional MTI	Luciferase reporter assay//Next Generation Sequencing (NGS)//qRT-PCR//Western blot	25475121
hsa-DOCK1_0035	circDOCK1(2,3,4,5,6,25,26,27).1	hsa-miR-486-5p	PIM1	Functional MTI	Western blotting	33955505
hsa-DOCK1_0035	circDOCK1(2,3,4,5,6,25,26,27).1	hsa-miR-486-5p	CDK4	Functional MTI	Western blotting	33955505
hsa-DOCK1_0035	circDOCK1(2,3,4,5,6,25,26,27).1	hsa-miR-486-5p	EHHADH	Functional MTI	Luciferase reporter assay//qRT-PCR//Western blotting	33430801
hsa-DOCK1_0035	circDOCK1(2,3,4,5,6,25,26,27).1	hsa-miR-486-5p	SOCS2	Functional MTI	Luciferase reporter assay//Western blotting//Immunofluorescence//qRT-PCR	32472154
hsa-DOCK1_0035	circDOCK1(2,3,4,5,6,25,26,27).1	hsa-miR-486-5p	PTEN	Functional MTI	Immunoprecipitaion (IP)//Luciferase reporter assay//qRT-PCR//Western blotting	32094299
hsa-DOCK1_0035	circDOCK1(2,3,4,5,6,25,26,27).1	hsa-miR-486-5p	FOXO1	Functional MTI	Immunoprecipitaion (IP)//Luciferase reporter assay//qRT-PCR//Western blotting	32094299
hsa-DOCK1_0035	circDOCK1(2,3,4,5,6,25,26,27).1	hsa-miR-486-5p	HAT1	Functional MTI	ELISA//In situ hybridization//Luciferase reporter assay//Microarray//qRT-PCR//Western blotting	33244226
hsa-DOCK1_0035	circDOCK1(2,3,4,5,6,25,26,27).1	hsa-miR-486-5p	PAX3	Functional MTI	Western blotting//qRT-PCR	31578374
hsa-DOCK1_0035	circDOCK1(2,3,4,5,6,25,26,27).1	hsa-miR-486-5p	NFAT5	Functional MTI	Luciferase reporter assay//Western blotting//qRT-PCR	33939247
hsa-DOCK1_0035	circDOCK1(2,3,4,5,6,25,26,27).1	hsa-miR-486-5p	MRTFA	Functional MTI	Western blotting//qRT-PCR	32692361
hsa-DOCK1_0035	circDOCK1(2,3,4,5,6,25,26,27).1	hsa-miR-486-5p	LINC00844	Functional MTI	Western blotting//RNA-seq//Immunofluorescence//qRT-PCR//In situ hybridization	32222775
hsa-DOCK1_0035	circDOCK1(2,3,4,5,6,25,26,27).1	hsa-miR-486-5p	TOB1	Functional MTI	Luciferase reporter assay//qRT-PCR	32406432
hsa-DOCK1_0035	circDOCK1(2,3,4,5,6,25,26,27).1	hsa-miR-486-5p	SULT2A1	Functional MTI	Luciferase reporter assay//Western blotting//qRT-PCR	31445882
hsa-DOCK1_0035	circDOCK1(2,3,4,5,6,25,26,27).1	hsa-miR-486-5p	SMAD1	Functional MTI	Luciferase reporter assay//Western blotting//RNA-seq//qRT-PCR	34158869
hsa-DOCK1_0035	circDOCK1(2,3,4,5,6,25,26,27).1	hsa-miR-486-5p	MARK1	Functional MTI	Luciferase reporter assay//Western blotting//qRT-PCR	32547110
hsa-DOCK1_0035	circDOCK1(2,3,4,5,6,25,26,27).1	hsa-miR-486-5p	CBL	Functional MTI	Western blotting//RNA-seq//qRT-PCR	31976317
hsa-DOCK1_0035	circDOCK1(2,3,4,5,6,25,26,27).1	hsa-miR-486-5p	ABCF2	Functional MTI	Luciferase reporter assay//Western blotting//Microarray//Immunohistochemistry (IHC)//RNA-seq//In situ hybridization//Flow cytometry	31758671
hsa-DOCK1_0035	circDOCK1(2,3,4,5,6,25,26,27).1	hsa-miR-486-5p	ISG20	Functional MTI	Luciferase reporter assay//Western blotting//Immunoprecipitaion (IP)//Immunohistochemistry (IHC)//qRT-PCR	33939247
hsa-DOCK1_0035	circDOCK1(2,3,4,5,6,25,26,27).1	hsa-miR-486-5p	NFAT5	Functional MTI	Luciferase reporter assay//Western blotting//Immunoprecipitaion (IP)//Immunohistochemistry (IHC)//qRT-PCR	33939247
hsa-DOCK1_0035	circDOCK1(2,3,4,5,6,25,26,27).1	hsa-miR-486-5p	PIM1	Functional MTI	Luciferase reporter assay//Western blotting//qRT-PCR//Flow cytometry	34519263
hsa-DOCK1_0035	circDOCK1(2,3,4,5,6,25,26,27).1	hsa-miR-486-5p	PIK3R1	Functional MTI	Luciferase reporter assay//Western blotting//qRT-PCR	35621142
hsa-MCTP2_0001	circMCTP2(9S,10,11,12,13,14,15,16,L17).1	hsa-miR-1200	MAP3K1	Functional MTI	Luciferase reporter assay//qRT-PCR	35230926
hsa-MCTP2_0001	circMCTP2(9S,10,11,12,13,14,15,16,L17).1	hsa-miR-1200	CDX2	Functional MTI	Luciferase reporter assay	36076262
hsa-MCTP2_0001	circMCTP2(9S,10,11,12,13,14,15,16,L17).1	hsa-miR-1236-3p	KDR	Functional MTI	qRT-PCR//Western blot	22223733
hsa-MCTP2_0001	circMCTP2(9S,10,11,12,13,14,15,16,L17).1	hsa-miR-1236-3p	FLT4	Functional MTI	Luciferase reporter assay//pSILAC//qRT-PCR//Western blot	22223733
hsa-MCTP2_0001	circMCTP2(9S,10,11,12,13,14,15,16,L17).1	hsa-miR-1236-3p	ZEB1	Functional MTI	Luciferase reporter assay//qRT-PCR//Western blot	24573236
hsa-MCTP2_0001	circMCTP2(9S,10,11,12,13,14,15,16,L17).1	hsa-miR-1236-3p	TCEAL1	Functional MTI	ChIP-seq//Flow//Immunofluorescence//qRT-PCR//Western blot	25447520
hsa-MCTP2_0001	circMCTP2(9S,10,11,12,13,14,15,16,L17).1	hsa-miR-1236-3p	TLR2	Functional MTI	Immunoprecipitaion (IP)//qRT-PCR//Western blotting	32913496
hsa-MCTP2_0001	circMCTP2(9S,10,11,12,13,14,15,16,L17).1	hsa-miR-1236-3p	WNT3A	Functional MTI	Luciferase reporter assay//Western blotting//Immunohistochemistry (IHC)//qRT-PCR//In situ hybridization//Flow cytometry	33133267
hsa-MCTP2_0001	circMCTP2(9S,10,11,12,13,14,15,16,L17).1	hsa-miR-1238-3p	FMN2	Functional MTI	Immunohistochemistry (IHC)//Luciferase reporter assay//Microarray//qRT-PCR//Western blotting	32526477
hsa-MCTP2_0001	circMCTP2(9S,10,11,12,13,14,15,16,L17).1	hsa-miR-1238-3p	LHX2	Functional MTI	Immunohistochemistry (IHC)//Luciferase reporter assay//Microarray//qRT-PCR//Western blotting	32526477
hsa-MCTP2_0001	circMCTP2(9S,10,11,12,13,14,15,16,L17).1	hsa-miR-139-3p	NOB1	Functional MTI	Luciferase reporter assay//qRT-PCR//Western blot	27505862
hsa-MCTP2_0001	circMCTP2(9S,10,11,12,13,14,15,16,L17).1	hsa-miR-139-3p	MMP11	Functional MTI	Luciferase reporter assay//Microarray//qRT-PCR//Western blot	27355528
hsa-MCTP2_0001	circMCTP2(9S,10,11,12,13,14,15,16,L17).1	hsa-miR-139-3p	MMP11	Functional MTI	Immunohistochemistry (IHC)//Luciferase reporter assay//qRT-PCR//Western blotting	31595150
hsa-MCTP2_0001	circMCTP2(9S,10,11,12,13,14,15,16,L17).1	hsa-miR-139-3p	BCL6	Functional MTI	Luciferase reporter assay//qRT-PCR	32277518
hsa-MCTP2_0001	circMCTP2(9S,10,11,12,13,14,15,16,L17).1	hsa-miR-139-3p	NOB1	Functional MTI	Western blotting//qRT-PCR	32626537
hsa-MCTP2_0001	circMCTP2(9S,10,11,12,13,14,15,16,L17).1	hsa-miR-139-3p	ZFPM2-AS1	Functional MTI	Luciferase reporter assay//Western blotting//Immunoprecipitaion (IP)//RNA-seq//qRT-PCR	32795316
hsa-MCTP2_0001	circMCTP2(9S,10,11,12,13,14,15,16,L17).1	hsa-miR-139-3p	TRIP13	Functional MTI	Luciferase reporter assay//Western blotting//qRT-PCR	38067275
hsa-MCTP2_0001	circMCTP2(9S,10,11,12,13,14,15,16,L17).1	hsa-miR-141-5p	MEOX2	Functional MTI	Luciferase reporter assay//Western blotting//Immunoprecipitaion (IP)//RNA-seq//qRT-PCR	33627047
hsa-MCTP2_0001	circMCTP2(9S,10,11,12,13,14,15,16,L17).1	hsa-miR-145-5p	MYC	Functional MTI	qRT-PCR//Luciferase reporter assay//Western blot	19202062
hsa-MCTP2_0001	circMCTP2(9S,10,11,12,13,14,15,16,L17).1	hsa-miR-145-5p	CLINT1	Functional MTI	qRT-PCR//Luciferase reporter assay//Microarray	19915607
hsa-MCTP2_0001	circMCTP2(9S,10,11,12,13,14,15,16,L17).1	hsa-miR-145-5p	PPP3CA	Functional MTI	qRT-PCR//Luciferase reporter assay//Microarray	19915607
hsa-MCTP2_0001	circMCTP2(9S,10,11,12,13,14,15,16,L17).1	hsa-miR-145-5p	CBFB	Functional MTI	qRT-PCR//Luciferase reporter assay//Microarray	19915607
hsa-MCTP2_0001	circMCTP2(9S,10,11,12,13,14,15,16,L17).1	hsa-miR-145-5p	YES1	Functional MTI	qRT-PCR//Luciferase reporter assay//Western blot//Microarray	20098684
hsa-MCTP2_0001	circMCTP2(9S,10,11,12,13,14,15,16,L17).1	hsa-miR-145-5p	STAT1	Functional MTI	qRT-PCR//Luciferase reporter assay//Western blot//Microarray	20098684
hsa-MCTP2_0001	circMCTP2(9S,10,11,12,13,14,15,16,L17).1	hsa-miR-145-5p	BNIP3	Functional MTI	Luciferase reporter assay//qRT-PCR//Western blot	20332243
hsa-MCTP2_0001	circMCTP2(9S,10,11,12,13,14,15,16,L17).1	hsa-miR-145-5p	MYO6	Functional MTI	qRT-PCR//Luciferase reporter assay//Western blot	20353999
hsa-MCTP2_0001	circMCTP2(9S,10,11,12,13,14,15,16,L17).1	hsa-miR-145-5p	FLI1	Functional MTI	qRT-PCR//Luciferase reporter assay//Western blot	20382729
hsa-MCTP2_0001	circMCTP2(9S,10,11,12,13,14,15,16,L17).1	hsa-miR-145-5p	MUC1	Functional MTI	Review//Luciferase reporter assay//Western blot	20407606
hsa-MCTP2_0001	circMCTP2(9S,10,11,12,13,14,15,16,L17).1	hsa-miR-145-5p	BNIP3	Functional MTI	Luciferase reporter assay	20332243
hsa-MCTP2_0001	circMCTP2(9S,10,11,12,13,14,15,16,L17).1	hsa-miR-145-5p	FSCN1	Functional MTI	Luciferase reporter assay//qRT-PCR//Western blot	20160723
hsa-MCTP2_0001	circMCTP2(9S,10,11,12,13,14,15,16,L17).1	hsa-miR-145-5p	IFNB1	Functional MTI	ELISA//Luciferase reporter assay//qRT-PCR	20130213
hsa-MCTP2_0001	circMCTP2(9S,10,11,12,13,14,15,16,L17).1	hsa-miR-145-5p	MUC1	Functional MTI	Immunohistochemistry//Luciferase reporter assay//qRT-PCR//Western blot	19996288
hsa-MCTP2_0001	circMCTP2(9S,10,11,12,13,14,15,16,L17).1	hsa-miR-145-5p	TIRAP	Functional MTI	Immunoprecipitaion//Western blot//Communoprecipitaion	19898489
hsa-MCTP2_0001	circMCTP2(9S,10,11,12,13,14,15,16,L17).1	hsa-miR-145-5p	FLI1	Functional MTI	Luciferase reporter assay//Northern blot//qRT-PCR//Western blot	20737575
hsa-MCTP2_0001	circMCTP2(9S,10,11,12,13,14,15,16,L17).1	hsa-miR-145-5p	IRS1	Functional MTI	Luciferase reporter assay//Northern blot//qRT-PCR//Western blot	17827156
hsa-MCTP2_0001	circMCTP2(9S,10,11,12,13,14,15,16,L17).1	hsa-miR-145-5p	IRS1	Functional MTI	qRT-PCR//Western blot	19391107
hsa-MCTP2_0001	circMCTP2(9S,10,11,12,13,14,15,16,L17).1	hsa-miR-145-5p	IGF1R	Functional MTI	qRT-PCR//Western blot	19391107
hsa-MCTP2_0001	circMCTP2(9S,10,11,12,13,14,15,16,L17).1	hsa-miR-145-5p	POU5F1	Functional MTI	FACS//Flow//GFP reporter assay//In situ hybridization//Luciferase reporter assay//qRT-PCR	19409607
hsa-MCTP2_0001	circMCTP2(9S,10,11,12,13,14,15,16,L17).1	hsa-miR-145-5p	SOX2	Functional MTI	FACS//Flow//GFP reporter assay//In situ hybridization//Luciferase reporter assay//qRT-PCR	19409607
hsa-MCTP2_0001	circMCTP2(9S,10,11,12,13,14,15,16,L17).1	hsa-miR-145-5p	KLF4	Functional MTI	FACS//Flow//GFP reporter assay//In situ hybridization//Luciferase reporter assay//qRT-PCR	19409607
hsa-MCTP2_0001	circMCTP2(9S,10,11,12,13,14,15,16,L17).1	hsa-miR-145-5p	FLI1	Functional MTI	Luciferase reporter assay//Western blot	21217773
hsa-MCTP2_0001	circMCTP2(9S,10,11,12,13,14,15,16,L17).1	hsa-miR-145-5p	ROBO2	Functional MTI	In situ hybridization//Luciferase reporter assay//qRT-PCR//western blot	21276775
hsa-MCTP2_0001	circMCTP2(9S,10,11,12,13,14,15,16,L17).1	hsa-miR-145-5p	SRGAP1	Functional MTI	In situ hybridization//Luciferase reporter assay//qRT-PCR//western blot	21276775
hsa-MCTP2_0001	circMCTP2(9S,10,11,12,13,14,15,16,L17).1	hsa-miR-145-5p	MYC	Functional MTI	Luciferase reporter assay//qRT-PCR//Western blot	21092188
hsa-MCTP2_0001	circMCTP2(9S,10,11,12,13,14,15,16,L17).1	hsa-miR-145-5p	EIF4E	Functional MTI	Luciferase reporter assay//qRT-PCR//Western blot	21092188
hsa-MCTP2_0001	circMCTP2(9S,10,11,12,13,14,15,16,L17).1	hsa-miR-145-5p	CDK4	Functional MTI	Luciferase reporter assay//qRT-PCR//Western blot	21092188
hsa-MCTP2_0001	circMCTP2(9S,10,11,12,13,14,15,16,L17).1	hsa-miR-145-5p	VEGFA	Functional MTI	Luciferase reporter assay//qRT-PCR//Western blot	22472569
hsa-MCTP2_0001	circMCTP2(9S,10,11,12,13,14,15,16,L17).1	hsa-miR-145-5p	SERPINE1	Functional MTI	Immunoblot//Luciferase reporter assay//qRT-PCR//Western blot	22108519
hsa-MCTP2_0001	circMCTP2(9S,10,11,12,13,14,15,16,L17).1	hsa-miR-145-5p	IRS1	Functional MTI	Luciferase reporter assay	22431718
hsa-MCTP2_0001	circMCTP2(9S,10,11,12,13,14,15,16,L17).1	hsa-miR-145-5p	IRS2	Functional MTI	Luciferase reporter assay	22431718
hsa-MCTP2_0001	circMCTP2(9S,10,11,12,13,14,15,16,L17).1	hsa-miR-145-5p	ITGB8	Functional MTI	Immunofluorescence//Luciferase reporter assay//qRT-PCR	21701675
hsa-MCTP2_0001	circMCTP2(9S,10,11,12,13,14,15,16,L17).1	hsa-miR-145-5p	FSCN1	Functional MTI	Luciferase reporter assay//Microarray//qRT-PCR//Western blot	21351259
hsa-MCTP2_0001	circMCTP2(9S,10,11,12,13,14,15,16,L17).1	hsa-miR-145-5p	ITGB8	Functional MTI	GFP reporter assay//Immunofluorescence//In situ hybridization//Luciferase reporter assay//Microarray//qRT-PCR//Western blot	21701675
hsa-MCTP2_0001	circMCTP2(9S,10,11,12,13,14,15,16,L17).1	hsa-miR-145-5p	FSCN1	Functional MTI	Luciferase reporter assay//qRT-PCR//Western blot	21351259
hsa-MCTP2_0001	circMCTP2(9S,10,11,12,13,14,15,16,L17).1	hsa-miR-145-5p	SWAP70	Functional MTI	Luciferase reporter assay	21360565
hsa-MCTP2_0001	circMCTP2(9S,10,11,12,13,14,15,16,L17).1	hsa-miR-145-5p	ESR1	Functional MTI	Luciferase reporter assay	19730444
hsa-MCTP2_0001	circMCTP2(9S,10,11,12,13,14,15,16,L17).1	hsa-miR-145-5p	FSCN1	Functional MTI	Luciferase reporter assay	21258769
hsa-MCTP2_0001	circMCTP2(9S,10,11,12,13,14,15,16,L17).1	hsa-miR-145-5p	EGFR	Functional MTI	Microarray//qRT-PCR//Western blot	21289483
hsa-MCTP2_0001	circMCTP2(9S,10,11,12,13,14,15,16,L17).1	hsa-miR-145-5p	NUDT1	Functional MTI	Microarray//qRT-PCR//Western blot	21289483
hsa-MCTP2_0001	circMCTP2(9S,10,11,12,13,14,15,16,L17).1	hsa-miR-145-5p	NEDD9	Functional MTI	Immunofluorescence//Immunohistochemistry//qRT-PCR//Western blot	22869051
hsa-MCTP2_0001	circMCTP2(9S,10,11,12,13,14,15,16,L17).1	hsa-miR-145-5p	PAK4	Functional MTI	Luciferase reporter assay//qRT-PCR//Western blot	22766504
hsa-MCTP2_0001	circMCTP2(9S,10,11,12,13,14,15,16,L17).1	hsa-miR-145-5p	DDX17	Functional MTI	Luciferase reporter assay//Northern blot//qRT-PCR//Western blot	22876303
hsa-MCTP2_0001	circMCTP2(9S,10,11,12,13,14,15,16,L17).1	hsa-miR-145-5p	POU5F1	Functional MTI	Luciferase reporter assay	21496429
hsa-MCTP2_0001	circMCTP2(9S,10,11,12,13,14,15,16,L17).1	hsa-miR-145-5p	ERG	Functional MTI	Luciferase reporter assay	23480797
hsa-MCTP2_0001	circMCTP2(9S,10,11,12,13,14,15,16,L17).1	hsa-miR-145-5p	NRAS	Functional MTI	Luciferase reporter assay//Western blot	23201159
hsa-MCTP2_0001	circMCTP2(9S,10,11,12,13,14,15,16,L17).1	hsa-miR-145-5p	IRS1	Functional MTI	Luciferase reporter assay//Western blot	23201159
hsa-MCTP2_0001	circMCTP2(9S,10,11,12,13,14,15,16,L17).1	hsa-miR-145-5p	ILK	Functional MTI	Luciferase reporter assay//qRT-PCR//Western blot	23104321
hsa-MCTP2_0001	circMCTP2(9S,10,11,12,13,14,15,16,L17).1	hsa-miR-145-5p	NEDD9	Functional MTI	Luciferase reporter assay	23355420
hsa-MCTP2_0001	circMCTP2(9S,10,11,12,13,14,15,16,L17).1	hsa-miR-145-5p	SOCS7	Functional MTI	Luciferase reporter assay	23392170
hsa-MCTP2_0001	circMCTP2(9S,10,11,12,13,14,15,16,L17).1	hsa-miR-145-5p	MDM2	Functional MTI	Luciferase reporter assay	22330136
hsa-MCTP2_0001	circMCTP2(9S,10,11,12,13,14,15,16,L17).1	hsa-miR-145-5p	ADAM17	Functional MTI	Luciferase reporter assay	23441135
hsa-MCTP2_0001	circMCTP2(9S,10,11,12,13,14,15,16,L17).1	hsa-miR-145-5p	CDH2	Functional MTI	Luciferase reporter assay//Western blot	22370644
hsa-MCTP2_0001	circMCTP2(9S,10,11,12,13,14,15,16,L17).1	hsa-miR-145-5p	HDAC2	Functional MTI	Luciferase reporter assay	23499894
hsa-MCTP2_0001	circMCTP2(9S,10,11,12,13,14,15,16,L17).1	hsa-miR-145-5p	POU5F1	Functional MTI	Reporter assay;Western blot;qRT-PCR	19409607
hsa-MCTP2_0001	circMCTP2(9S,10,11,12,13,14,15,16,L17).1	hsa-miR-145-5p	RTKN	Functional MTI	Reporter assay;Western blot;qRT-PCR;Other	19360360
hsa-MCTP2_0001	circMCTP2(9S,10,11,12,13,14,15,16,L17).1	hsa-miR-145-5p	SOX2	Functional MTI	Reporter assay;Western blot;qRT-PCR;Other	19409607
hsa-MCTP2_0001	circMCTP2(9S,10,11,12,13,14,15,16,L17).1	hsa-miR-145-5p	KLF4	Functional MTI	Reporter assay;Western blot;qRT-PCR	19409607
hsa-MCTP2_0001	circMCTP2(9S,10,11,12,13,14,15,16,L17).1	hsa-miR-145-5p	SWAP70	Functional MTI	Reporter assay;Western blot;qRT-PCR	21360565
hsa-MCTP2_0001	circMCTP2(9S,10,11,12,13,14,15,16,L17).1	hsa-miR-145-5p	FSCN1	Functional MTI	Reporter assay;Western blot;qRT-PCR;Microarray	21351259
hsa-MCTP2_0001	circMCTP2(9S,10,11,12,13,14,15,16,L17).1	hsa-miR-145-5p	POU5F1	Functional MTI	Luciferase reporter assay	23541921
hsa-MCTP2_0001	circMCTP2(9S,10,11,12,13,14,15,16,L17).1	hsa-miR-145-5p	SOX2	Functional MTI	Luciferase reporter assay	23541921
hsa-MCTP2_0001	circMCTP2(9S,10,11,12,13,14,15,16,L17).1	hsa-miR-145-5p	NANOG	Functional MTI	Luciferase reporter assay	23541921
hsa-MCTP2_0001	circMCTP2(9S,10,11,12,13,14,15,16,L17).1	hsa-miR-145-5p	MYO5A	Functional MTI	Luciferase reporter assay	22895360
hsa-MCTP2_0001	circMCTP2(9S,10,11,12,13,14,15,16,L17).1	hsa-miR-145-5p	POU5F1	Functional MTI	Immunohistochemistry//Western blot	22378186
hsa-MCTP2_0001	circMCTP2(9S,10,11,12,13,14,15,16,L17).1	hsa-miR-145-5p	NRAS	Functional MTI	Immunoblot//Immunohistochemistry//Luciferase reporter assay//Northern blot//qRT-PCR	22592534
hsa-MCTP2_0001	circMCTP2(9S,10,11,12,13,14,15,16,L17).1	hsa-miR-145-5p	VEGFA	Functional MTI	Immunoblot//Immunohistochemistry//Luciferase reporter assay//Northern blot//qRT-PCR	22592534
hsa-MCTP2_0001	circMCTP2(9S,10,11,12,13,14,15,16,L17).1	hsa-miR-145-5p	EPAS1	Functional MTI	Luciferase reporter assay//qRT-PCR//Western blot	23222716
hsa-MCTP2_0001	circMCTP2(9S,10,11,12,13,14,15,16,L17).1	hsa-miR-145-5p	ETS1	Functional MTI	Luciferase reporter assay//qRT-PCR//Western blot	23233482
hsa-MCTP2_0001	circMCTP2(9S,10,11,12,13,14,15,16,L17).1	hsa-miR-145-5p	MYC	Functional MTI	qRT-PCR//Western blot	23710609
hsa-MCTP2_0001	circMCTP2(9S,10,11,12,13,14,15,16,L17).1	hsa-miR-145-5p	IRS1	Functional MTI	Flow//Luciferase reporter assay//qRT-PCR//Western blot	24690171
hsa-MCTP2_0001	circMCTP2(9S,10,11,12,13,14,15,16,L17).1	hsa-miR-145-5p	ADAM17	Functional MTI	Luciferase reporter assay//qRT-PCR//Western blot	23076445
hsa-MCTP2_0001	circMCTP2(9S,10,11,12,13,14,15,16,L17).1	hsa-miR-145-5p	COL5A1	Functional MTI	Immunohistochemistry//Microarray//qRT-PCR//Western blot	23108408
hsa-MCTP2_0001	circMCTP2(9S,10,11,12,13,14,15,16,L17).1	hsa-miR-145-5p	CD44	Functional MTI	Luciferase reporter assay//qRT-PCR//Western blot	23128394
hsa-MCTP2_0001	circMCTP2(9S,10,11,12,13,14,15,16,L17).1	hsa-miR-145-5p	KLF5	Functional MTI	Luciferase reporter assay//qRT-PCR//Western blot	23128394
hsa-MCTP2_0001	circMCTP2(9S,10,11,12,13,14,15,16,L17).1	hsa-miR-145-5p	BRAF	Functional MTI	Luciferase reporter assay//qRT-PCR//Western blot	23128394
hsa-MCTP2_0001	circMCTP2(9S,10,11,12,13,14,15,16,L17).1	hsa-miR-145-5p	ETS1	Functional MTI	Immunohistochemistry//Luciferase reporter assay//qRT-PCR//Western blot	23233482
hsa-MCTP2_0001	circMCTP2(9S,10,11,12,13,14,15,16,L17).1	hsa-miR-145-5p	IRS1	Functional MTI	Luciferase reporter assay//qRT-PCR//Western blot	23714355
hsa-MCTP2_0001	circMCTP2(9S,10,11,12,13,14,15,16,L17).1	hsa-miR-145-5p	SP1	Functional MTI	Immunofluorescence//Luciferase reporter assay//Western blot	24613927
hsa-MCTP2_0001	circMCTP2(9S,10,11,12,13,14,15,16,L17).1	hsa-miR-145-5p	CTNND1	Functional MTI	Immunohistochemistry//Luciferase reporter assay//qRT-PCR//Western blot	25470111
hsa-MCTP2_0001	circMCTP2(9S,10,11,12,13,14,15,16,L17).1	hsa-miR-145-5p	TNFSF13	Functional MTI	Immunohistochemistry//Luciferase reporter assay//qRT-PCR//Western blot	25612651
hsa-MCTP2_0001	circMCTP2(9S,10,11,12,13,14,15,16,L17).1	hsa-miR-145-5p	POU5F1	Functional MTI	Immunoblot//Luciferase reporter assay//qRT-PCR//Western blot	23049906
hsa-MCTP2_0001	circMCTP2(9S,10,11,12,13,14,15,16,L17).1	hsa-miR-145-5p	CDK6	Functional MTI	Immunohistochemistry//Luciferase reporter assay//qRT-PCR//Western blot	24510775
hsa-MCTP2_0001	circMCTP2(9S,10,11,12,13,14,15,16,L17).1	hsa-miR-145-5p	SMAD3	Functional MTI	Luciferase reporter assay//Western blot//qRT-PCR//ELISA//Immunofluorescence	24873879
hsa-MCTP2_0001	circMCTP2(9S,10,11,12,13,14,15,16,L17).1	hsa-miR-145-5p	VEGFA	Functional MTI	Luciferase reporter assay//qRT-PCR//Western blotting	24886719
hsa-MCTP2_0001	circMCTP2(9S,10,11,12,13,14,15,16,L17).1	hsa-miR-145-5p	SOX9	Functional MTI	Flow//Luciferase reporter assay//qRT-PCR//Western blot	23814265
hsa-MCTP2_0001	circMCTP2(9S,10,11,12,13,14,15,16,L17).1	hsa-miR-145-5p	ADD3	Functional MTI	Flow//Luciferase reporter assay//qRT-PCR//Western blot	23814265
hsa-MCTP2_0001	circMCTP2(9S,10,11,12,13,14,15,16,L17).1	hsa-miR-145-5p	IGF1R	Functional MTI	Luciferase reporter assay//Western blot	24999188
hsa-MCTP2_0001	circMCTP2(9S,10,11,12,13,14,15,16,L17).1	hsa-miR-145-5p	HMGA2	Functional MTI	Immunohistochemistry//Luciferase reporter assay//Microarray//qRT-PCR//Western blot	25444913
hsa-MCTP2_0001	circMCTP2(9S,10,11,12,13,14,15,16,L17).1	hsa-miR-145-5p	DDC	Functional MTI	qRT-PCR//Western blot	25445287
hsa-MCTP2_0001	circMCTP2(9S,10,11,12,13,14,15,16,L17).1	hsa-miR-145-5p	POU5F1	Functional MTI	Luciferase reporter assay//Western blot	23615404
hsa-MCTP2_0001	circMCTP2(9S,10,11,12,13,14,15,16,L17).1	hsa-miR-145-5p	SMAD3	Functional MTI	Luciferase reporter assay	23632450
hsa-MCTP2_0001	circMCTP2(9S,10,11,12,13,14,15,16,L17).1	hsa-miR-145-5p	CFTR	Functional MTI	Luciferase reporter assay//qRT-PCR	23436935
hsa-MCTP2_0001	circMCTP2(9S,10,11,12,13,14,15,16,L17).1	hsa-miR-145-5p	HDAC11	Functional MTI	Luciferase reporter assay//qRT-PCR//Western blot	23980205
hsa-MCTP2_0001	circMCTP2(9S,10,11,12,13,14,15,16,L17).1	hsa-miR-145-5p	TGFBR2	Functional MTI	Luciferase reporter assay//qRT-PCR//Western blot	23986572
hsa-MCTP2_0001	circMCTP2(9S,10,11,12,13,14,15,16,L17).1	hsa-miR-145-5p	FSCN1	Functional MTI	Immunoblot//Immunohistochemistry//Luciferase reporter assay	24642628
hsa-MCTP2_0001	circMCTP2(9S,10,11,12,13,14,15,16,L17).1	hsa-miR-145-5p	SP7	Functional MTI	Luciferase reporter assay//qRT-PCR//Western blot	23886710
hsa-MCTP2_0001	circMCTP2(9S,10,11,12,13,14,15,16,L17).1	hsa-miR-145-5p	CD28	Functional MTI	Luciferase reporter assay	24043548
hsa-MCTP2_0001	circMCTP2(9S,10,11,12,13,14,15,16,L17).1	hsa-miR-145-5p	NFATC1	Functional MTI	Luciferase reporter assay	24043548
hsa-MCTP2_0001	circMCTP2(9S,10,11,12,13,14,15,16,L17).1	hsa-miR-145-5p	RPS6KB1	Functional MTI	Luciferase reporter assay	24157791
hsa-MCTP2_0001	circMCTP2(9S,10,11,12,13,14,15,16,L17).1	hsa-miR-145-5p	MUC1	Functional MTI	Luciferase reporter assay	24157791
hsa-MCTP2_0001	circMCTP2(9S,10,11,12,13,14,15,16,L17).1	hsa-miR-145-5p	DDX6	Functional MTI	Immunofluorescence//Luciferase reporter assay//qRT-PCR//Western blot	23932921
hsa-MCTP2_0001	circMCTP2(9S,10,11,12,13,14,15,16,L17).1	hsa-miR-145-5p	E2F3	Functional MTI	ChIP-seq//Immunohistochemistry//Luciferase reporter assay//qRT-PCR//Western blot	25762621
hsa-MCTP2_0001	circMCTP2(9S,10,11,12,13,14,15,16,L17).1	hsa-miR-145-5p	CDK6	Functional MTI	ChIP-seq//Immunohistochemistry//Luciferase reporter assay//qRT-PCR//Western blot	25762621
hsa-MCTP2_0001	circMCTP2(9S,10,11,12,13,14,15,16,L17).1	hsa-miR-145-5p	KLF4	Functional MTI	qRT-PCR//Western blot	25273883
hsa-MCTP2_0001	circMCTP2(9S,10,11,12,13,14,15,16,L17).1	hsa-miR-145-5p	KLF5	Functional MTI	qRT-PCR//Western blot	25273883
hsa-MCTP2_0001	circMCTP2(9S,10,11,12,13,14,15,16,L17).1	hsa-miR-145-5p	FSCN1	Functional MTI	Luciferase reporter assay//qRT-PCR//Western blot	26010149
hsa-MCTP2_0001	circMCTP2(9S,10,11,12,13,14,15,16,L17).1	hsa-miR-145-5p	ROCK1	Functional MTI	Luciferase reporter assay//Western blot	24573110
hsa-MCTP2_0001	circMCTP2(9S,10,11,12,13,14,15,16,L17).1	hsa-miR-145-5p	ANGPT2	Functional MTI	Luciferase reporter assay//qRT-PCR	24384875
hsa-MCTP2_0001	circMCTP2(9S,10,11,12,13,14,15,16,L17).1	hsa-miR-145-5p	NEDD9	Functional MTI	Luciferase reporter assay//qRT-PCR	24384875
hsa-MCTP2_0001	circMCTP2(9S,10,11,12,13,14,15,16,L17).1	hsa-miR-145-5p	SOX9	Functional MTI	Luciferase reporter assay//Western blot//Immunofluorescence	25145279
hsa-MCTP2_0001	circMCTP2(9S,10,11,12,13,14,15,16,L17).1	hsa-miR-145-5p	ARF6	Functional MTI	qRT-PCR//Western blot//In situ hybridization//Luciferase reporter assay	25253741
hsa-MCTP2_0001	circMCTP2(9S,10,11,12,13,14,15,16,L17).1	hsa-miR-145-5p	TGFBR2	Functional MTI	qRT-PCR//Luciferase reporter assay//Immunoblot//Western blot	25323858
hsa-MCTP2_0001	circMCTP2(9S,10,11,12,13,14,15,16,L17).1	hsa-miR-145-5p	ABCC1	Functional MTI	Luciferase reporter assay	25354783
hsa-MCTP2_0001	circMCTP2(9S,10,11,12,13,14,15,16,L17).1	hsa-miR-145-5p	SPTBN1	Functional MTI	Luciferase reporter assay	25354783
hsa-MCTP2_0001	circMCTP2(9S,10,11,12,13,14,15,16,L17).1	hsa-miR-145-5p	IRS1	Functional MTI	qRT-PCR//In situ hybridization//Western blot	25477374
hsa-MCTP2_0001	circMCTP2(9S,10,11,12,13,14,15,16,L17).1	hsa-miR-145-5p	IGF1R	Functional MTI	qRT-PCR//Luciferase reporter assay//Western blot	25609710
hsa-MCTP2_0001	circMCTP2(9S,10,11,12,13,14,15,16,L17).1	hsa-miR-145-5p	SENP1	Functional MTI	qRT-PCR//Luciferase reporter assay//Western blot	25645686
hsa-MCTP2_0001	circMCTP2(9S,10,11,12,13,14,15,16,L17).1	hsa-miR-145-5p	FSCN1	Functional MTI	Luciferase reporter assay//qRT-PCR//Western blot	26173501
hsa-MCTP2_0001	circMCTP2(9S,10,11,12,13,14,15,16,L17).1	hsa-miR-145-5p	KLF4	Functional MTI	Luciferase reporter assay//qRT-PCR//Western blot	28380435
hsa-MCTP2_0001	circMCTP2(9S,10,11,12,13,14,15,16,L17).1	hsa-miR-145-5p	MYC	Functional MTI	Microarray//qRT-PCR//Western blot	26540468
hsa-MCTP2_0001	circMCTP2(9S,10,11,12,13,14,15,16,L17).1	hsa-miR-145-5p	CDKN1A	Functional MTI	Microarray//qRT-PCR//Western blot	26540468
hsa-MCTP2_0001	circMCTP2(9S,10,11,12,13,14,15,16,L17).1	hsa-miR-145-5p	NAIP	Functional MTI	Luciferase reporter assay//qRT-PCR//Western blot	26459459
hsa-MCTP2_0001	circMCTP2(9S,10,11,12,13,14,15,16,L17).1	hsa-miR-145-5p	KLF4	Functional MTI	Northern blot//qRT-PCR//Western blot	26197891
hsa-MCTP2_0001	circMCTP2(9S,10,11,12,13,14,15,16,L17).1	hsa-miR-145-5p	NRAS	Functional MTI	Luciferase reporter assay//qRT-PCR//Western blot	28332309
hsa-MCTP2_0001	circMCTP2(9S,10,11,12,13,14,15,16,L17).1	hsa-miR-145-5p	MYC	Functional MTI	Immunoblot//Luciferase reporter assay//qRT-PCR	26354756
hsa-MCTP2_0001	circMCTP2(9S,10,11,12,13,14,15,16,L17).1	hsa-miR-145-5p	FLI1	Functional MTI	Luciferase reporter assay//qRT-PCR//Western blot	27304058
hsa-MCTP2_0001	circMCTP2(9S,10,11,12,13,14,15,16,L17).1	hsa-miR-145-5p	KLF4	Functional MTI	Luciferase reporter assay//qRT-PCR//Western blot	26181633
hsa-MCTP2_0001	circMCTP2(9S,10,11,12,13,14,15,16,L17).1	hsa-miR-145-5p	MUC1	Functional MTI	Luciferase reporter assay	25961369
hsa-MCTP2_0001	circMCTP2(9S,10,11,12,13,14,15,16,L17).1	hsa-miR-145-5p	MUC1	Functional MTI	Luciferase reporter assay//qRT-PCR//Western blot	25961369
hsa-MCTP2_0001	circMCTP2(9S,10,11,12,13,14,15,16,L17).1	hsa-miR-145-5p	FSCN1	Functional MTI	Luciferase reporter assay//Western blot	26309531
hsa-MCTP2_0001	circMCTP2(9S,10,11,12,13,14,15,16,L17).1	hsa-miR-145-5p	FSCN1	Functional MTI	Luciferase reporter assay//qRT-PCR//Western blot	26647829
hsa-MCTP2_0001	circMCTP2(9S,10,11,12,13,14,15,16,L17).1	hsa-miR-145-5p	SOX2	Functional MTI	Luciferase reporter assay//qRT-PCR//Western blot	26681767
hsa-MCTP2_0001	circMCTP2(9S,10,11,12,13,14,15,16,L17).1	hsa-miR-145-5p	CD44	Functional MTI	Luciferase reporter assay//qRT-PCR//Western blot	28428713
hsa-MCTP2_0001	circMCTP2(9S,10,11,12,13,14,15,16,L17).1	hsa-miR-145-5p	MSH3	Functional MTI	Luciferase reporter assay//qRT-PCR//Western blot	26852750
hsa-MCTP2_0001	circMCTP2(9S,10,11,12,13,14,15,16,L17).1	hsa-miR-145-5p	POU5F1	Functional MTI	qRT-PCR//Western blot	25634023
hsa-MCTP2_0001	circMCTP2(9S,10,11,12,13,14,15,16,L17).1	hsa-miR-145-5p	TGFBR2	Functional MTI	Luciferase reporter assay	27388239
hsa-MCTP2_0001	circMCTP2(9S,10,11,12,13,14,15,16,L17).1	hsa-miR-145-5p	SRGAP1	Functional MTI	qRT-PCR//Western blot	26026080
hsa-MCTP2_0001	circMCTP2(9S,10,11,12,13,14,15,16,L17).1	hsa-miR-145-5p	FSCN1	Functional MTI	Luciferase reporter assay//qRT-PCR//Western blot	25816323
hsa-MCTP2_0001	circMCTP2(9S,10,11,12,13,14,15,16,L17).1	hsa-miR-145-5p	SOX2	Functional MTI	qRT-PCR//Western blot	25928322
hsa-MCTP2_0001	circMCTP2(9S,10,11,12,13,14,15,16,L17).1	hsa-miR-145-5p	FSCN1	Functional MTI	Immunofluorescence//qRT-PCR//Western blot	27508031
hsa-MCTP2_0001	circMCTP2(9S,10,11,12,13,14,15,16,L17).1	hsa-miR-145-5p	ERG	Functional MTI	Luciferase reporter assay//qRT-PCR//Western blot	27572146
hsa-MCTP2_0001	circMCTP2(9S,10,11,12,13,14,15,16,L17).1	hsa-miR-145-5p	SOX9	Functional MTI	Immunohistochemistry (IHC)//Luciferase reporter assay//qRT-PCR//Western blotting	33734580
hsa-MCTP2_0001	circMCTP2(9S,10,11,12,13,14,15,16,L17).1	hsa-miR-145-5p	TBX15	Functional MTI	Luciferase reporter assay//RNA-seq//qRT-PCR//Western blotting	33453148
hsa-MCTP2_0001	circMCTP2(9S,10,11,12,13,14,15,16,L17).1	hsa-miR-145-5p	CD36	Functional MTI	Luciferase reporter assay//qRT-PCR	33517563
hsa-MCTP2_0001	circMCTP2(9S,10,11,12,13,14,15,16,L17).1	hsa-miR-145-5p	WNT2B	Functional MTI	FACS//Immunohistochemistry (IHC)//Luciferase reporter assay//qRT-PCR//Western blotting	31933762
hsa-MCTP2_0001	circMCTP2(9S,10,11,12,13,14,15,16,L17).1	hsa-miR-145-5p	SRGAP2	Functional MTI	Immunofluorescence//Immunoprecipitaion (IP)//In situ hybridization//Luciferase reporter assay//Western blotting	33859759
hsa-MCTP2_0001	circMCTP2(9S,10,11,12,13,14,15,16,L17).1	hsa-miR-145-5p	CD226	Functional MTI	Immunofluorescence//Immunoprecipitaion (IP)//In situ hybridization//Luciferase reporter assay//Western blotting	33859759
hsa-MCTP2_0001	circMCTP2(9S,10,11,12,13,14,15,16,L17).1	hsa-miR-145-5p	FGF10	Functional MTI	Immunofluorescence//Immunohistochemistry (IHC)//Luciferase reporter assay//qRT-PCR//Western blotting	31431501
hsa-MCTP2_0001	circMCTP2(9S,10,11,12,13,14,15,16,L17).1	hsa-miR-145-5p	DNMT3A	Functional MTI	Luciferase reporter assay//qRT-PCR//Western blotting	33589600
hsa-MCTP2_0001	circMCTP2(9S,10,11,12,13,14,15,16,L17).1	hsa-miR-145-5p	DNMT3A	Functional MTI	Immunoprecipitaion (IP)//Luciferase reporter assay//qRT-PCR//Western blotting	33589600
hsa-MCTP2_0001	circMCTP2(9S,10,11,12,13,14,15,16,L17).1	hsa-miR-145-5p	SCHLAP1	Functional MTI	Immunoprecipitaion (IP)//Luciferase reporter assay//qRT-PCR//Western blotting	33589600
hsa-MCTP2_0001	circMCTP2(9S,10,11,12,13,14,15,16,L17).1	hsa-miR-145-5p	EZH2	Functional MTI	Immunoprecipitaion (IP)//Luciferase reporter assay//qRT-PCR//Western blotting	33589600
hsa-MCTP2_0001	circMCTP2(9S,10,11,12,13,14,15,16,L17).1	hsa-miR-145-5p	NKX2-1-AS1	Functional MTI	Luciferase reporter assay//Western blotting//Immunoprecipitaion (IP)//Immunohistochemistry (IHC)//qRT-PCR//In situ hybridization	33512745
hsa-MCTP2_0001	circMCTP2(9S,10,11,12,13,14,15,16,L17).1	hsa-miR-145-5p	SERPINE1	Functional MTI	Luciferase reporter assay//Western blotting//Immunoprecipitaion (IP)//Immunohistochemistry (IHC)//qRT-PCR//In situ hybridization	33512745
hsa-MCTP2_0001	circMCTP2(9S,10,11,12,13,14,15,16,L17).1	hsa-miR-145-5p	NOTCH1	Functional MTI	Luciferase reporter assay//Western blotting//qRT-PCR//Flow cytometry	32104249
hsa-MCTP2_0001	circMCTP2(9S,10,11,12,13,14,15,16,L17).1	hsa-miR-145-5p	SMAD4	Functional MTI	Luciferase reporter assay//Western blotting//qRT-PCR	32366274
hsa-MCTP2_0001	circMCTP2(9S,10,11,12,13,14,15,16,L17).1	hsa-miR-145-5p	IFNB1	Functional MTI	Western blotting//qRT-PCR//ELISA	32808389
hsa-MCTP2_0001	circMCTP2(9S,10,11,12,13,14,15,16,L17).1	hsa-miR-145-5p	SMAD3	Functional MTI	Luciferase reporter assay//Western blotting	33637048
hsa-MCTP2_0001	circMCTP2(9S,10,11,12,13,14,15,16,L17).1	hsa-miR-145-5p	IGF1	Functional MTI	Luciferase reporter assay//Western blotting//qRT-PCR//Flow cytometry	32494158
hsa-MCTP2_0001	circMCTP2(9S,10,11,12,13,14,15,16,L17).1	hsa-miR-145-5p	ABRACL	Functional MTI	Luciferase reporter assay//Western blotting//qRT-PCR	33728339
hsa-MCTP2_0001	circMCTP2(9S,10,11,12,13,14,15,16,L17).1	hsa-miR-145-5p	SERPINE1	Functional MTI	Luciferase reporter assay//Western blotting//qRT-PCR	34249676
hsa-MCTP2_0001	circMCTP2(9S,10,11,12,13,14,15,16,L17).1	hsa-miR-145-5p	CFTR	Functional MTI	Luciferase reporter assay	32059764
hsa-MCTP2_0001	circMCTP2(9S,10,11,12,13,14,15,16,L17).1	hsa-miR-145-5p	LINC01347	Functional MTI	Luciferase reporter assay//qRT-PCR	34115321
hsa-MCTP2_0001	circMCTP2(9S,10,11,12,13,14,15,16,L17).1	hsa-miR-145-5p	ARHGAP24	Functional MTI	Luciferase reporter assay//Western blotting//Immunohistochemistry (IHC)//Immunofluorescence	34729245
hsa-MCTP2_0001	circMCTP2(9S,10,11,12,13,14,15,16,L17).1	hsa-miR-145-5p	SRGAP1	Functional MTI	Western blotting//Immunohistochemistry (IHC)	34729245
hsa-MCTP2_0001	circMCTP2(9S,10,11,12,13,14,15,16,L17).1	hsa-miR-145-5p	TGFBR2	Functional MTI	Western blotting//ELISA	36147907
hsa-MCTP2_0001	circMCTP2(9S,10,11,12,13,14,15,16,L17).1	hsa-miR-145-5p	ONECUT2	Functional MTI	Luciferase reporter assay//Western blotting//qRT-PCR	37444485
hsa-MCTP2_0001	circMCTP2(9S,10,11,12,13,14,15,16,L17).1	hsa-miR-145-5p	KLF5	Functional MTI	Luciferase reporter assay//Western blotting//qRT-PCR//Immunohistochemistry (IHC)//In situ hybridization	37997376
hsa-MCTP2_0001	circMCTP2(9S,10,11,12,13,14,15,16,L17).1	hsa-miR-145-5p	MMP2	Functional MTI	Luciferase reporter assay//Western blotting//qRT-PCR	35722425
hsa-MCTP2_0001	circMCTP2(9S,10,11,12,13,14,15,16,L17).1	hsa-miR-145-5p	VEGFA	Functional MTI	Luciferase reporter assay//Western blotting//qRT-PCR	35722425
hsa-MCTP2_0001	circMCTP2(9S,10,11,12,13,14,15,16,L17).1	hsa-miR-145-5p	TLR4	Functional MTI	Luciferase reporter assay//Western blotting//qRT-PCR	35722425
hsa-MCTP2_0001	circMCTP2(9S,10,11,12,13,14,15,16,L17).1	hsa-miR-145-5p	TPT1	Functional MTI	Luciferase reporter assay//Western blotting//qRT-PCR	35371310
hsa-MCTP2_0001	circMCTP2(9S,10,11,12,13,14,15,16,L17).1	hsa-miR-145-5p	HK2	Functional MTI	Luciferase reporter assay//Western blotting//qRT-PCR//RNA pull down assay	38010958
hsa-MCTP2_0001	circMCTP2(9S,10,11,12,13,14,15,16,L17).1	hsa-miR-296-3p	KCNH1	Functional MTI	Luciferase reporter assay//qRT-PCR//Western blot	22999387
hsa-MCTP2_0001	circMCTP2(9S,10,11,12,13,14,15,16,L17).1	hsa-miR-296-3p	DDHD2	Functional MTI	Immunoprecipitaion (IP)//Luciferase reporter assay//qRT-PCR//Western blotting	33479208
hsa-MCTP2_0001	circMCTP2(9S,10,11,12,13,14,15,16,L17).1	hsa-miR-296-3p	CTNNBIP1	Functional MTI	Luciferase reporter assay//qRT-PCR//Western blotting	32323769
hsa-MCTP2_0001	circMCTP2(9S,10,11,12,13,14,15,16,L17).1	hsa-miR-296-3p	GRINA	Functional MTI	Luciferase reporter assay//qRT-PCR//Western blotting	32657216
hsa-MCTP2_0001	circMCTP2(9S,10,11,12,13,14,15,16,L17).1	hsa-miR-296-3p	CDH1	Functional MTI	Luciferase reporter assay//Western blotting//qRT-PCR	31672157
hsa-MCTP2_0001	circMCTP2(9S,10,11,12,13,14,15,16,L17).1	hsa-miR-296-3p	STAT3	Functional MTI	Western blotting//Microarray//RNA-seq//qRT-PCR	32326395
hsa-MCTP2_0001	circMCTP2(9S,10,11,12,13,14,15,16,L17).1	hsa-miR-296-3p	MSL2	Functional MTI	Luciferase reporter assay//Western blotting//qRT-PCR	34899909
hsa-MCTP2_0001	circMCTP2(9S,10,11,12,13,14,15,16,L17).1	hsa-miR-3126-5p	KLK4	Functional MTI	Luciferase reporter assay//Western blotting//qRT-PCR	34101307
hsa-MCTP2_0001	circMCTP2(9S,10,11,12,13,14,15,16,L17).1	hsa-miR-3653-5p	ATG12	Functional MTI	Luciferase reporter assay//Western blotting//qRT-PCR	37464439
hsa-MCTP2_0001	circMCTP2(9S,10,11,12,13,14,15,16,L17).1	hsa-miR-3653-5p	AMBRA1	Functional MTI	Luciferase reporter assay//Western blotting//qRT-PCR	37464439
hsa-MCTP2_0001	circMCTP2(9S,10,11,12,13,14,15,16,L17).1	hsa-miR-4660	MAFG	Functional MTI	Luciferase reporter assay//Western blotting//Immunoprecipitaion (IP)//qRT-PCR	33868783
hsa-MCTP2_0001	circMCTP2(9S,10,11,12,13,14,15,16,L17).1	hsa-miR-4739	ITGA10	Functional MTI	Luciferase reporter assay//Western blotting//qRT-PCR	36161100
hsa-MCTP2_0001	circMCTP2(9S,10,11,12,13,14,15,16,L17).1	hsa-miR-4756-3p	FOXM1	Functional MTI	Luciferase reporter assay//Western blotting//qRT-PCR	31554904
hsa-MCTP2_0001	circMCTP2(9S,10,11,12,13,14,15,16,L17).1	hsa-miR-504-3p	WNT11	Functional MTI	Luciferase reporter assay//Western blotting//Immunohistochemistry (IHC)//qRT-PCR//Flow cytometry	33142356
hsa-MCTP2_0001	circMCTP2(9S,10,11,12,13,14,15,16,L17).1	hsa-miR-508-5p	ABCB1	Functional MTI	Immunohistochemistry//In situ hybridization//Luciferase reporter assay//Microarray//qRT-PCR//Western blot	23893241
hsa-MCTP2_0001	circMCTP2(9S,10,11,12,13,14,15,16,L17).1	hsa-miR-508-5p	GPNMB	Functional MTI	Luciferase reporter assay	27003587
hsa-MCTP2_0001	circMCTP2(9S,10,11,12,13,14,15,16,L17).1	hsa-miR-508-5p	SOX2	Functional MTI	Luciferase reporter assay//Western blotting//qRT-PCR//in vitro cullelar assays//Immunofluorescence//In situ hybridization//Flow cytometry//RNA pull down assay	35318304
hsa-MCTP2_0001	circMCTP2(9S,10,11,12,13,14,15,16,L17).1	hsa-miR-508-5p	S100A16	Functional MTI	Luciferase reporter assay	36967030
hsa-MCTP2_0001	circMCTP2(9S,10,11,12,13,14,15,16,L17).1	hsa-miR-511-5p	PROP1	Functional MTI	Western blot//Luciferase reporter assay	25434367
hsa-MCTP2_0001	circMCTP2(9S,10,11,12,13,14,15,16,L17).1	hsa-miR-511-5p	FKBP5	Functional MTI	Luciferase reporter assay//qRT-PCR	27334923
hsa-MCTP2_0001	circMCTP2(9S,10,11,12,13,14,15,16,L17).1	hsa-miR-525-5p	HOXD10	Functional MTI	Luciferase reporter assay//qRT-PCR//Western blotting	33258220
hsa-MCTP2_0001	circMCTP2(9S,10,11,12,13,14,15,16,L17).1	hsa-miR-525-5p	CSDE1	Functional MTI	Luciferase reporter assay//Western blotting//qRT-PCR	35923244
hsa-MCTP2_0001	circMCTP2(9S,10,11,12,13,14,15,16,L17).1	hsa-miR-532-3p	TRAF1	Functional MTI	Luciferase reporter assay//Western blotting	32368615
hsa-MCTP2_0001	circMCTP2(9S,10,11,12,13,14,15,16,L17).1	hsa-miR-532-3p	TRAF2	Functional MTI	Luciferase reporter assay//Western blotting	32368615
hsa-MCTP2_0001	circMCTP2(9S,10,11,12,13,14,15,16,L17).1	hsa-miR-532-3p	TRAF4	Functional MTI	Luciferase reporter assay//Western blotting	32368615
hsa-MCTP2_0001	circMCTP2(9S,10,11,12,13,14,15,16,L17).1	hsa-miR-532-3p	TROAP	Functional MTI	Luciferase reporter assay//Western blotting//qRT-PCR	34287099
hsa-MCTP2_0001	circMCTP2(9S,10,11,12,13,14,15,16,L17).1	hsa-miR-532-3p	KRAS	Functional MTI	Western blotting	36324898
hsa-MCTP2_0001	circMCTP2(9S,10,11,12,13,14,15,16,L17).1	hsa-miR-532-3p	PDPN	Functional MTI	Luciferase reporter assay//Western blotting//qRT-PCR	34939978
hsa-MCTP2_0001	circMCTP2(9S,10,11,12,13,14,15,16,L17).1	hsa-miR-597-3p	RAB23	Functional MTI	Luciferase reporter assay//Western blotting//qRT-PCR	32856288
hsa-MCTP2_0001	circMCTP2(9S,10,11,12,13,14,15,16,L17).1	hsa-miR-597-3p	FOSL2	Functional MTI	Luciferase reporter assay//Western blotting//qRT-PCR//Flow cytometry	33000177
hsa-MCTP2_0001	circMCTP2(9S,10,11,12,13,14,15,16,L17).1	hsa-miR-637	SP7	Functional MTI	Luciferase reporter assay//qRT-PCR//Western blot	21880893
hsa-MCTP2_0001	circMCTP2(9S,10,11,12,13,14,15,16,L17).1	hsa-miR-637	AKT1	Functional MTI	Immunohistochemistry//In situ hybridization//Western blot//Luciferase reporter assay	25597410
hsa-MCTP2_0001	circMCTP2(9S,10,11,12,13,14,15,16,L17).1	hsa-miR-637	PACS2	Functional MTI	Luciferase reporter assay	35951762
hsa-MCTP2_0001	circMCTP2(9S,10,11,12,13,14,15,16,L17).1	hsa-miR-637	FOXM1	Functional MTI	Luciferase reporter assay//Western blotting//qRT-PCR	34519627
hsa-MCTP2_0001	circMCTP2(9S,10,11,12,13,14,15,16,L17).1	hsa-miR-659-3p	GRN	Functional MTI	Luciferase reporter assay//Western blot	18723524
hsa-MCTP2_0001	circMCTP2(9S,10,11,12,13,14,15,16,L17).1	hsa-miR-659-3p	SPHK1	Functional MTI	Luciferase reporter assay//qRT-PCR//Western blot	27725903
hsa-ZNF609_0001	circZNF609(2).1	hsa-miR-103a-2-5p	STAT1	Functional MTI	Luciferase reporter assay//Western blotting//Microarray//Immunohistochemistry (IHC)//Immunofluorescence//qRT-PCR//In situ hybridization//Flow cytometry	32549769
hsa-ZNF609_0001	circZNF609(2).1	hsa-miR-103a-2-5p	SPHK1	Functional MTI	Luciferase reporter assay//Western blotting//qRT-PCR	31652455
hsa-ZNF609_0001	circZNF609(2).1	hsa-miR-1200	MAP3K1	Functional MTI	Luciferase reporter assay//qRT-PCR	35230926
hsa-ZNF609_0001	circZNF609(2).1	hsa-miR-1200	CDX2	Functional MTI	Luciferase reporter assay	36076262
hsa-ZNF609_0001	circZNF609(2).1	hsa-miR-1236-3p	KDR	Functional MTI	qRT-PCR//Western blot	22223733
hsa-ZNF609_0001	circZNF609(2).1	hsa-miR-1236-3p	FLT4	Functional MTI	Luciferase reporter assay//pSILAC//qRT-PCR//Western blot	22223733
hsa-ZNF609_0001	circZNF609(2).1	hsa-miR-1236-3p	ZEB1	Functional MTI	Luciferase reporter assay//qRT-PCR//Western blot	24573236
hsa-ZNF609_0001	circZNF609(2).1	hsa-miR-1236-3p	TCEAL1	Functional MTI	ChIP-seq//Flow//Immunofluorescence//qRT-PCR//Western blot	25447520
hsa-ZNF609_0001	circZNF609(2).1	hsa-miR-1236-3p	TLR2	Functional MTI	Immunoprecipitaion (IP)//qRT-PCR//Western blotting	32913496
hsa-ZNF609_0001	circZNF609(2).1	hsa-miR-1236-3p	WNT3A	Functional MTI	Luciferase reporter assay//Western blotting//Immunohistochemistry (IHC)//qRT-PCR//In situ hybridization//Flow cytometry	33133267
hsa-ZNF609_0001	circZNF609(2).1	hsa-miR-1238-3p	FMN2	Functional MTI	Immunohistochemistry (IHC)//Luciferase reporter assay//Microarray//qRT-PCR//Western blotting	32526477
hsa-ZNF609_0001	circZNF609(2).1	hsa-miR-1238-3p	LHX2	Functional MTI	Immunohistochemistry (IHC)//Luciferase reporter assay//Microarray//qRT-PCR//Western blotting	32526477
hsa-ZNF609_0001	circZNF609(2).1	hsa-miR-1248	AGO2	Functional MTI	Luciferase reporter assay//Immunoprecipitaion (IP)//qRT-PCR	32608539
hsa-ZNF609_0001	circZNF609(2).1	hsa-miR-1248	CITED2	Functional MTI	Luciferase reporter assay//Western blotting//Immunohistochemistry (IHC)//RNA-seq//Immunofluorescence//Flow cytometry	32294623
hsa-ZNF609_0001	circZNF609(2).1	hsa-miR-145-5p	MYC	Functional MTI	qRT-PCR//Luciferase reporter assay//Western blot	19202062
hsa-ZNF609_0001	circZNF609(2).1	hsa-miR-145-5p	CLINT1	Functional MTI	qRT-PCR//Luciferase reporter assay//Microarray	19915607
hsa-ZNF609_0001	circZNF609(2).1	hsa-miR-145-5p	PPP3CA	Functional MTI	qRT-PCR//Luciferase reporter assay//Microarray	19915607
hsa-ZNF609_0001	circZNF609(2).1	hsa-miR-145-5p	CBFB	Functional MTI	qRT-PCR//Luciferase reporter assay//Microarray	19915607
hsa-ZNF609_0001	circZNF609(2).1	hsa-miR-145-5p	YES1	Functional MTI	qRT-PCR//Luciferase reporter assay//Western blot//Microarray	20098684
hsa-ZNF609_0001	circZNF609(2).1	hsa-miR-145-5p	STAT1	Functional MTI	qRT-PCR//Luciferase reporter assay//Western blot//Microarray	20098684
hsa-ZNF609_0001	circZNF609(2).1	hsa-miR-145-5p	BNIP3	Functional MTI	Luciferase reporter assay//qRT-PCR//Western blot	20332243
hsa-ZNF609_0001	circZNF609(2).1	hsa-miR-145-5p	MYO6	Functional MTI	qRT-PCR//Luciferase reporter assay//Western blot	20353999
hsa-ZNF609_0001	circZNF609(2).1	hsa-miR-145-5p	FLI1	Functional MTI	qRT-PCR//Luciferase reporter assay//Western blot	20382729
hsa-ZNF609_0001	circZNF609(2).1	hsa-miR-145-5p	MUC1	Functional MTI	Review//Luciferase reporter assay//Western blot	20407606
hsa-ZNF609_0001	circZNF609(2).1	hsa-miR-145-5p	BNIP3	Functional MTI	Luciferase reporter assay	20332243
hsa-ZNF609_0001	circZNF609(2).1	hsa-miR-145-5p	FSCN1	Functional MTI	Luciferase reporter assay//qRT-PCR//Western blot	20160723
hsa-ZNF609_0001	circZNF609(2).1	hsa-miR-145-5p	IFNB1	Functional MTI	ELISA//Luciferase reporter assay//qRT-PCR	20130213
hsa-ZNF609_0001	circZNF609(2).1	hsa-miR-145-5p	MUC1	Functional MTI	Immunohistochemistry//Luciferase reporter assay//qRT-PCR//Western blot	19996288
hsa-ZNF609_0001	circZNF609(2).1	hsa-miR-145-5p	TIRAP	Functional MTI	Immunoprecipitaion//Western blot//Communoprecipitaion	19898489
hsa-ZNF609_0001	circZNF609(2).1	hsa-miR-145-5p	FLI1	Functional MTI	Luciferase reporter assay//Northern blot//qRT-PCR//Western blot	20737575
hsa-ZNF609_0001	circZNF609(2).1	hsa-miR-145-5p	IRS1	Functional MTI	Luciferase reporter assay//Northern blot//qRT-PCR//Western blot	17827156
hsa-ZNF609_0001	circZNF609(2).1	hsa-miR-145-5p	IRS1	Functional MTI	qRT-PCR//Western blot	19391107
hsa-ZNF609_0001	circZNF609(2).1	hsa-miR-145-5p	IGF1R	Functional MTI	qRT-PCR//Western blot	19391107
hsa-ZNF609_0001	circZNF609(2).1	hsa-miR-145-5p	POU5F1	Functional MTI	FACS//Flow//GFP reporter assay//In situ hybridization//Luciferase reporter assay//qRT-PCR	19409607
hsa-ZNF609_0001	circZNF609(2).1	hsa-miR-145-5p	SOX2	Functional MTI	FACS//Flow//GFP reporter assay//In situ hybridization//Luciferase reporter assay//qRT-PCR	19409607
hsa-ZNF609_0001	circZNF609(2).1	hsa-miR-145-5p	KLF4	Functional MTI	FACS//Flow//GFP reporter assay//In situ hybridization//Luciferase reporter assay//qRT-PCR	19409607
hsa-ZNF609_0001	circZNF609(2).1	hsa-miR-145-5p	FLI1	Functional MTI	Luciferase reporter assay//Western blot	21217773
hsa-ZNF609_0001	circZNF609(2).1	hsa-miR-145-5p	ROBO2	Functional MTI	In situ hybridization//Luciferase reporter assay//qRT-PCR//western blot	21276775
hsa-ZNF609_0001	circZNF609(2).1	hsa-miR-145-5p	SRGAP1	Functional MTI	In situ hybridization//Luciferase reporter assay//qRT-PCR//western blot	21276775
hsa-ZNF609_0001	circZNF609(2).1	hsa-miR-145-5p	MYC	Functional MTI	Luciferase reporter assay//qRT-PCR//Western blot	21092188
hsa-ZNF609_0001	circZNF609(2).1	hsa-miR-145-5p	EIF4E	Functional MTI	Luciferase reporter assay//qRT-PCR//Western blot	21092188
hsa-ZNF609_0001	circZNF609(2).1	hsa-miR-145-5p	CDK4	Functional MTI	Luciferase reporter assay//qRT-PCR//Western blot	21092188
hsa-ZNF609_0001	circZNF609(2).1	hsa-miR-145-5p	VEGFA	Functional MTI	Luciferase reporter assay//qRT-PCR//Western blot	22472569
hsa-ZNF609_0001	circZNF609(2).1	hsa-miR-145-5p	SERPINE1	Functional MTI	Immunoblot//Luciferase reporter assay//qRT-PCR//Western blot	22108519
hsa-ZNF609_0001	circZNF609(2).1	hsa-miR-145-5p	IRS1	Functional MTI	Luciferase reporter assay	22431718
hsa-ZNF609_0001	circZNF609(2).1	hsa-miR-145-5p	IRS2	Functional MTI	Luciferase reporter assay	22431718
hsa-ZNF609_0001	circZNF609(2).1	hsa-miR-145-5p	ITGB8	Functional MTI	Immunofluorescence//Luciferase reporter assay//qRT-PCR	21701675
hsa-ZNF609_0001	circZNF609(2).1	hsa-miR-145-5p	FSCN1	Functional MTI	Luciferase reporter assay//Microarray//qRT-PCR//Western blot	21351259
hsa-ZNF609_0001	circZNF609(2).1	hsa-miR-145-5p	ITGB8	Functional MTI	GFP reporter assay//Immunofluorescence//In situ hybridization//Luciferase reporter assay//Microarray//qRT-PCR//Western blot	21701675
hsa-ZNF609_0001	circZNF609(2).1	hsa-miR-145-5p	FSCN1	Functional MTI	Luciferase reporter assay//qRT-PCR//Western blot	21351259
hsa-ZNF609_0001	circZNF609(2).1	hsa-miR-145-5p	SWAP70	Functional MTI	Luciferase reporter assay	21360565
hsa-ZNF609_0001	circZNF609(2).1	hsa-miR-145-5p	ESR1	Functional MTI	Luciferase reporter assay	19730444
hsa-ZNF609_0001	circZNF609(2).1	hsa-miR-145-5p	FSCN1	Functional MTI	Luciferase reporter assay	21258769
hsa-ZNF609_0001	circZNF609(2).1	hsa-miR-145-5p	EGFR	Functional MTI	Microarray//qRT-PCR//Western blot	21289483
hsa-ZNF609_0001	circZNF609(2).1	hsa-miR-145-5p	NUDT1	Functional MTI	Microarray//qRT-PCR//Western blot	21289483
hsa-ZNF609_0001	circZNF609(2).1	hsa-miR-145-5p	NEDD9	Functional MTI	Immunofluorescence//Immunohistochemistry//qRT-PCR//Western blot	22869051
hsa-ZNF609_0001	circZNF609(2).1	hsa-miR-145-5p	PAK4	Functional MTI	Luciferase reporter assay//qRT-PCR//Western blot	22766504
hsa-ZNF609_0001	circZNF609(2).1	hsa-miR-145-5p	DDX17	Functional MTI	Luciferase reporter assay//Northern blot//qRT-PCR//Western blot	22876303
hsa-ZNF609_0001	circZNF609(2).1	hsa-miR-145-5p	POU5F1	Functional MTI	Luciferase reporter assay	21496429
hsa-ZNF609_0001	circZNF609(2).1	hsa-miR-145-5p	ERG	Functional MTI	Luciferase reporter assay	23480797
hsa-ZNF609_0001	circZNF609(2).1	hsa-miR-145-5p	NRAS	Functional MTI	Luciferase reporter assay//Western blot	23201159
hsa-ZNF609_0001	circZNF609(2).1	hsa-miR-145-5p	IRS1	Functional MTI	Luciferase reporter assay//Western blot	23201159
hsa-ZNF609_0001	circZNF609(2).1	hsa-miR-145-5p	ILK	Functional MTI	Luciferase reporter assay//qRT-PCR//Western blot	23104321
hsa-ZNF609_0001	circZNF609(2).1	hsa-miR-145-5p	NEDD9	Functional MTI	Luciferase reporter assay	23355420
hsa-ZNF609_0001	circZNF609(2).1	hsa-miR-145-5p	SOCS7	Functional MTI	Luciferase reporter assay	23392170
hsa-ZNF609_0001	circZNF609(2).1	hsa-miR-145-5p	MDM2	Functional MTI	Luciferase reporter assay	22330136
hsa-ZNF609_0001	circZNF609(2).1	hsa-miR-145-5p	ADAM17	Functional MTI	Luciferase reporter assay	23441135
hsa-ZNF609_0001	circZNF609(2).1	hsa-miR-145-5p	CDH2	Functional MTI	Luciferase reporter assay//Western blot	22370644
hsa-ZNF609_0001	circZNF609(2).1	hsa-miR-145-5p	HDAC2	Functional MTI	Luciferase reporter assay	23499894
hsa-ZNF609_0001	circZNF609(2).1	hsa-miR-145-5p	POU5F1	Functional MTI	Reporter assay;Western blot;qRT-PCR	19409607
hsa-ZNF609_0001	circZNF609(2).1	hsa-miR-145-5p	RTKN	Functional MTI	Reporter assay;Western blot;qRT-PCR;Other	19360360
hsa-ZNF609_0001	circZNF609(2).1	hsa-miR-145-5p	SOX2	Functional MTI	Reporter assay;Western blot;qRT-PCR;Other	19409607
hsa-ZNF609_0001	circZNF609(2).1	hsa-miR-145-5p	KLF4	Functional MTI	Reporter assay;Western blot;qRT-PCR	19409607
hsa-ZNF609_0001	circZNF609(2).1	hsa-miR-145-5p	SWAP70	Functional MTI	Reporter assay;Western blot;qRT-PCR	21360565
hsa-ZNF609_0001	circZNF609(2).1	hsa-miR-145-5p	FSCN1	Functional MTI	Reporter assay;Western blot;qRT-PCR;Microarray	21351259
hsa-ZNF609_0001	circZNF609(2).1	hsa-miR-145-5p	POU5F1	Functional MTI	Luciferase reporter assay	23541921
hsa-ZNF609_0001	circZNF609(2).1	hsa-miR-145-5p	SOX2	Functional MTI	Luciferase reporter assay	23541921
hsa-ZNF609_0001	circZNF609(2).1	hsa-miR-145-5p	NANOG	Functional MTI	Luciferase reporter assay	23541921
hsa-ZNF609_0001	circZNF609(2).1	hsa-miR-145-5p	MYO5A	Functional MTI	Luciferase reporter assay	22895360
hsa-ZNF609_0001	circZNF609(2).1	hsa-miR-145-5p	POU5F1	Functional MTI	Immunohistochemistry//Western blot	22378186
hsa-ZNF609_0001	circZNF609(2).1	hsa-miR-145-5p	NRAS	Functional MTI	Immunoblot//Immunohistochemistry//Luciferase reporter assay//Northern blot//qRT-PCR	22592534
hsa-ZNF609_0001	circZNF609(2).1	hsa-miR-145-5p	VEGFA	Functional MTI	Immunoblot//Immunohistochemistry//Luciferase reporter assay//Northern blot//qRT-PCR	22592534
hsa-ZNF609_0001	circZNF609(2).1	hsa-miR-145-5p	EPAS1	Functional MTI	Luciferase reporter assay//qRT-PCR//Western blot	23222716
hsa-ZNF609_0001	circZNF609(2).1	hsa-miR-145-5p	ETS1	Functional MTI	Luciferase reporter assay//qRT-PCR//Western blot	23233482
hsa-ZNF609_0001	circZNF609(2).1	hsa-miR-145-5p	MYC	Functional MTI	qRT-PCR//Western blot	23710609
hsa-ZNF609_0001	circZNF609(2).1	hsa-miR-145-5p	IRS1	Functional MTI	Flow//Luciferase reporter assay//qRT-PCR//Western blot	24690171
hsa-ZNF609_0001	circZNF609(2).1	hsa-miR-145-5p	ADAM17	Functional MTI	Luciferase reporter assay//qRT-PCR//Western blot	23076445
hsa-ZNF609_0001	circZNF609(2).1	hsa-miR-145-5p	COL5A1	Functional MTI	Immunohistochemistry//Microarray//qRT-PCR//Western blot	23108408
hsa-ZNF609_0001	circZNF609(2).1	hsa-miR-145-5p	CD44	Functional MTI	Luciferase reporter assay//qRT-PCR//Western blot	23128394
hsa-ZNF609_0001	circZNF609(2).1	hsa-miR-145-5p	KLF5	Functional MTI	Luciferase reporter assay//qRT-PCR//Western blot	23128394
hsa-ZNF609_0001	circZNF609(2).1	hsa-miR-145-5p	BRAF	Functional MTI	Luciferase reporter assay//qRT-PCR//Western blot	23128394
hsa-ZNF609_0001	circZNF609(2).1	hsa-miR-145-5p	ETS1	Functional MTI	Immunohistochemistry//Luciferase reporter assay//qRT-PCR//Western blot	23233482
hsa-ZNF609_0001	circZNF609(2).1	hsa-miR-145-5p	IRS1	Functional MTI	Luciferase reporter assay//qRT-PCR//Western blot	23714355
hsa-ZNF609_0001	circZNF609(2).1	hsa-miR-145-5p	SP1	Functional MTI	Immunofluorescence//Luciferase reporter assay//Western blot	24613927
hsa-ZNF609_0001	circZNF609(2).1	hsa-miR-145-5p	CTNND1	Functional MTI	Immunohistochemistry//Luciferase reporter assay//qRT-PCR//Western blot	25470111
hsa-ZNF609_0001	circZNF609(2).1	hsa-miR-145-5p	TNFSF13	Functional MTI	Immunohistochemistry//Luciferase reporter assay//qRT-PCR//Western blot	25612651
hsa-ZNF609_0001	circZNF609(2).1	hsa-miR-145-5p	POU5F1	Functional MTI	Immunoblot//Luciferase reporter assay//qRT-PCR//Western blot	23049906
hsa-ZNF609_0001	circZNF609(2).1	hsa-miR-145-5p	CDK6	Functional MTI	Immunohistochemistry//Luciferase reporter assay//qRT-PCR//Western blot	24510775
hsa-ZNF609_0001	circZNF609(2).1	hsa-miR-145-5p	SMAD3	Functional MTI	Luciferase reporter assay//Western blot//qRT-PCR//ELISA//Immunofluorescence	24873879
hsa-ZNF609_0001	circZNF609(2).1	hsa-miR-145-5p	VEGFA	Functional MTI	Luciferase reporter assay//qRT-PCR//Western blotting	24886719
hsa-ZNF609_0001	circZNF609(2).1	hsa-miR-145-5p	SOX9	Functional MTI	Flow//Luciferase reporter assay//qRT-PCR//Western blot	23814265
hsa-ZNF609_0001	circZNF609(2).1	hsa-miR-145-5p	ADD3	Functional MTI	Flow//Luciferase reporter assay//qRT-PCR//Western blot	23814265
hsa-ZNF609_0001	circZNF609(2).1	hsa-miR-145-5p	IGF1R	Functional MTI	Luciferase reporter assay//Western blot	24999188
hsa-ZNF609_0001	circZNF609(2).1	hsa-miR-145-5p	HMGA2	Functional MTI	Immunohistochemistry//Luciferase reporter assay//Microarray//qRT-PCR//Western blot	25444913
hsa-ZNF609_0001	circZNF609(2).1	hsa-miR-145-5p	DDC	Functional MTI	qRT-PCR//Western blot	25445287
hsa-ZNF609_0001	circZNF609(2).1	hsa-miR-145-5p	POU5F1	Functional MTI	Luciferase reporter assay//Western blot	23615404
hsa-ZNF609_0001	circZNF609(2).1	hsa-miR-145-5p	SMAD3	Functional MTI	Luciferase reporter assay	23632450
hsa-ZNF609_0001	circZNF609(2).1	hsa-miR-145-5p	CFTR	Functional MTI	Luciferase reporter assay//qRT-PCR	23436935
hsa-ZNF609_0001	circZNF609(2).1	hsa-miR-145-5p	HDAC11	Functional MTI	Luciferase reporter assay//qRT-PCR//Western blot	23980205
hsa-ZNF609_0001	circZNF609(2).1	hsa-miR-145-5p	TGFBR2	Functional MTI	Luciferase reporter assay//qRT-PCR//Western blot	23986572
hsa-ZNF609_0001	circZNF609(2).1	hsa-miR-145-5p	FSCN1	Functional MTI	Immunoblot//Immunohistochemistry//Luciferase reporter assay	24642628
hsa-ZNF609_0001	circZNF609(2).1	hsa-miR-145-5p	SP7	Functional MTI	Luciferase reporter assay//qRT-PCR//Western blot	23886710
hsa-ZNF609_0001	circZNF609(2).1	hsa-miR-145-5p	CD28	Functional MTI	Luciferase reporter assay	24043548
hsa-ZNF609_0001	circZNF609(2).1	hsa-miR-145-5p	NFATC1	Functional MTI	Luciferase reporter assay	24043548
hsa-ZNF609_0001	circZNF609(2).1	hsa-miR-145-5p	RPS6KB1	Functional MTI	Luciferase reporter assay	24157791
hsa-ZNF609_0001	circZNF609(2).1	hsa-miR-145-5p	MUC1	Functional MTI	Luciferase reporter assay	24157791
hsa-ZNF609_0001	circZNF609(2).1	hsa-miR-145-5p	DDX6	Functional MTI	Immunofluorescence//Luciferase reporter assay//qRT-PCR//Western blot	23932921
hsa-ZNF609_0001	circZNF609(2).1	hsa-miR-145-5p	E2F3	Functional MTI	ChIP-seq//Immunohistochemistry//Luciferase reporter assay//qRT-PCR//Western blot	25762621
hsa-ZNF609_0001	circZNF609(2).1	hsa-miR-145-5p	CDK6	Functional MTI	ChIP-seq//Immunohistochemistry//Luciferase reporter assay//qRT-PCR//Western blot	25762621
hsa-ZNF609_0001	circZNF609(2).1	hsa-miR-145-5p	KLF4	Functional MTI	qRT-PCR//Western blot	25273883
hsa-ZNF609_0001	circZNF609(2).1	hsa-miR-145-5p	KLF5	Functional MTI	qRT-PCR//Western blot	25273883
hsa-ZNF609_0001	circZNF609(2).1	hsa-miR-145-5p	FSCN1	Functional MTI	Luciferase reporter assay//qRT-PCR//Western blot	26010149
hsa-ZNF609_0001	circZNF609(2).1	hsa-miR-145-5p	ROCK1	Functional MTI	Luciferase reporter assay//Western blot	24573110
hsa-ZNF609_0001	circZNF609(2).1	hsa-miR-145-5p	ANGPT2	Functional MTI	Luciferase reporter assay//qRT-PCR	24384875
hsa-ZNF609_0001	circZNF609(2).1	hsa-miR-145-5p	NEDD9	Functional MTI	Luciferase reporter assay//qRT-PCR	24384875
hsa-ZNF609_0001	circZNF609(2).1	hsa-miR-145-5p	SOX9	Functional MTI	Luciferase reporter assay//Western blot//Immunofluorescence	25145279
hsa-ZNF609_0001	circZNF609(2).1	hsa-miR-145-5p	ARF6	Functional MTI	qRT-PCR//Western blot//In situ hybridization//Luciferase reporter assay	25253741
hsa-ZNF609_0001	circZNF609(2).1	hsa-miR-145-5p	TGFBR2	Functional MTI	qRT-PCR//Luciferase reporter assay//Immunoblot//Western blot	25323858
hsa-ZNF609_0001	circZNF609(2).1	hsa-miR-145-5p	ABCC1	Functional MTI	Luciferase reporter assay	25354783
hsa-ZNF609_0001	circZNF609(2).1	hsa-miR-145-5p	SPTBN1	Functional MTI	Luciferase reporter assay	25354783
hsa-ZNF609_0001	circZNF609(2).1	hsa-miR-145-5p	IRS1	Functional MTI	qRT-PCR//In situ hybridization//Western blot	25477374
hsa-ZNF609_0001	circZNF609(2).1	hsa-miR-145-5p	IGF1R	Functional MTI	qRT-PCR//Luciferase reporter assay//Western blot	25609710
hsa-ZNF609_0001	circZNF609(2).1	hsa-miR-145-5p	SENP1	Functional MTI	qRT-PCR//Luciferase reporter assay//Western blot	25645686
hsa-ZNF609_0001	circZNF609(2).1	hsa-miR-145-5p	FSCN1	Functional MTI	Luciferase reporter assay//qRT-PCR//Western blot	26173501
hsa-ZNF609_0001	circZNF609(2).1	hsa-miR-145-5p	KLF4	Functional MTI	Luciferase reporter assay//qRT-PCR//Western blot	28380435
hsa-ZNF609_0001	circZNF609(2).1	hsa-miR-145-5p	MYC	Functional MTI	Microarray//qRT-PCR//Western blot	26540468
hsa-ZNF609_0001	circZNF609(2).1	hsa-miR-145-5p	CDKN1A	Functional MTI	Microarray//qRT-PCR//Western blot	26540468
hsa-ZNF609_0001	circZNF609(2).1	hsa-miR-145-5p	NAIP	Functional MTI	Luciferase reporter assay//qRT-PCR//Western blot	26459459
hsa-ZNF609_0001	circZNF609(2).1	hsa-miR-145-5p	KLF4	Functional MTI	Northern blot//qRT-PCR//Western blot	26197891
hsa-ZNF609_0001	circZNF609(2).1	hsa-miR-145-5p	NRAS	Functional MTI	Luciferase reporter assay//qRT-PCR//Western blot	28332309
hsa-ZNF609_0001	circZNF609(2).1	hsa-miR-145-5p	MYC	Functional MTI	Immunoblot//Luciferase reporter assay//qRT-PCR	26354756
hsa-ZNF609_0001	circZNF609(2).1	hsa-miR-145-5p	FLI1	Functional MTI	Luciferase reporter assay//qRT-PCR//Western blot	27304058
hsa-ZNF609_0001	circZNF609(2).1	hsa-miR-145-5p	KLF4	Functional MTI	Luciferase reporter assay//qRT-PCR//Western blot	26181633
hsa-ZNF609_0001	circZNF609(2).1	hsa-miR-145-5p	MUC1	Functional MTI	Luciferase reporter assay	25961369
hsa-ZNF609_0001	circZNF609(2).1	hsa-miR-145-5p	MUC1	Functional MTI	Luciferase reporter assay//qRT-PCR//Western blot	25961369
hsa-ZNF609_0001	circZNF609(2).1	hsa-miR-145-5p	FSCN1	Functional MTI	Luciferase reporter assay//Western blot	26309531
hsa-ZNF609_0001	circZNF609(2).1	hsa-miR-145-5p	FSCN1	Functional MTI	Luciferase reporter assay//qRT-PCR//Western blot	26647829
hsa-ZNF609_0001	circZNF609(2).1	hsa-miR-145-5p	SOX2	Functional MTI	Luciferase reporter assay//qRT-PCR//Western blot	26681767
hsa-ZNF609_0001	circZNF609(2).1	hsa-miR-145-5p	CD44	Functional MTI	Luciferase reporter assay//qRT-PCR//Western blot	28428713
hsa-ZNF609_0001	circZNF609(2).1	hsa-miR-145-5p	MSH3	Functional MTI	Luciferase reporter assay//qRT-PCR//Western blot	26852750
hsa-ZNF609_0001	circZNF609(2).1	hsa-miR-145-5p	POU5F1	Functional MTI	qRT-PCR//Western blot	25634023
hsa-ZNF609_0001	circZNF609(2).1	hsa-miR-145-5p	TGFBR2	Functional MTI	Luciferase reporter assay	27388239
hsa-ZNF609_0001	circZNF609(2).1	hsa-miR-145-5p	SRGAP1	Functional MTI	qRT-PCR//Western blot	26026080
hsa-ZNF609_0001	circZNF609(2).1	hsa-miR-145-5p	FSCN1	Functional MTI	Luciferase reporter assay//qRT-PCR//Western blot	25816323
hsa-ZNF609_0001	circZNF609(2).1	hsa-miR-145-5p	SOX2	Functional MTI	qRT-PCR//Western blot	25928322
hsa-ZNF609_0001	circZNF609(2).1	hsa-miR-145-5p	FSCN1	Functional MTI	Immunofluorescence//qRT-PCR//Western blot	27508031
hsa-ZNF609_0001	circZNF609(2).1	hsa-miR-145-5p	ERG	Functional MTI	Luciferase reporter assay//qRT-PCR//Western blot	27572146
hsa-ZNF609_0001	circZNF609(2).1	hsa-miR-145-5p	SOX9	Functional MTI	Immunohistochemistry (IHC)//Luciferase reporter assay//qRT-PCR//Western blotting	33734580
hsa-ZNF609_0001	circZNF609(2).1	hsa-miR-145-5p	TBX15	Functional MTI	Luciferase reporter assay//RNA-seq//qRT-PCR//Western blotting	33453148
hsa-ZNF609_0001	circZNF609(2).1	hsa-miR-145-5p	CD36	Functional MTI	Luciferase reporter assay//qRT-PCR	33517563
hsa-ZNF609_0001	circZNF609(2).1	hsa-miR-145-5p	WNT2B	Functional MTI	FACS//Immunohistochemistry (IHC)//Luciferase reporter assay//qRT-PCR//Western blotting	31933762
hsa-ZNF609_0001	circZNF609(2).1	hsa-miR-145-5p	SRGAP2	Functional MTI	Immunofluorescence//Immunoprecipitaion (IP)//In situ hybridization//Luciferase reporter assay//Western blotting	33859759
hsa-ZNF609_0001	circZNF609(2).1	hsa-miR-145-5p	CD226	Functional MTI	Immunofluorescence//Immunoprecipitaion (IP)//In situ hybridization//Luciferase reporter assay//Western blotting	33859759
hsa-ZNF609_0001	circZNF609(2).1	hsa-miR-145-5p	FGF10	Functional MTI	Immunofluorescence//Immunohistochemistry (IHC)//Luciferase reporter assay//qRT-PCR//Western blotting	31431501
hsa-ZNF609_0001	circZNF609(2).1	hsa-miR-145-5p	DNMT3A	Functional MTI	Luciferase reporter assay//qRT-PCR//Western blotting	33589600
hsa-ZNF609_0001	circZNF609(2).1	hsa-miR-145-5p	DNMT3A	Functional MTI	Immunoprecipitaion (IP)//Luciferase reporter assay//qRT-PCR//Western blotting	33589600
hsa-ZNF609_0001	circZNF609(2).1	hsa-miR-145-5p	SCHLAP1	Functional MTI	Immunoprecipitaion (IP)//Luciferase reporter assay//qRT-PCR//Western blotting	33589600
hsa-ZNF609_0001	circZNF609(2).1	hsa-miR-145-5p	EZH2	Functional MTI	Immunoprecipitaion (IP)//Luciferase reporter assay//qRT-PCR//Western blotting	33589600
hsa-ZNF609_0001	circZNF609(2).1	hsa-miR-145-5p	NKX2-1-AS1	Functional MTI	Luciferase reporter assay//Western blotting//Immunoprecipitaion (IP)//Immunohistochemistry (IHC)//qRT-PCR//In situ hybridization	33512745
hsa-ZNF609_0001	circZNF609(2).1	hsa-miR-145-5p	SERPINE1	Functional MTI	Luciferase reporter assay//Western blotting//Immunoprecipitaion (IP)//Immunohistochemistry (IHC)//qRT-PCR//In situ hybridization	33512745
hsa-ZNF609_0001	circZNF609(2).1	hsa-miR-145-5p	NOTCH1	Functional MTI	Luciferase reporter assay//Western blotting//qRT-PCR//Flow cytometry	32104249
hsa-ZNF609_0001	circZNF609(2).1	hsa-miR-145-5p	SMAD4	Functional MTI	Luciferase reporter assay//Western blotting//qRT-PCR	32366274
hsa-ZNF609_0001	circZNF609(2).1	hsa-miR-145-5p	IFNB1	Functional MTI	Western blotting//qRT-PCR//ELISA	32808389
hsa-ZNF609_0001	circZNF609(2).1	hsa-miR-145-5p	SMAD3	Functional MTI	Luciferase reporter assay//Western blotting	33637048
hsa-ZNF609_0001	circZNF609(2).1	hsa-miR-145-5p	IGF1	Functional MTI	Luciferase reporter assay//Western blotting//qRT-PCR//Flow cytometry	32494158
hsa-ZNF609_0001	circZNF609(2).1	hsa-miR-145-5p	ABRACL	Functional MTI	Luciferase reporter assay//Western blotting//qRT-PCR	33728339
hsa-ZNF609_0001	circZNF609(2).1	hsa-miR-145-5p	SERPINE1	Functional MTI	Luciferase reporter assay//Western blotting//qRT-PCR	34249676
hsa-ZNF609_0001	circZNF609(2).1	hsa-miR-145-5p	CFTR	Functional MTI	Luciferase reporter assay	32059764
hsa-ZNF609_0001	circZNF609(2).1	hsa-miR-145-5p	LINC01347	Functional MTI	Luciferase reporter assay//qRT-PCR	34115321
hsa-ZNF609_0001	circZNF609(2).1	hsa-miR-145-5p	ARHGAP24	Functional MTI	Luciferase reporter assay//Western blotting//Immunohistochemistry (IHC)//Immunofluorescence	34729245
hsa-ZNF609_0001	circZNF609(2).1	hsa-miR-145-5p	SRGAP1	Functional MTI	Western blotting//Immunohistochemistry (IHC)	34729245
hsa-ZNF609_0001	circZNF609(2).1	hsa-miR-145-5p	TGFBR2	Functional MTI	Western blotting//ELISA	36147907
hsa-ZNF609_0001	circZNF609(2).1	hsa-miR-145-5p	ONECUT2	Functional MTI	Luciferase reporter assay//Western blotting//qRT-PCR	37444485
hsa-ZNF609_0001	circZNF609(2).1	hsa-miR-145-5p	KLF5	Functional MTI	Luciferase reporter assay//Western blotting//qRT-PCR//Immunohistochemistry (IHC)//In situ hybridization	37997376
hsa-ZNF609_0001	circZNF609(2).1	hsa-miR-145-5p	MMP2	Functional MTI	Luciferase reporter assay//Western blotting//qRT-PCR	35722425
hsa-ZNF609_0001	circZNF609(2).1	hsa-miR-145-5p	VEGFA	Functional MTI	Luciferase reporter assay//Western blotting//qRT-PCR	35722425
hsa-ZNF609_0001	circZNF609(2).1	hsa-miR-145-5p	TLR4	Functional MTI	Luciferase reporter assay//Western blotting//qRT-PCR	35722425
hsa-ZNF609_0001	circZNF609(2).1	hsa-miR-145-5p	TPT1	Functional MTI	Luciferase reporter assay//Western blotting//qRT-PCR	35371310
hsa-ZNF609_0001	circZNF609(2).1	hsa-miR-145-5p	HK2	Functional MTI	Luciferase reporter assay//Western blotting//qRT-PCR//RNA pull down assay	38010958
hsa-ZNF609_0001	circZNF609(2).1	hsa-miR-150-5p	P2RX7	Functional MTI	qRT-PCR//Luciferase reporter assay	18682393
hsa-ZNF609_0001	circZNF609(2).1	hsa-miR-150-5p	MYB	Functional MTI	Western blot	18667440
hsa-ZNF609_0001	circZNF609(2).1	hsa-miR-150-5p	MYB	Functional MTI	Luciferase reporter assay	18667440
hsa-ZNF609_0001	circZNF609(2).1	hsa-miR-150-5p	P2RX7	Functional MTI	Luciferase reporter assay	18682393
hsa-ZNF609_0001	circZNF609(2).1	hsa-miR-150-5p	MYB	Functional MTI	Luciferase reporter assay//Western blot	18539114
hsa-ZNF609_0001	circZNF609(2).1	hsa-miR-150-5p	MYB	Functional MTI	Luciferase reporter assay//qRT-PCR//Western blot	18814950
hsa-ZNF609_0001	circZNF609(2).1	hsa-miR-150-5p	EGR2	Functional MTI	Luciferase reporter assay//semi-qRT-PCR//Western blot	20067763
hsa-ZNF609_0001	circZNF609(2).1	hsa-miR-150-5p	VEGFA	Functional MTI	ELISA//Luciferase reporter assay	18320040
hsa-ZNF609_0001	circZNF609(2).1	hsa-miR-150-5p	MUC4	Functional MTI	Luciferase reporter assay//qRT-PCR//Western blot	21983127
hsa-ZNF609_0001	circZNF609(2).1	hsa-miR-150-5p	CXCR4	Functional MTI	FACS//Western blot	22039399
hsa-ZNF609_0001	circZNF609(2).1	hsa-miR-150-5p	MYB	Functional MTI	Luciferase reporter assay	20603081
hsa-ZNF609_0001	circZNF609(2).1	hsa-miR-150-5p	ZEB1	Functional MTI	Luciferase reporter assay//qRT-PCR//Western blot	23013135
hsa-ZNF609_0001	circZNF609(2).1	hsa-miR-150-5p	NOTCH3	Functional MTI	Luciferase reporter assay	21551231
hsa-ZNF609_0001	circZNF609(2).1	hsa-miR-150-5p	FLT3	Functional MTI	Luciferase reporter assay	23079661
hsa-ZNF609_0001	circZNF609(2).1	hsa-miR-150-5p	EP300	Functional MTI	Luciferase reporter assay	23211718
hsa-ZNF609_0001	circZNF609(2).1	hsa-miR-150-5p	MYB	Functional MTI	Reporter assay;Western blot;Other	18667440
hsa-ZNF609_0001	circZNF609(2).1	hsa-miR-150-5p	TP53	Functional MTI	Luciferase reporter assay//Western blot	23747308
hsa-ZNF609_0001	circZNF609(2).1	hsa-miR-150-5p	MYB	Functional MTI	Flow//Luciferase reporter assay//Microarray//qRT-PCR//Western blot	22025269
hsa-ZNF609_0001	circZNF609(2).1	hsa-miR-150-5p	MYB	Functional MTI	Luciferase reporter assay//Microarray//qRT-PCR	23604034
hsa-ZNF609_0001	circZNF609(2).1	hsa-miR-150-5p	MYB	Functional MTI	Immunohistochemistry//In situ hybridization//Microarray//qRT-PCR//Western blot	24613688
hsa-ZNF609_0001	circZNF609(2).1	hsa-miR-150-5p	BIRC5	Functional MTI	Immunohistochemistry//In situ hybridization//Microarray//qRT-PCR//Western blot	24613688
hsa-ZNF609_0001	circZNF609(2).1	hsa-miR-150-5p	MYB	Functional MTI	Luciferase reporter assay//qRT-PCR//Western blot	24438945
hsa-ZNF609_0001	circZNF609(2).1	hsa-miR-150-5p	SRCIN1	Functional MTI	Luciferase reporter assay//qRT-PCR//Western blot	24456795
hsa-ZNF609_0001	circZNF609(2).1	hsa-miR-150-5p	CBL	Functional MTI	Luciferase reporter assay//Microarray//qRT-PCR	23604034
hsa-ZNF609_0001	circZNF609(2).1	hsa-miR-150-5p	EGR2	Functional MTI	Luciferase reporter assay//Microarray//qRT-PCR	23604034
hsa-ZNF609_0001	circZNF609(2).1	hsa-miR-150-5p	MYB	Functional MTI	Luciferase reporter assay//Microarray	24086639
hsa-ZNF609_0001	circZNF609(2).1	hsa-miR-150-5p	TP53	Functional MTI	Luciferase reporter assay//qRT-PCR	23670238
hsa-ZNF609_0001	circZNF609(2).1	hsa-miR-150-5p	MYB	Functional MTI	Flow//qRT-PCR//Western blot	23521217
hsa-ZNF609_0001	circZNF609(2).1	hsa-miR-150-5p	COL4A4	Functional MTI	Luciferase reporter assay	23604143
hsa-ZNF609_0001	circZNF609(2).1	hsa-miR-150-5p	SP1	Functional MTI	Luciferase reporter assay	23604143
hsa-ZNF609_0001	circZNF609(2).1	hsa-miR-150-5p	CISH	Functional MTI	Luciferase reporter assay//Western blot	23723424
hsa-ZNF609_0001	circZNF609(2).1	hsa-miR-150-5p	ZEB1	Functional MTI	ChIP-seq//Flow//Immunofluorescence//Luciferase reporter assay//qRT-PCR//Western blot	23765923
hsa-ZNF609_0001	circZNF609(2).1	hsa-miR-150-5p	CCR6	Functional MTI	ELISA//Immunohistochemistry//Luciferase reporter assay//Northern blot//qRT-PCR//Western blot	24385540
hsa-ZNF609_0001	circZNF609(2).1	hsa-miR-150-5p	SP1	Functional MTI	Luciferase reporter assay//qRT-PCR//Western blot	28099946
hsa-ZNF609_0001	circZNF609(2).1	hsa-miR-150-5p	CREB1	Functional MTI	Luciferase reporter assay//qRT-PCR//Western blot	27285761
hsa-ZNF609_0001	circZNF609(2).1	hsa-miR-150-5p	EP300	Functional MTI	Luciferase reporter assay//qRT-PCR//Western blot	27285761
hsa-ZNF609_0001	circZNF609(2).1	hsa-miR-150-5p	STAT5B	Functional MTI	Luciferase reporter assay//qRT-PCR//Western blot	27447965
hsa-ZNF609_0001	circZNF609(2).1	hsa-miR-150-5p	FOXP3	Functional MTI	Immunohistochemistry (IHC)//Luciferase reporter assay//Microarray//Western blotting	33723215
hsa-ZNF609_0001	circZNF609(2).1	hsa-miR-150-5p	IGF1R	Functional MTI	Immunohistochemistry (IHC)//Luciferase reporter assay//Microarray//Western blotting	33723215
hsa-ZNF609_0001	circZNF609(2).1	hsa-miR-150-5p	PLP2	Functional MTI	Immunofluorescence//RNA-seq//qRT-PCR//Western blotting	33859750
hsa-ZNF609_0001	circZNF609(2).1	hsa-miR-150-5p	MYB	Functional MTI	Luciferase reporter assay//qRT-PCR//Western blotting	31570789
hsa-ZNF609_0001	circZNF609(2).1	hsa-miR-150-5p	SNAI2	Functional MTI	Luciferase reporter assay//qRT-PCR//Western blotting	31570789
hsa-ZNF609_0001	circZNF609(2).1	hsa-miR-150-5p	BACH2	Functional MTI	Flow cytometry//Luciferase reporter assay//qRT-PCR//Western blotting	33447883
hsa-ZNF609_0001	circZNF609(2).1	hsa-miR-150-5p	SUFU	Functional MTI	Luciferase reporter assay//qRT-PCR//Western blotting	33848981
hsa-ZNF609_0001	circZNF609(2).1	hsa-miR-150-5p	AGO2	Functional MTI	Luciferase reporter assay//Western blotting//Immunohistochemistry (IHC)//qRT-PCR	33251049
hsa-ZNF609_0001	circZNF609(2).1	hsa-miR-150-5p	CDKN1B	Functional MTI	Luciferase reporter assay//Western blotting//qRT-PCR	32963616
hsa-ZNF609_0001	circZNF609(2).1	hsa-miR-150-5p	CISH	Functional MTI	Luciferase reporter assay//Western blotting//qRT-PCR	34027272
hsa-ZNF609_0001	circZNF609(2).1	hsa-miR-150-5p	PDAP1	Functional MTI	Luciferase reporter assay//Western blotting//qRT-PCR//Immunoprecipitaion (IP)//RNA-seq//RNA pull down assay	35143476
hsa-ZNF609_0001	circZNF609(2).1	hsa-miR-150-5p	CREB5	Functional MTI	Luciferase reporter assay//Western blotting//qRT-PCR//Immunohistochemistry (IHC)	36603462
hsa-ZNF609_0001	circZNF609(2).1	hsa-miR-150-5p	PDCD4	Functional MTI	Luciferase reporter assay//Western blotting//qRT-PCR	35811521
hsa-ZNF609_0001	circZNF609(2).1	hsa-miR-150-5p	ZEB1	Functional MTI	Luciferase reporter assay//qRT-PCR	35402187
hsa-ZNF609_0001	circZNF609(2).1	hsa-miR-150-5p	TREM1	Functional MTI	Luciferase reporter assay//Western blotting//qRT-PCR	37326693
hsa-ZNF609_0001	circZNF609(2).1	hsa-miR-150-5p	BAP1	Functional MTI	Luciferase reporter assay//Western blotting//qRT-PCR	35833822
hsa-ZNF609_0001	circZNF609(2).1	hsa-miR-212-5p	TJP1	Functional MTI	Luciferase reporter assay//Western blot	26692142
hsa-ZNF609_0001	circZNF609(2).1	hsa-miR-212-5p	ASB2	Functional MTI	Luciferase reporter assay//RNA-seq//qRT-PCR	33777926
hsa-ZNF609_0001	circZNF609(2).1	hsa-miR-212-5p	SIRT2	Functional MTI	Luciferase reporter assay//Western blotting//qRT-PCR	34117507
hsa-ZNF609_0001	circZNF609(2).1	hsa-miR-212-5p	CNR1	Functional MTI	Luciferase reporter assay//Western blotting//qRT-PCR	35978628
hsa-ZNF609_0001	circZNF609(2).1	hsa-miR-212-5p	GRIA3	Functional MTI	Luciferase reporter assay//Western blotting//qRT-PCR	34652536
hsa-ZNF609_0001	circZNF609(2).1	hsa-miR-26b-3p	ESR1	Functional MTI	Luciferase reporter assay	26723394
hsa-ZNF609_0001	circZNF609(2).1	hsa-miR-26b-3p	PTEN	Functional MTI	Luciferase reporter assay//Western blotting//qRT-PCR	33634678
hsa-ZNF609_0001	circZNF609(2).1	hsa-miR-26b-3p	POLR1H	Functional MTI	Luciferase reporter assay//Western blotting//Immunohistochemistry (IHC)//qRT-PCR	31637871
hsa-ZNF609_0001	circZNF609(2).1	hsa-miR-26b-3p	KEAP1	Functional MTI	Western blotting//qRT-PCR	32104267
hsa-ZNF609_0001	circZNF609(2).1	hsa-miR-26b-3p	CREB1	Functional MTI	Luciferase reporter assay//Western blotting//qRT-PCR	38597450
hsa-ZNF609_0001	circZNF609(2).1	hsa-miR-26b-3p	CEP135	Functional MTI	Luciferase reporter assay//Western blotting//qRT-PCR	36820950
hsa-ZNF609_0001	circZNF609(2).1	hsa-miR-2861	EGFR	Functional MTI	Luciferase reporter assay//Western blot	27364926
hsa-ZNF609_0001	circZNF609(2).1	hsa-miR-2861	CCND1	Functional MTI	Luciferase reporter assay//Western blot	27364926
hsa-ZNF609_0001	circZNF609(2).1	hsa-miR-2861	AKT2	Functional MTI	Luciferase reporter assay//Western blot	27364926
hsa-ZNF609_0001	circZNF609(2).1	hsa-miR-3127-3p	FOXD2-AS1	Functional MTI	Luciferase reporter assay//Western blotting//qRT-PCR	31928563
hsa-ZNF609_0001	circZNF609(2).1	hsa-miR-3189-3p	SF3B2	Functional MTI	qRT-PCR//Luciferase reporter assay//Western blot	25645911
hsa-ZNF609_0001	circZNF609(2).1	hsa-miR-3189-3p	ARHGEF25	Functional MTI	qRT-PCR//Luciferase reporter assay//Western blot	25645911
hsa-ZNF609_0001	circZNF609(2).1	hsa-miR-3189-3p	MYC	Functional MTI	Luciferase reporter assay//Western blotting//qRT-PCR	35642054
hsa-ZNF609_0001	circZNF609(2).1	hsa-miR-326	NOTCH1	Functional MTI	Western blot//Luciferase reporter assay	19955368
hsa-ZNF609_0001	circZNF609(2).1	hsa-miR-326	NOTCH2	Functional MTI	Western blot//Luciferase reporter assay	19955368
hsa-ZNF609_0001	circZNF609(2).1	hsa-miR-326	SMO	Functional MTI	Review//Luciferase reporter assay//Western blot	20216554
hsa-ZNF609_0001	circZNF609(2).1	hsa-miR-326	GLI1	Functional MTI	Luciferase reporter assay	18756266
hsa-ZNF609_0001	circZNF609(2).1	hsa-miR-326	SMO	Functional MTI	Luciferase reporter assay//Western blot	18756266
hsa-ZNF609_0001	circZNF609(2).1	hsa-miR-326	MSH3	Functional MTI	Luciferase reporter assay//Microarray//qRT-PCR//Western blot	19883630
hsa-ZNF609_0001	circZNF609(2).1	hsa-miR-326	PKM	Functional MTI	Luciferase reporter assay//qRT-PCR//Western blot	20667897
hsa-ZNF609_0001	circZNF609(2).1	hsa-miR-326	SMO	Functional MTI	Western blot	23341351
hsa-ZNF609_0001	circZNF609(2).1	hsa-miR-326	CD9	Functional MTI	Western blot;qRT-PCR	19883630
hsa-ZNF609_0001	circZNF609(2).1	hsa-miR-326	CD274	Functional MTI	Luciferase reporter assay//qRT-PCR	24577056
hsa-ZNF609_0001	circZNF609(2).1	hsa-miR-326	NOB1	Functional MTI	Luciferase reporter assay	23869222
hsa-ZNF609_0001	circZNF609(2).1	hsa-miR-326	SMO	Functional MTI	Immunofluorescence//qRT-PCR//Luciferase reporter assay//Western blot	25173582
hsa-ZNF609_0001	circZNF609(2).1	hsa-miR-326	HOTAIR	Functional MTI	Immunohistochemistry//Luciferase reporter assay//qRT-PCR//Western blot	26183397
hsa-ZNF609_0001	circZNF609(2).1	hsa-miR-326	FGF1	Functional MTI	Immunohistochemistry//Luciferase reporter assay//qRT-PCR//Western blot	26183397
hsa-ZNF609_0001	circZNF609(2).1	hsa-miR-326	FSCN1	Functional MTI	Luciferase reporter assay//qRT-PCR//Western blot	26359764
hsa-ZNF609_0001	circZNF609(2).1	hsa-miR-326	NOB1	Functional MTI	Luciferase reporter assay//qRT-PCR//Western blot	27733214
hsa-ZNF609_0001	circZNF609(2).1	hsa-miR-326	FSCN1	Functional MTI	Luciferase reporter assay//Western blotting//qRT-PCR//In situ hybridization	32493389
hsa-ZNF609_0001	circZNF609(2).1	hsa-miR-326	PRDM16	Functional MTI	Luciferase reporter assay//qRT-PCR//In situ hybridization	33517886
hsa-ZNF609_0001	circZNF609(2).1	hsa-miR-326	ZEB1	Functional MTI	Luciferase reporter assay//Western blotting//qRT-PCR//Flow cytometry	33913391
hsa-ZNF609_0001	circZNF609(2).1	hsa-miR-326	HNRNPA2B1	Functional MTI	Luciferase reporter assay//Western blotting//qRT-PCR	33907581
hsa-ZNF609_0001	circZNF609(2).1	hsa-miR-326	ETV4	Functional MTI	Luciferase reporter assay//Western blotting	33760216
hsa-ZNF609_0001	circZNF609(2).1	hsa-miR-326	HIPK3	Functional MTI	Luciferase reporter assay//Western blotting//Immunoprecipitaion (IP)//Immunohistochemistry (IHC)//qRT-PCR//Flow cytometry	34135597
hsa-ZNF609_0001	circZNF609(2).1	hsa-miR-326	TFF1	Functional MTI	Luciferase reporter assay//Western blotting//Immunoprecipitaion (IP)//qRT-PCR//In situ hybridization	31961997
hsa-ZNF609_0001	circZNF609(2).1	hsa-miR-326	HOTAIR	Functional MTI	Luciferase reporter assay//Western blotting//Immunohistochemistry (IHC)//Immunofluorescence//qRT-PCR	31995261
hsa-ZNF609_0001	circZNF609(2).1	hsa-miR-326	SMAD5	Functional MTI	Luciferase reporter assay//Western blotting//qRT-PCR//Immunoprecipitaion (IP)//in vitro cullelar assays//in vivo gain/loss-of-function experiments	37303938
hsa-ZNF609_0001	circZNF609(2).1	hsa-miR-326	NFIB	Functional MTI	Luciferase reporter assay//Western blotting//qRT-PCR//Immunohistochemistry (IHC)//Immunofluorescence//Immunocytochemistry (ICC)	37950757
hsa-ZNF609_0001	circZNF609(2).1	hsa-miR-326	DKC1	Functional MTI	Luciferase reporter assay//Western blotting//qRT-PCR	37426487
hsa-ZNF609_0001	circZNF609(2).1	hsa-miR-326	ADGRG2	Functional MTI	Luciferase reporter assay//Western blotting//qRT-PCR	38069309
hsa-ZNF609_0001	circZNF609(2).1	hsa-miR-331-3p	ERBB2	Functional MTI	Luciferase reporter assay//Microarray//Western blot	20864407
hsa-ZNF609_0001	circZNF609(2).1	hsa-miR-331-3p	FHIT	Functional MTI	Luciferase reporter assay	21711110
hsa-ZNF609_0001	circZNF609(2).1	hsa-miR-331-3p	E2F1	Functional MTI	Luciferase reporter assay//Western blot	20510161
hsa-ZNF609_0001	circZNF609(2).1	hsa-miR-331-3p	DOHH	Functional MTI	Luciferase reporter assay//qRT-PCR//Western blot	22908221
hsa-ZNF609_0001	circZNF609(2).1	hsa-miR-331-3p	DOHH	Functional MTI	Luciferase reporter assay	22908221
hsa-ZNF609_0001	circZNF609(2).1	hsa-miR-331-3p	PHLPP1	Functional MTI	Luciferase reporter assay	24825302
hsa-ZNF609_0001	circZNF609(2).1	hsa-miR-331-3p	NRP2	Functional MTI	Luciferase reporter assay//Western blot	24142150
hsa-ZNF609_0001	circZNF609(2).1	hsa-miR-331-3p	ERBB2	Functional MTI	Luciferase reporter assay	24148764
hsa-ZNF609_0001	circZNF609(2).1	hsa-miR-331-3p	HOTAIR	Functional MTI	Flow//Immunohistochemistry//Luciferase reporter assay//qRT-PCR//Western blot	24775712
hsa-ZNF609_0001	circZNF609(2).1	hsa-miR-331-3p	ERBB2	Functional MTI	Flow//Immunohistochemistry//Luciferase reporter assay//qRT-PCR//Western blot	24775712
hsa-ZNF609_0001	circZNF609(2).1	hsa-miR-331-3p	ING5	Functional MTI	Immunohistochemistry//Luciferase reporter assay//qRT-PCR//Western blot	26497554
hsa-ZNF609_0001	circZNF609(2).1	hsa-miR-331-3p	NRP2	Functional MTI	Luciferase reporter assay//qRT-PCR//Western blot	27548144
hsa-ZNF609_0001	circZNF609(2).1	hsa-miR-331-3p	ERBB2	Functional MTI	Luciferase reporter assay//Western blot	26718987
hsa-ZNF609_0001	circZNF609(2).1	hsa-miR-331-3p	SP1	Functional MTI	Luciferase reporter assay//Flow cytometry	32621650
hsa-ZNF609_0001	circZNF609(2).1	hsa-miR-331-3p	GRIK3	Functional MTI	Luciferase reporter assay//Western blotting//qRT-PCR	32565953
hsa-ZNF609_0001	circZNF609(2).1	hsa-miR-331-3p	MAP2K7	Functional MTI	Luciferase reporter assay//Western blotting//qRT-PCR	32776229
hsa-ZNF609_0001	circZNF609(2).1	hsa-miR-331-3p	NRP2	Functional MTI	Luciferase reporter assay//Western blotting//Immunohistochemistry (IHC)//qRT-PCR	31807170
hsa-ZNF609_0001	circZNF609(2).1	hsa-miR-331-3p	SOCS1	Functional MTI	Luciferase reporter assay//Western blotting//qRT-PCR	36199788
hsa-ZNF609_0001	circZNF609(2).1	hsa-miR-339-5p	PTP4A1	Functional MTI	Luciferase reporter assay//qRT-PCR//Western blot	23696794
hsa-ZNF609_0001	circZNF609(2).1	hsa-miR-339-5p	BCL6	Functional MTI	Immunohistochemistry//Luciferase reporter assay//Western blot	24917186
hsa-ZNF609_0001	circZNF609(2).1	hsa-miR-339-5p	BACE1	Functional MTI	Luciferase reporter assay//qRT-PCR//Western blot	24352696
hsa-ZNF609_0001	circZNF609(2).1	hsa-miR-339-5p	NOVA1	Functional MTI	Luciferase reporter assay//qRT-PCR//Western blot	26391641
hsa-ZNF609_0001	circZNF609(2).1	hsa-miR-339-5p	SIRT2	Functional MTI	Luciferase reporter assay//Western blotting//Immunofluorescence//qRT-PCR//ELISA	33849089
hsa-ZNF609_0001	circZNF609(2).1	hsa-miR-361-3p	SH2B1	Functional MTI	Luciferase reporter assay	27164951
hsa-ZNF609_0001	circZNF609(2).1	hsa-miR-361-3p	WNT10A	Functional MTI	Luciferase reporter assay//Western blotting//qRT-PCR	33299350
hsa-ZNF609_0001	circZNF609(2).1	hsa-miR-432-5p	ADAR	Functional MTI	Luciferase reporter assay	23728176
hsa-ZNF609_0001	circZNF609(2).1	hsa-miR-432-5p	NES	Functional MTI	Flow//Immunocytochemistry//Luciferase reporter assay//qRT-PCR//Western blot	24657437
hsa-ZNF609_0001	circZNF609(2).1	hsa-miR-432-5p	RCOR1	Functional MTI	Flow//Immunocytochemistry//Luciferase reporter assay//qRT-PCR//Western blot	24657437
hsa-ZNF609_0001	circZNF609(2).1	hsa-miR-432-5p	MECP2	Functional MTI	Flow//Immunocytochemistry//Luciferase reporter assay//qRT-PCR//Western blot	24657437
hsa-ZNF609_0001	circZNF609(2).1	hsa-miR-432-5p	CDR1	Functional MTI	Luciferase reporter assay//Microarray//qRT-PCR//Western blotting	33593338
hsa-ZNF609_0001	circZNF609(2).1	hsa-miR-432-5p	MGST3	Functional MTI	Luciferase reporter assay//Western blotting//RNA-seq//qRT-PCR//In situ hybridization	32158694
hsa-ZNF609_0001	circZNF609(2).1	hsa-miR-432-5p	SYT7	Functional MTI	Luciferase reporter assay//Immunohistochemistry (IHC)	31663645
hsa-ZNF609_0001	circZNF609(2).1	hsa-miR-432-5p	FN1	Functional MTI	Luciferase reporter assay//Western blotting//qRT-PCR	31423213
hsa-ZNF609_0001	circZNF609(2).1	hsa-miR-432-5p	DLL1	Functional MTI	Luciferase reporter assay//Western blotting//Immunoprecipitaion (IP)//qRT-PCR	33902591
hsa-ZNF609_0001	circZNF609(2).1	hsa-miR-432-5p	PDGFB	Functional MTI	Luciferase reporter assay//Western blotting//qRT-PCR	33846539
hsa-ZNF609_0001	circZNF609(2).1	hsa-miR-432-5p	HDAC4	Functional MTI	Luciferase reporter assay//Western blotting//qRT-PCR	33116874
hsa-ZNF609_0001	circZNF609(2).1	hsa-miR-432-5p	BCL2	Functional MTI	Luciferase reporter assay//Western blotting//qRT-PCR	34532813
hsa-ZNF609_0001	circZNF609(2).1	hsa-miR-432-5p	SOX9	Functional MTI	Luciferase reporter assay//Western blotting//qRT-PCR//Immunofluorescence//Flow cytometry	37555796
hsa-ZNF609_0001	circZNF609(2).1	hsa-miR-4448	CCDC88A	Functional MTI	ChIP-seq//Flow//Microarray//qRT-PCR//Western blot	24861464
hsa-ZNF609_0001	circZNF609(2).1	hsa-miR-4793-3p	GREM1	Functional MTI	Luciferase reporter assay//Western blotting//qRT-PCR	33335583
hsa-ZNF609_0001	circZNF609(2).1	hsa-miR-486-5p	ARHGAP5	Functional MTI	Immunohistochemistry//Luciferase reporter assay//qRT-PCR//Western blot	23474761
hsa-ZNF609_0001	circZNF609(2).1	hsa-miR-486-5p	OLFM4	Functional MTI	In situ hybridization//Luciferase reporter assay//Microarray//qRT-PCR//Western blot	21415212
hsa-ZNF609_0001	circZNF609(2).1	hsa-miR-486-5p	DOCK3	Functional MTI	Immunofluorescence//Immunohistochemistry//Immunoprecipitaion//Luciferase reporter assay//qRT-PCR//Western blot	24789910
hsa-ZNF609_0001	circZNF609(2).1	hsa-miR-486-5p	IGF1R	Functional MTI	Luciferase reporter assay//qRT-PCR//Western blot	23980150
hsa-ZNF609_0001	circZNF609(2).1	hsa-miR-486-5p	FBN1	Functional MTI	Luciferase reporter assay	27133060
hsa-ZNF609_0001	circZNF609(2).1	hsa-miR-486-5p	CDK4	Functional MTI	Luciferase reporter assay	27049724
hsa-ZNF609_0001	circZNF609(2).1	hsa-miR-486-5p	CIT	Functional MTI	ChIP-seq//Luciferase reporter assay//Next Generation Sequencing (NGS)//pSILAC//qRT-PCR//Western blot	26183718
hsa-ZNF609_0001	circZNF609(2).1	hsa-miR-486-5p	FOXO1	Functional MTI	Luciferase reporter assay//Western blot	25515961
hsa-ZNF609_0001	circZNF609(2).1	hsa-miR-486-5p	PTEN	Functional MTI	Luciferase reporter assay//Western blot	25515961
hsa-ZNF609_0001	circZNF609(2).1	hsa-miR-486-5p	PTEN	Functional MTI	Luciferase reporter assay//Next Generation Sequencing (NGS)//qRT-PCR//Western blot	27650731
hsa-ZNF609_0001	circZNF609(2).1	hsa-miR-486-5p	PIK3R1	Functional MTI	Luciferase reporter assay//Next Generation Sequencing (NGS)//qRT-PCR//Western blot	25475121
hsa-ZNF609_0001	circZNF609(2).1	hsa-miR-486-5p	PIM1	Functional MTI	Western blotting	33955505
hsa-ZNF609_0001	circZNF609(2).1	hsa-miR-486-5p	CDK4	Functional MTI	Western blotting	33955505
hsa-ZNF609_0001	circZNF609(2).1	hsa-miR-486-5p	EHHADH	Functional MTI	Luciferase reporter assay//qRT-PCR//Western blotting	33430801
hsa-ZNF609_0001	circZNF609(2).1	hsa-miR-486-5p	SOCS2	Functional MTI	Luciferase reporter assay//Western blotting//Immunofluorescence//qRT-PCR	32472154
hsa-ZNF609_0001	circZNF609(2).1	hsa-miR-486-5p	PTEN	Functional MTI	Immunoprecipitaion (IP)//Luciferase reporter assay//qRT-PCR//Western blotting	32094299
hsa-ZNF609_0001	circZNF609(2).1	hsa-miR-486-5p	FOXO1	Functional MTI	Immunoprecipitaion (IP)//Luciferase reporter assay//qRT-PCR//Western blotting	32094299
hsa-ZNF609_0001	circZNF609(2).1	hsa-miR-486-5p	HAT1	Functional MTI	ELISA//In situ hybridization//Luciferase reporter assay//Microarray//qRT-PCR//Western blotting	33244226
hsa-ZNF609_0001	circZNF609(2).1	hsa-miR-486-5p	PAX3	Functional MTI	Western blotting//qRT-PCR	31578374
hsa-ZNF609_0001	circZNF609(2).1	hsa-miR-486-5p	NFAT5	Functional MTI	Luciferase reporter assay//Western blotting//qRT-PCR	33939247
hsa-ZNF609_0001	circZNF609(2).1	hsa-miR-486-5p	MRTFA	Functional MTI	Western blotting//qRT-PCR	32692361
hsa-ZNF609_0001	circZNF609(2).1	hsa-miR-486-5p	LINC00844	Functional MTI	Western blotting//RNA-seq//Immunofluorescence//qRT-PCR//In situ hybridization	32222775
hsa-ZNF609_0001	circZNF609(2).1	hsa-miR-486-5p	TOB1	Functional MTI	Luciferase reporter assay//qRT-PCR	32406432
hsa-ZNF609_0001	circZNF609(2).1	hsa-miR-486-5p	SULT2A1	Functional MTI	Luciferase reporter assay//Western blotting//qRT-PCR	31445882
hsa-ZNF609_0001	circZNF609(2).1	hsa-miR-486-5p	SMAD1	Functional MTI	Luciferase reporter assay//Western blotting//RNA-seq//qRT-PCR	34158869
hsa-ZNF609_0001	circZNF609(2).1	hsa-miR-486-5p	MARK1	Functional MTI	Luciferase reporter assay//Western blotting//qRT-PCR	32547110
hsa-ZNF609_0001	circZNF609(2).1	hsa-miR-486-5p	CBL	Functional MTI	Western blotting//RNA-seq//qRT-PCR	31976317
hsa-ZNF609_0001	circZNF609(2).1	hsa-miR-486-5p	ABCF2	Functional MTI	Luciferase reporter assay//Western blotting//Microarray//Immunohistochemistry (IHC)//RNA-seq//In situ hybridization//Flow cytometry	31758671
hsa-ZNF609_0001	circZNF609(2).1	hsa-miR-486-5p	ISG20	Functional MTI	Luciferase reporter assay//Western blotting//Immunoprecipitaion (IP)//Immunohistochemistry (IHC)//qRT-PCR	33939247
hsa-ZNF609_0001	circZNF609(2).1	hsa-miR-486-5p	NFAT5	Functional MTI	Luciferase reporter assay//Western blotting//Immunoprecipitaion (IP)//Immunohistochemistry (IHC)//qRT-PCR	33939247
hsa-ZNF609_0001	circZNF609(2).1	hsa-miR-486-5p	PIM1	Functional MTI	Luciferase reporter assay//Western blotting//qRT-PCR//Flow cytometry	34519263
hsa-ZNF609_0001	circZNF609(2).1	hsa-miR-486-5p	PIK3R1	Functional MTI	Luciferase reporter assay//Western blotting//qRT-PCR	35621142
hsa-ZNF609_0001	circZNF609(2).1	hsa-miR-502-5p	RAB1B	Functional MTI	Luciferase reporter assay//qRT-PCR//Western blot	22580605
hsa-ZNF609_0001	circZNF609(2).1	hsa-miR-502-5p	KMT5A	Functional MTI	Luciferase reporter assay	24146953
hsa-ZNF609_0001	circZNF609(2).1	hsa-miR-502-5p	TRAF2	Functional MTI	qRT-PCR//Luciferase reporter assay//Western blot	24677135
hsa-ZNF609_0001	circZNF609(2).1	hsa-miR-502-5p	IFI27	Functional MTI	qRT-PCR//Luciferase reporter assay//Immunohistochemistry//Western blot	25103640
hsa-ZNF609_0001	circZNF609(2).1	hsa-miR-502-5p	TRAF2	Functional MTI	Luciferase reporter assay	26861148
hsa-ZNF609_0001	circZNF609(2).1	hsa-miR-502-5p	TRAF2	Functional MTI	Luciferase reporter assay//Western blotting//qRT-PCR	33869626
hsa-ZNF609_0001	circZNF609(2).1	hsa-miR-502-5p	CCND1	Functional MTI	Luciferase reporter assay//Western blotting//Immunohistochemistry (IHC)//qRT-PCR//In situ hybridization	31971654
hsa-ZNF609_0001	circZNF609(2).1	hsa-miR-5193	DUOX2	Functional MTI	Immunohistochemistry (IHC)//Western blotting	33748270
hsa-ZNF609_0001	circZNF609(2).1	hsa-miR-5195-3p	GRB10	Functional MTI	Luciferase reporter assay//Western blotting//qRT-PCR	33969901
hsa-ZNF609_0001	circZNF609(2).1	hsa-miR-578	HMGA2	Functional MTI	Luciferase reporter assay//Western blotting//qRT-PCR	34236145
hsa-ZNF609_0001	circZNF609(2).1	hsa-miR-593-5p	PLK1	Functional MTI	Luciferase reporter assay//qRT-PCR//Western blot	21170987
hsa-ZNF609_0001	circZNF609(2).1	hsa-miR-637	SP7	Functional MTI	Luciferase reporter assay//qRT-PCR//Western blot	21880893
hsa-ZNF609_0001	circZNF609(2).1	hsa-miR-637	AKT1	Functional MTI	Immunohistochemistry//In situ hybridization//Western blot//Luciferase reporter assay	25597410
hsa-ZNF609_0001	circZNF609(2).1	hsa-miR-637	PACS2	Functional MTI	Luciferase reporter assay	35951762
hsa-ZNF609_0001	circZNF609(2).1	hsa-miR-637	FOXM1	Functional MTI	Luciferase reporter assay//Western blotting//qRT-PCR	34519627
hsa-ZNF609_0001	circZNF609(2).1	hsa-miR-6881-3p	SMAD4	Functional MTI	Luciferase reporter assay//Western blotting//qRT-PCR//Immunofluorescence//Flow cytometry	38297261
hsa-ZNF609_0001	circZNF609(2).1	hsa-miR-760	CSNK2A1	Functional MTI	Immunoblot//Luciferase reporter assay//qRT-PCR//Western blot	23137536
hsa-ZNF609_0001	circZNF609(2).1	hsa-miR-760	ITGA5	Functional MTI	Western blotting//Immunohistochemistry (IHC)//qRT-PCR	32089706
hsa-ZNF609_0001	circZNF609(2).1	hsa-miR-760	ATXN1	Functional MTI	Luciferase reporter assay//Western blotting//qRT-PCR	32763910
hsa-ZNF609_0001	circZNF609(2).1	hsa-miR-760	ETS1	Functional MTI	Luciferase reporter assay//Western blotting//Immunoprecipitaion (IP)//qRT-PCR	34184952
hsa-ZNF609_0001	circZNF609(2).1	hsa-miR-766-3p	BAX	Functional MTI	Flow//Luciferase reporter assay//Microarray//qRT-PCR//Western blot	24356076
hsa-ZNF609_0001	circZNF609(2).1	hsa-miR-766-3p	MAPT	Functional MTI	Microarray//qRT-PCR//Western blotting	31496800
hsa-ZNF609_0001	circZNF609(2).1	hsa-miR-766-3p	BCL9L	Functional MTI	Luciferase reporter assay//Western blotting//Immunohistochemistry (IHC)//Immunofluorescence//qRT-PCR	33117820
hsa-ZNF609_0001	circZNF609(2).1	hsa-miR-766-3p	HOXA13	Functional MTI	Luciferase reporter assay//Western blotting//Microarray//qRT-PCR	32589328
hsa-ZNF609_0001	circZNF609(2).1	hsa-miR-766-3p	COL1A1	Functional MTI	Luciferase reporter assay//Western blotting//qRT-PCR	38230216
hsa-ZNF609_0001	circZNF609(2).1	hsa-miR-877-3p	FGF2	Functional MTI	Luciferase reporter assay//qRT-PCR//Western blotting	32977766
hsa-ZNF609_0001	circZNF609(2).1	hsa-miR-892b	MCL1	Functional MTI	Luciferase reporter assay//Western blot	20829195
hsa-ZNF609_0001	circZNF609(2).1	hsa-miR-892b	LPAR1	Functional MTI	Luciferase reporter assay//Western blotting//Microarray//qRT-PCR	31851778
hsa-ZNF609_0001	circZNF609(2).1	hsa-miR-93-3p	PDCD4	Functional MTI	Luciferase reporter assay	27021515
[truncated: 1,258 more rows]

## Sheet: Fetal_links
circAtlas ID	Uniform ID	miRNA	Target gene	Support type for miRNA-Target gene	Experiments	References PMID
hsa-SFMBT2_0001	circSFMBT2(5,6,7,8,9).1	hsa-miR-103a-3p	CCNE1	Functional MTI	Luciferase reporter assay//qRT-PCR//Western blot	20886090
hsa-SFMBT2_0001	circSFMBT2(5,6,7,8,9).1	hsa-miR-103a-3p	CDK2	Functional MTI	Luciferase reporter assay//qRT-PCR//Western blot	20886090
hsa-SFMBT2_0001	circSFMBT2(5,6,7,8,9).1	hsa-miR-103a-3p	CREB1	Functional MTI	Luciferase reporter assay//qRT-PCR//Western blot	20886090
hsa-SFMBT2_0001	circSFMBT2(5,6,7,8,9).1	hsa-miR-103a-3p	DICER1	Functional MTI	Luciferase reporter assay//qRT-PCR	20603000
hsa-SFMBT2_0001	circSFMBT2(5,6,7,8,9).1	hsa-miR-103a-3p	CAV1	Functional MTI	Luciferase reporter assay//Microarray	21654750
hsa-SFMBT2_0001	circSFMBT2(5,6,7,8,9).1	hsa-miR-103a-3p	KLF4	Functional MTI	Luciferase reporter assay//Western blot	22593189
hsa-SFMBT2_0001	circSFMBT2(5,6,7,8,9).1	hsa-miR-103a-3p	DAPK1	Functional MTI	Luciferase reporter assay//Western blot	22593189
hsa-SFMBT2_0001	circSFMBT2(5,6,7,8,9).1	hsa-miR-103a-3p	CYP2C8	Functional MTI	qRT-PCR//Western blot	22723340
hsa-SFMBT2_0001	circSFMBT2(5,6,7,8,9).1	hsa-miR-103a-3p	TIMP3	Functional MTI	Luciferase reporter assay	22783422
hsa-SFMBT2_0001	circSFMBT2(5,6,7,8,9).1	hsa-miR-103a-3p	ID2	Functional MTI	Immunoblot//Immunohistochemistry//Luciferase reporter assay//Northern blot//qRT-PCR	22848373
hsa-SFMBT2_0001	circSFMBT2(5,6,7,8,9).1	hsa-miR-103a-3p	DICER1	Functional MTI	Luciferase reporter assay//Western blot	24828205
hsa-SFMBT2_0001	circSFMBT2(5,6,7,8,9).1	hsa-miR-103a-3p	CAV1	Functional MTI	Luciferase reporter assay//Microarray//qRT-PCR//Western blot	25407491
hsa-SFMBT2_0001	circSFMBT2(5,6,7,8,9).1	hsa-miR-103a-3p	MYB	Functional MTI	Luciferase reporter assay//qRT-PCR//Western blot	25530421
hsa-SFMBT2_0001	circSFMBT2(5,6,7,8,9).1	hsa-miR-103a-3p	SNCG	Functional MTI	Luciferase reporter assay//qRT-PCR//Western blot	24040069
hsa-SFMBT2_0001	circSFMBT2(5,6,7,8,9).1	hsa-miR-103a-3p	PTEN	Functional MTI	Luciferase reporter assay//Western blot	24828205
hsa-SFMBT2_0001	circSFMBT2(5,6,7,8,9).1	hsa-miR-103a-3p	AGO1	Functional MTI	Immunohistochemistry//Immunoprecipitaion//Luciferase reporter assay//Northern blot//qRT-PCR//Western blot	23426184
hsa-SFMBT2_0001	circSFMBT2(5,6,7,8,9).1	hsa-miR-103a-3p	RAD51	Functional MTI	Luciferase reporter assay	24088786
hsa-SFMBT2_0001	circSFMBT2(5,6,7,8,9).1	hsa-miR-103a-3p	SERPINB5	Functional MTI	Immunoprecipitaion//Luciferase reporter assay//Microarray//qRT-PCR//Western blot	26296971
hsa-SFMBT2_0001	circSFMBT2(5,6,7,8,9).1	hsa-miR-103a-3p	CDK6	Functional MTI	Luciferase reporter assay//Microarray//qRT-PCR//Western blot	26160438
hsa-SFMBT2_0001	circSFMBT2(5,6,7,8,9).1	hsa-miR-103a-3p	KLF4	Functional MTI	Flow//Luciferase reporter assay//qRT-PCR//Western blot	28445396
hsa-SFMBT2_0001	circSFMBT2(5,6,7,8,9).1	hsa-miR-103a-3p	MYB	Functional MTI	Luciferase reporter assay//Western blot	27888798
hsa-SFMBT2_0001	circSFMBT2(5,6,7,8,9).1	hsa-miR-103a-3p	SERPINB5	Functional MTI	ChIP-seq//Immunohistochemistry//Luciferase reporter assay//qRT-PCR//Western blot	27409165
hsa-SFMBT2_0001	circSFMBT2(5,6,7,8,9).1	hsa-miR-103a-3p	KLF4	Functional MTI	Luciferase reporter assay//qRT-PCR//RNA-seq//Western blotting	32061112
hsa-SFMBT2_0001	circSFMBT2(5,6,7,8,9).1	hsa-miR-103a-3p	AXIN2	Functional MTI	Luciferase reporter assay//Western blotting//Immunofluorescence//qRT-PCR//Flow cytometry	31650542
hsa-SFMBT2_0001	circSFMBT2(5,6,7,8,9).1	hsa-miR-103a-3p	GACAT3	Functional MTI	Luciferase reporter assay//qRT-PCR	32462718
hsa-SFMBT2_0001	circSFMBT2(5,6,7,8,9).1	hsa-miR-103a-3p	KLF4	Functional MTI	Luciferase reporter assay//Western blotting//RNA-seq//qRT-PCR	32061112
hsa-SFMBT2_0001	circSFMBT2(5,6,7,8,9).1	hsa-miR-103a-3p	ACOX1	Functional MTI	Luciferase reporter assay//Western blotting//qRT-PCR	35606603
hsa-SFMBT2_0001	circSFMBT2(5,6,7,8,9).1	hsa-miR-103a-3p	HMGA2	Functional MTI	Luciferase reporter assay//Western blotting//qRT-PCR//Immunohistochemistry (IHC)	35466471
hsa-SFMBT2_0001	circSFMBT2(5,6,7,8,9).1	hsa-miR-103a-3p	SNHG1	Functional MTI	Luciferase reporter assay//Western blotting//qRT-PCR//Immunohistochemistry (IHC)	35466471
hsa-SFMBT2_0001	circSFMBT2(5,6,7,8,9).1	hsa-miR-103a-3p	FBXW7	Functional MTI	Luciferase reporter assay//Western blotting//qRT-PCR	35094292
hsa-SFMBT2_0001	circSFMBT2(5,6,7,8,9).1	hsa-miR-103a-3p	OTUD4	Functional MTI	Luciferase reporter assay//Western blotting//qRT-PCR	35317262
hsa-SFMBT2_0001	circSFMBT2(5,6,7,8,9).1	hsa-miR-103a-3p	SYNPO2	Functional MTI	Luciferase reporter assay//Immunoprecipitaion (IP)	35592920
hsa-SFMBT2_0001	circSFMBT2(5,6,7,8,9).1	hsa-miR-103a-3p	BCL2L13	Functional MTI	Luciferase reporter assay//Western blotting//qRT-PCR	37442983
hsa-SFMBT2_0001	circSFMBT2(5,6,7,8,9).1	hsa-miR-103a-3p	GREM2	Functional MTI	Luciferase reporter assay//Western blotting//qRT-PCR	35619575
hsa-SFMBT2_0001	circSFMBT2(5,6,7,8,9).1	hsa-miR-1183	BCL2	Functional MTI	ELISA//Immunocytochemistry (ICC)//Luciferase reporter assay//qRT-PCR	33073840
hsa-SFMBT2_0001	circSFMBT2(5,6,7,8,9).1	hsa-miR-1193	CLDN7	Functional MTI	Luciferase reporter assay//Western blotting//qRT-PCR	32547067
hsa-SFMBT2_0001	circSFMBT2(5,6,7,8,9).1	hsa-miR-152-5p	HLA-G	Functional MTI	ELISA//Luciferase reporter assay//qRT-PCR	26187665
hsa-SFMBT2_0001	circSFMBT2(5,6,7,8,9).1	hsa-miR-152-5p	TXNIP	Functional MTI	Luciferase reporter assay//Western blotting//qRT-PCR//Immunocytochemistry (ICC)	32056038
hsa-SFMBT2_0001	circSFMBT2(5,6,7,8,9).1	hsa-miR-185-5p	RHOA	Functional MTI	Luciferase reporter assay//qRT-PCR//Western blot	21186079
hsa-SFMBT2_0001	circSFMBT2(5,6,7,8,9).1	hsa-miR-185-5p	CDC42	Functional MTI	Luciferase reporter assay//qRT-PCR//Western blot	21186079
hsa-SFMBT2_0001	circSFMBT2(5,6,7,8,9).1	hsa-miR-185-5p	SIX1	Functional MTI	Luciferase reporter assay//qRT-PCR//Quantitative proteomic approach//Western blot	20603620
hsa-SFMBT2_0001	circSFMBT2(5,6,7,8,9).1	hsa-miR-185-5p	NTRK3	Functional MTI	Luciferase reporter assay	21143953
hsa-SFMBT2_0001	circSFMBT2(5,6,7,8,9).1	hsa-miR-185-5p	DNMT1	Functional MTI	Immunoprecipitaion//Luciferase reporter assay//Microarray//Quantitative proteomic approach//Western blot	21962230
hsa-SFMBT2_0001	circSFMBT2(5,6,7,8,9).1	hsa-miR-185-5p	EPAS1	Functional MTI	Luciferase reporter assay//qRT-PCR	22745131
hsa-SFMBT2_0001	circSFMBT2(5,6,7,8,9).1	hsa-miR-185-5p	AR	Functional MTI	Luciferase reporter assay	23417242
hsa-SFMBT2_0001	circSFMBT2(5,6,7,8,9).1	hsa-miR-185-5p	SCARB1	Functional MTI	Luciferase reporter assay	23459944
hsa-SFMBT2_0001	circSFMBT2(5,6,7,8,9).1	hsa-miR-185-5p	ATR	Functional MTI	Flow//Microarray//qRT-PCR//Western blot	23807228
hsa-SFMBT2_0001	circSFMBT2(5,6,7,8,9).1	hsa-miR-185-5p	ARC	Functional MTI	Immunoprecipitaion//Luciferase reporter assay//qRT-PCR//Western blot	24763054
hsa-SFMBT2_0001	circSFMBT2(5,6,7,8,9).1	hsa-miR-185-5p	DNMT1	Functional MTI	Flow//Immunoprecipitaion//qRT-PCR//Western blot	23846337
hsa-SFMBT2_0001	circSFMBT2(5,6,7,8,9).1	hsa-miR-185-5p	EZH2	Functional MTI	Flow//Immunoprecipitaion//qRT-PCR//Western blot	23846337
hsa-SFMBT2_0001	circSFMBT2(5,6,7,8,9).1	hsa-miR-185-5p	MZB1	Functional MTI	Luciferase reporter assay//qRT-PCR//Western blot	24014023
hsa-SFMBT2_0001	circSFMBT2(5,6,7,8,9).1	hsa-miR-185-5p	MCM10	Functional MTI	Luciferase reporter assay//qRT-PCR//Western blot	24014023
hsa-SFMBT2_0001	circSFMBT2(5,6,7,8,9).1	hsa-miR-185-5p	CAMK4	Functional MTI	Luciferase reporter assay//qRT-PCR//Western blot	24014023
hsa-SFMBT2_0001	circSFMBT2(5,6,7,8,9).1	hsa-miR-185-5p	HMGA1	Functional MTI	Luciferase reporter assay//qRT-PCR//Western blot	24014023
hsa-SFMBT2_0001	circSFMBT2(5,6,7,8,9).1	hsa-miR-185-5p	NFATC3	Functional MTI	Luciferase reporter assay//qRT-PCR//Western blot	24014023
hsa-SFMBT2_0001	circSFMBT2(5,6,7,8,9).1	hsa-miR-185-5p	IGF1R	Functional MTI	Luciferase reporter assay//qRT-PCR//Western blot	24014023
hsa-SFMBT2_0001	circSFMBT2(5,6,7,8,9).1	hsa-miR-185-5p	DUSP4	Functional MTI	Luciferase reporter assay//qRT-PCR//Western blot	24014023
hsa-SFMBT2_0001	circSFMBT2(5,6,7,8,9).1	hsa-miR-185-5p	EPHB2	Functional MTI	ELISA//Flow//Luciferase reporter assay//qRT-PCR//Western blot	24803159
hsa-SFMBT2_0001	circSFMBT2(5,6,7,8,9).1	hsa-miR-185-5p	AQP3	Functional MTI	Luciferase reporter assay//Western blot	24070899
hsa-SFMBT2_0001	circSFMBT2(5,6,7,8,9).1	hsa-miR-185-5p	CASP14	Functional MTI	Luciferase reporter assay//Western blot	24070899
hsa-SFMBT2_0001	circSFMBT2(5,6,7,8,9).1	hsa-miR-185-5p	ALOX12	Functional MTI	Luciferase reporter assay//Western blot	24070899
hsa-SFMBT2_0001	circSFMBT2(5,6,7,8,9).1	hsa-miR-185-5p	SREBF1	Functional MTI	Luciferase reporter assay//qRT-PCR//Western blot	23951060
hsa-SFMBT2_0001	circSFMBT2(5,6,7,8,9).1	hsa-miR-185-5p	SREBF2	Functional MTI	Luciferase reporter assay//qRT-PCR//Western blot	23951060
hsa-SFMBT2_0001	circSFMBT2(5,6,7,8,9).1	hsa-miR-185-5p	DNMT1	Functional MTI	qRT-PCR//Luciferase reporter assay//Western blot	23318422
hsa-SFMBT2_0001	circSFMBT2(5,6,7,8,9).1	hsa-miR-185-5p	STIM1	Functional MTI	Luciferase reporter assay	25531324
hsa-SFMBT2_0001	circSFMBT2(5,6,7,8,9).1	hsa-miR-185-5p	SMAD7	Functional MTI	Luciferase reporter assay//qRT-PCR//Western blot	26390174
hsa-SFMBT2_0001	circSFMBT2(5,6,7,8,9).1	hsa-miR-185-5p	TRIM29	Functional MTI	Luciferase reporter assay//qRT-PCR//Western blot	26191199
hsa-SFMBT2_0001	circSFMBT2(5,6,7,8,9).1	hsa-miR-185-5p	SREBF2	Functional MTI	Luciferase reporter assay//qRT-PCR//Western blot	25914460
hsa-SFMBT2_0001	circSFMBT2(5,6,7,8,9).1	hsa-miR-185-5p	RHOA	Functional MTI	qRT-PCR//Western blot	27250838
hsa-SFMBT2_0001	circSFMBT2(5,6,7,8,9).1	hsa-miR-185-5p	NFATC3	Functional MTI	Luciferase reporter assay//qRT-PCR//Western blot	25767890
hsa-SFMBT2_0001	circSFMBT2(5,6,7,8,9).1	hsa-miR-185-5p	POT1	Functional MTI	Luciferase reporter assay//Western blotting//Immunofluorescence//qRT-PCR//In situ hybridization	32687062
hsa-SFMBT2_0001	circSFMBT2(5,6,7,8,9).1	hsa-miR-185-5p	NPHS2	Functional MTI	Luciferase reporter assay//Western blotting//Immunohistochemistry (IHC)//qRT-PCR	33977784
hsa-SFMBT2_0001	circSFMBT2(5,6,7,8,9).1	hsa-miR-185-5p	NPHS2	Functional MTI	Luciferase reporter assay//Western blotting//Microarray//Immunoprecipitaion (IP)//Immunohistochemistry (IHC)//qRT-PCR	33977784
hsa-SFMBT2_0001	circSFMBT2(5,6,7,8,9).1	hsa-miR-185-5p	STIM1	Functional MTI	Luciferase reporter assay//Western blotting//qRT-PCR	36677874
hsa-SFMBT2_0001	circSFMBT2(5,6,7,8,9).1	hsa-miR-2861	EGFR	Functional MTI	Luciferase reporter assay//Western blot	27364926
hsa-SFMBT2_0001	circSFMBT2(5,6,7,8,9).1	hsa-miR-2861	CCND1	Functional MTI	Luciferase reporter assay//Western blot	27364926
hsa-SFMBT2_0001	circSFMBT2(5,6,7,8,9).1	hsa-miR-2861	AKT2	Functional MTI	Luciferase reporter assay//Western blot	27364926
hsa-SFMBT2_0001	circSFMBT2(5,6,7,8,9).1	hsa-miR-296-3p	KCNH1	Functional MTI	Luciferase reporter assay//qRT-PCR//Western blot	22999387
hsa-SFMBT2_0001	circSFMBT2(5,6,7,8,9).1	hsa-miR-296-3p	DDHD2	Functional MTI	Immunoprecipitaion (IP)//Luciferase reporter assay//qRT-PCR//Western blotting	33479208
hsa-SFMBT2_0001	circSFMBT2(5,6,7,8,9).1	hsa-miR-296-3p	CTNNBIP1	Functional MTI	Luciferase reporter assay//qRT-PCR//Western blotting	32323769
hsa-SFMBT2_0001	circSFMBT2(5,6,7,8,9).1	hsa-miR-296-3p	GRINA	Functional MTI	Luciferase reporter assay//qRT-PCR//Western blotting	32657216
hsa-SFMBT2_0001	circSFMBT2(5,6,7,8,9).1	hsa-miR-296-3p	CDH1	Functional MTI	Luciferase reporter assay//Western blotting//qRT-PCR	31672157
hsa-SFMBT2_0001	circSFMBT2(5,6,7,8,9).1	hsa-miR-296-3p	STAT3	Functional MTI	Western blotting//Microarray//RNA-seq//qRT-PCR	32326395
hsa-SFMBT2_0001	circSFMBT2(5,6,7,8,9).1	hsa-miR-296-3p	MSL2	Functional MTI	Luciferase reporter assay//Western blotting//qRT-PCR	34899909
hsa-SFMBT2_0001	circSFMBT2(5,6,7,8,9).1	hsa-miR-3928-3p	DICER1	Functional MTI	Luciferase reporter assay//qRT-PCR//Western blot	22922797
hsa-SFMBT2_0001	circSFMBT2(5,6,7,8,9).1	hsa-miR-4316	VEGFA	Functional MTI	Luciferase reporter assay//Western blotting//Immunofluorescence//qRT-PCR	32123520
hsa-SFMBT2_0001	circSFMBT2(5,6,7,8,9).1	hsa-miR-4459	KIAA0513	Functional MTI	Immunohistochemistry (IHC)//qRT-PCR//Western blotting	33042405
hsa-SFMBT2_0001	circSFMBT2(5,6,7,8,9).1	hsa-miR-4721	PCSK9	Functional MTI	Luciferase reporter assay//Western blotting//qRT-PCR	33899508
hsa-SFMBT2_0001	circSFMBT2(5,6,7,8,9).1	hsa-miR-4722-5p	SNCG	Functional MTI	Luciferase reporter assay//qRT-PCR//Western blot	24040069
hsa-SFMBT2_0001	circSFMBT2(5,6,7,8,9).1	hsa-miR-506-3p	FXN	Functional MTI	Luciferase reporter assay	23382970
hsa-SFMBT2_0001	circSFMBT2(5,6,7,8,9).1	hsa-miR-506-3p	SNAI2	Functional MTI	Immunohistochemistry//Luciferase reporter assay//qRT-PCR//Western blot	25707493
hsa-SFMBT2_0001	circSFMBT2(5,6,7,8,9).1	hsa-miR-506-3p	CD151	Functional MTI	Luciferase reporter assay//qRT-PCR//Western blot	23717581
hsa-SFMBT2_0001	circSFMBT2(5,6,7,8,9).1	hsa-miR-506-3p	VIM	Functional MTI	Luciferase reporter assay//qRT-PCR//Western blot	23717581
hsa-SFMBT2_0001	circSFMBT2(5,6,7,8,9).1	hsa-miR-506-3p	SNAI2	Functional MTI	Luciferase reporter assay//qRT-PCR//Western blot	23717581
hsa-SFMBT2_0001	circSFMBT2(5,6,7,8,9).1	hsa-miR-506-3p	CDK4	Functional MTI	Immunohistochemistry//Luciferase reporter assay//Microarray//qRT-PCR//Western blot	24604117
hsa-SFMBT2_0001	circSFMBT2(5,6,7,8,9).1	hsa-miR-506-3p	CDK6	Functional MTI	Immunohistochemistry//Luciferase reporter assay//Microarray//qRT-PCR//Western blot	24604117
hsa-SFMBT2_0001	circSFMBT2(5,6,7,8,9).1	hsa-miR-506-3p	SNAI1	Functional MTI	Immunofluorescence//Immunohistochemistry//In situ hybridization//Luciferase reporter assay//Microarray//qRT-PCR//Western blot	23410973
hsa-SFMBT2_0001	circSFMBT2(5,6,7,8,9).1	hsa-miR-506-3p	YAP1	Functional MTI	Luciferase reporter assay//qRT-PCR//Western blot	25846731
hsa-SFMBT2_0001	circSFMBT2(5,6,7,8,9).1	hsa-miR-506-3p	SPHK1	Functional MTI	Luciferase reporter assay and western blot	27065335
hsa-SFMBT2_0001	circSFMBT2(5,6,7,8,9).1	hsa-miR-506-3p	SPHK1	Functional MTI	Luciferase reporter assay//qRT-PCR//Western blot	26549227
hsa-SFMBT2_0001	circSFMBT2(5,6,7,8,9).1	hsa-miR-506-3p	ROCK1	Functional MTI	Luciferase reporter assay//qRT-PCR//Western blot	26474697
hsa-SFMBT2_0001	circSFMBT2(5,6,7,8,9).1	hsa-miR-506-3p	ETS1	Functional MTI	Immunohistochemistry//Luciferase reporter assay//qRT-PCR//Western blot	26362716
hsa-SFMBT2_0001	circSFMBT2(5,6,7,8,9).1	hsa-miR-506-3p	FOXQ1	Functional MTI	Luciferase reporter assay//qRT-PCR//Western blot	26935526
hsa-SFMBT2_0001	circSFMBT2(5,6,7,8,9).1	hsa-miR-506-3p	TCF3	Functional MTI	Luciferase reporter assay//qRT-PCR	27538704
hsa-SFMBT2_0001	circSFMBT2(5,6,7,8,9).1	hsa-miR-506-3p	FOXQ1	Functional MTI	Luciferase reporter assay//qRT-PCR//Western blot	25856555
hsa-SFMBT2_0001	circSFMBT2(5,6,7,8,9).1	hsa-miR-506-3p	VIM	Functional MTI	Luciferase reporter assay	25230372
hsa-SFMBT2_0001	circSFMBT2(5,6,7,8,9).1	hsa-miR-506-3p	YAP1	Functional MTI	Luciferase reporter assay//Western blot	26550114
hsa-SFMBT2_0001	circSFMBT2(5,6,7,8,9).1	hsa-miR-506-3p	EZH2	Functional MTI	Luciferase reporter assay//qRT-PCR//Western blotting	34288823
hsa-SFMBT2_0001	circSFMBT2(5,6,7,8,9).1	hsa-miR-506-3p	BCAT1	Functional MTI	Luciferase reporter assay//qRT-PCR//Western blotting	32273770
hsa-SFMBT2_0001	circSFMBT2(5,6,7,8,9).1	hsa-miR-506-3p	SRSF6	Functional MTI	Luciferase reporter assay//Western blotting//Immunofluorescence//qRT-PCR	33905374
hsa-SFMBT2_0001	circSFMBT2(5,6,7,8,9).1	hsa-miR-506-3p	PACRGL	Functional MTI	Luciferase reporter assay//Western blotting//Immunofluorescence//qRT-PCR	32713345
hsa-SFMBT2_0001	circSFMBT2(5,6,7,8,9).1	hsa-miR-506-3p	PENK	Functional MTI	Luciferase reporter assay//Western blotting//qRT-PCR	34062009
hsa-SFMBT2_0001	circSFMBT2(5,6,7,8,9).1	hsa-miR-506-3p	SRSF6	Functional MTI	Luciferase reporter assay//Western blotting//Immunoprecipitaion (IP)//Immunohistochemistry (IHC)//RNA-seq//Immunofluorescence//qRT-PCR	33905374
hsa-SFMBT2_0001	circSFMBT2(5,6,7,8,9).1	hsa-miR-506-3p	RAD17	Functional MTI	Luciferase reporter assay//Western blotting//qRT-PCR	35924161
hsa-SFMBT2_0001	circSFMBT2(5,6,7,8,9).1	hsa-miR-593-5p	PLK1	Functional MTI	Luciferase reporter assay//qRT-PCR//Western blot	21170987
hsa-SFMBT2_0001	circSFMBT2(5,6,7,8,9).1	hsa-miR-6089	AKT1	Functional MTI	Luciferase reporter assay//Western blotting//qRT-PCR	33028811
hsa-SFMBT2_0001	circSFMBT2(5,6,7,8,9).1	hsa-miR-6089	CCR4	Functional MTI	Luciferase reporter assay//Western blotting//qRT-PCR	32552050
hsa-SFMBT2_0001	circSFMBT2(5,6,7,8,9).1	hsa-miR-622	KRAS	Functional MTI	Luciferase reporter assay	22016468
hsa-SFMBT2_0001	circSFMBT2(5,6,7,8,9).1	hsa-miR-622	KRAS	Functional MTI	Luciferase reporter assay//Western blot	22016468
hsa-SFMBT2_0001	circSFMBT2(5,6,7,8,9).1	hsa-miR-622	CXCR4	Functional MTI	ChIP-seq//Immunohistochemistry//In situ hybridization//Luciferase reporter assay//qRT-PCR//Western blot	26404566
hsa-SFMBT2_0001	circSFMBT2(5,6,7,8,9).1	hsa-miR-622	CXCR4	Functional MTI	Immunoprecipitaion//Luciferase reporter assay//qRT-PCR//Western blot	26404566
hsa-SFMBT2_0001	circSFMBT2(5,6,7,8,9).1	hsa-miR-622	CXCR4	Functional MTI	Luciferase reporter assay//qRT-PCR//Western blot	26082201
hsa-SFMBT2_0001	circSFMBT2(5,6,7,8,9).1	hsa-miR-622	G3BP1	Functional MTI	Luciferase reporter assay//Western blotting//qRT-PCR	33579337
hsa-SFMBT2_0001	circSFMBT2(5,6,7,8,9).1	hsa-miR-622	HULC	Functional MTI	Luciferase reporter assay//Western blotting//Microarray//qRT-PCR	32656089
hsa-SFMBT2_0001	circSFMBT2(5,6,7,8,9).1	hsa-miR-622	RNF8	Functional MTI	Western blotting//qRT-PCR	31709182
hsa-SFMBT2_0001	circSFMBT2(5,6,7,8,9).1	hsa-miR-665	CNR2	Functional MTI	Luciferase reporter assay//Western blot	25111814
hsa-SFMBT2_0001	circSFMBT2(5,6,7,8,9).1	hsa-miR-665	CD274	Functional MTI	Luciferase reporter assay//qRT-PCR	24577056
hsa-SFMBT2_0001	circSFMBT2(5,6,7,8,9).1	hsa-miR-665	SMAD3	Functional MTI	Luciferase reporter assay//qRT-PCR//Western blotting	34196584
hsa-SFMBT2_0001	circSFMBT2(5,6,7,8,9).1	hsa-miR-665	CDH3	Functional MTI	ELISA//Luciferase reporter assay//Western blotting	33968210
hsa-SFMBT2_0001	circSFMBT2(5,6,7,8,9).1	hsa-miR-665	SDC1	Functional MTI	Western blotting//Microarray//Immunofluorescence//qRT-PCR//Flow cytometry	1
hsa-SFMBT2_0001	circSFMBT2(5,6,7,8,9).1	hsa-miR-665	SDC1	Functional MTI	Flow cytometry//Immunofluorescence//Microarray//qRT-PCR//Western blotting	33042414
hsa-SFMBT2_0001	circSFMBT2(5,6,7,8,9).1	hsa-miR-665	SRCIN1	Functional MTI	Luciferase reporter assay//qRT-PCR//Western blotting	32010277
hsa-SFMBT2_0001	circSFMBT2(5,6,7,8,9).1	hsa-miR-665	CRIM1	Functional MTI	Luciferase reporter assay//Western blotting//qRT-PCR	32523379
hsa-SFMBT2_0001	circSFMBT2(5,6,7,8,9).1	hsa-miR-665	CUL4A	Functional MTI	Luciferase reporter assay//qRT-PCR//RNA pull down assay	37507642
hsa-SFMBT2_0001	circSFMBT2(5,6,7,8,9).1	hsa-miR-665	MAPK8IP2	Functional MTI	Luciferase reporter assay//Western blotting//qRT-PCR//Immunoprecipitaion (IP)//Immunohistochemistry (IHC)//Flow cytometry//RNA pull down assay	38097567
hsa-SFMBT2_0001	circSFMBT2(5,6,7,8,9).1	hsa-miR-665	CUL4A	Functional MTI	Luciferase reporter assay//qRT-PCR//Flow cytometry//ELISA//RNA pull down assay	37507642
hsa-SFMBT2_0001	circSFMBT2(5,6,7,8,9).1	hsa-miR-6779-5p	SPEN	Functional MTI	Luciferase reporter assay//Western blotting//qRT-PCR//in vitro cullelar assays//Flow cytometry	36087384
hsa-SFMBT2_0001	circSFMBT2(5,6,7,8,9).1	hsa-miR-765	NTRK3	Functional MTI	Luciferase reporter assay	19370765
hsa-SFMBT2_0001	circSFMBT2(5,6,7,8,9).1	hsa-miR-765	HNF4A	Functional MTI	Luciferase reporter assay	22232426
hsa-SFMBT2_0001	circSFMBT2(5,6,7,8,9).1	hsa-miR-765	PLP2	Functional MTI	Immunofluorescence//RNA-seq//qRT-PCR//Western blotting	33859750
hsa-SFMBT2_0001	circSFMBT2(5,6,7,8,9).1	hsa-miR-765	BRD4	Functional MTI	ELISA//Luciferase reporter assay//qRT-PCR//Western blotting	33686960
hsa-SFMBT2_0001	circSFMBT2(5,6,7,8,9).1	hsa-miR-765	BMP6	Functional MTI	Luciferase reporter assay//Western blotting//qRT-PCR	32059748
hsa-SFMBT2_0001	circSFMBT2(5,6,7,8,9).1	hsa-miR-765	BATF2	Functional MTI	Luciferase reporter assay//Western blotting//qRT-PCR//Flow cytometry	32166887
hsa-SFMBT2_0001	circSFMBT2(5,6,7,8,9).1	hsa-miR-765	PLP2	Functional MTI	Western blotting//qRT-PCR	37495419
hsa-SFMBT2_0001	circSFMBT2(5,6,7,8,9).1	hsa-miR-766-5p	E2F3	Functional MTI	Luciferase reporter assay//Western blotting//qRT-PCR	35237319
hsa-SFMBT2_0001	circSFMBT2(5,6,7,8,9).1	hsa-miR-770-5p	BAG5	Functional MTI	Luciferase reporter assay//qRT-PCR//Western blotting	33986829
hsa-SFMBT2_0001	circSFMBT2(5,6,7,8,9).1	hsa-miR-770-5p	MAP3K1	Functional MTI	Luciferase reporter assay//Western blotting//Immunohistochemistry (IHC)//Immunofluorescence//qRT-PCR	34195198
hsa-SFMBT2_0001	circSFMBT2(5,6,7,8,9).1	hsa-miR-885-3p	CD274	Functional MTI	Luciferase reporter assay//qRT-PCR	24577056
hsa-SFMBT2_0001	circSFMBT2(5,6,7,8,9).1	hsa-miR-885-3p	TLR4	Functional MTI	ELISA//Luciferase reporter assay//qRT-PCR//Western blotting	31763742
hsa-SFMBT2_0001	circSFMBT2(5,6,7,8,9).1	hsa-miR-885-3p	TLR4	Functional MTI	Luciferase reporter assay//Western blotting//qRT-PCR	35156897
hsa-FKBP8_0005	circFKBP8(3,4).1	hsa-miR-1184	CA12	Functional MTI	Immunohistochemistry (IHC)//Immunoprecipitaion (IP)//Luciferase reporter assay//qRT-PCR	34234808
hsa-FKBP8_0005	circFKBP8(3,4).1	hsa-miR-1184	NRAS	Functional MTI	Immunohistochemistry (IHC)//Immunoprecipitaion (IP)//Luciferase reporter assay//qRT-PCR	34234808
hsa-FKBP8_0005	circFKBP8(3,4).1	hsa-miR-1184	KRAS	Functional MTI	Immunohistochemistry (IHC)//Immunoprecipitaion (IP)//Luciferase reporter assay//qRT-PCR	34234808
hsa-FKBP8_0005	circFKBP8(3,4).1	hsa-miR-1184	HRAS	Functional MTI	Immunohistochemistry (IHC)//Immunoprecipitaion (IP)//Luciferase reporter assay//qRT-PCR	34234808
hsa-FKBP8_0005	circFKBP8(3,4).1	hsa-miR-1184	AJUBA-DT	Functional MTI	Western blotting//qRT-PCR	32681581
hsa-FKBP8_0005	circFKBP8(3,4).1	hsa-miR-1184	LATS1	Functional MTI	Western blotting//qRT-PCR	32681581
hsa-FKBP8_0005	circFKBP8(3,4).1	hsa-miR-1184	MST1	Functional MTI	Western blotting//qRT-PCR	32681581
hsa-FKBP8_0005	circFKBP8(3,4).1	hsa-miR-1184	AJUBA	Functional MTI	Western blotting//Immunoprecipitaion (IP)//qRT-PCR	32681581
hsa-FKBP8_0005	circFKBP8(3,4).1	hsa-miR-1184	LATS1	Functional MTI	Western blotting//Immunoprecipitaion (IP)//qRT-PCR	32681581
hsa-FKBP8_0005	circFKBP8(3,4).1	hsa-miR-1184	MST1	Functional MTI	Western blotting//Immunoprecipitaion (IP)//qRT-PCR	32681581
hsa-FKBP8_0005	circFKBP8(3,4).1	hsa-miR-1184	RAP2B	Functional MTI	Luciferase reporter assay//Western blotting//qRT-PCR//RNA-seq	36958293
hsa-FKBP8_0005	circFKBP8(3,4).1	hsa-miR-2861	EGFR	Functional MTI	Luciferase reporter assay//Western blot	27364926
hsa-FKBP8_0005	circFKBP8(3,4).1	hsa-miR-2861	CCND1	Functional MTI	Luciferase reporter assay//Western blot	27364926
hsa-FKBP8_0005	circFKBP8(3,4).1	hsa-miR-2861	AKT2	Functional MTI	Luciferase reporter assay//Western blot	27364926
hsa-FKBP8_0005	circFKBP8(3,4).1	hsa-miR-330-5p	PDK1	Functional MTI	Luciferase reporter assay//qRT-PCR	33061606
hsa-FKBP8_0005	circFKBP8(3,4).1	hsa-miR-330-5p	PRKCA	Functional MTI	Luciferase reporter assay//qRT-PCR	33061606
hsa-FKBP8_0005	circFKBP8(3,4).1	hsa-miR-330-5p	FAM83A	Functional MTI	Luciferase reporter assay//Western blotting//qRT-PCR//Immunocytochemistry (ICC)	32010565
hsa-FKBP8_0005	circFKBP8(3,4).1	hsa-miR-330-5p	SRF	Functional MTI	Luciferase reporter assay//RNA-seq	31967986
hsa-FKBP8_0005	circFKBP8(3,4).1	hsa-miR-330-5p	BACH1	Functional MTI	Western blotting	32665904
hsa-FKBP8_0005	circFKBP8(3,4).1	hsa-miR-330-5p	MMP9	Functional MTI	Western blotting	32665904
hsa-FKBP8_0005	circFKBP8(3,4).1	hsa-miR-330-5p	CXCR4	Functional MTI	Western blotting	32665904
hsa-FKBP8_0005	circFKBP8(3,4).1	hsa-miR-330-5p	PRDM16	Functional MTI	Luciferase reporter assay//qRT-PCR//In situ hybridization	33517886
hsa-FKBP8_0005	circFKBP8(3,4).1	hsa-miR-330-5p	SEMA5A	Functional MTI	Luciferase reporter assay//Western blotting//Immunoprecipitaion (IP)//qRT-PCR//In situ hybridization	33176280
hsa-FKBP8_0005	circFKBP8(3,4).1	hsa-miR-330-5p	ENO1	Functional MTI	Luciferase reporter assay//Western blotting//Immunoprecipitaion (IP)//qRT-PCR//In situ hybridization	33176280
hsa-FKBP8_0005	circFKBP8(3,4).1	hsa-miR-330-5p	ETV4	Functional MTI	Luciferase reporter assay//Western blotting//qRT-PCR	33760216
hsa-FKBP8_0005	circFKBP8(3,4).1	hsa-miR-330-5p	PKM	Functional MTI	Luciferase reporter assay//Western blotting//qRT-PCR	31956955
hsa-FKBP8_0005	circFKBP8(3,4).1	hsa-miR-330-5p	LINC01224	Functional MTI	Luciferase reporter assay//Western blotting//RNA-seq//Flow cytometry	31902747
hsa-FKBP8_0005	circFKBP8(3,4).1	hsa-miR-330-5p	SARM1	Functional MTI	Luciferase reporter assay//Western blotting//qRT-PCR	34993722
hsa-FKBP8_0005	circFKBP8(3,4).1	hsa-miR-339-5p	PTP4A1	Functional MTI	Luciferase reporter assay//qRT-PCR//Western blot	23696794
hsa-FKBP8_0005	circFKBP8(3,4).1	hsa-miR-339-5p	BCL6	Functional MTI	Immunohistochemistry//Luciferase reporter assay//Western blot	24917186
hsa-FKBP8_0005	circFKBP8(3,4).1	hsa-miR-339-5p	BACE1	Functional MTI	Luciferase reporter assay//qRT-PCR//Western blot	24352696
hsa-FKBP8_0005	circFKBP8(3,4).1	hsa-miR-339-5p	NOVA1	Functional MTI	Luciferase reporter assay//qRT-PCR//Western blot	26391641
hsa-FKBP8_0005	circFKBP8(3,4).1	hsa-miR-339-5p	SIRT2	Functional MTI	Luciferase reporter assay//Western blotting//Immunofluorescence//qRT-PCR//ELISA	33849089
hsa-FKBP8_0005	circFKBP8(3,4).1	hsa-miR-4260	NR3C2	Functional MTI	Luciferase reporter assay//Western blotting//Microarray//Immunoprecipitaion (IP)//qRT-PCR	32338183
hsa-FKBP8_0005	circFKBP8(3,4).1	hsa-miR-4268	TLR4	Functional MTI	Immunofluorescence//RNA-seq//qRT-PCR//Western blotting	34120606
hsa-FKBP8_0005	circFKBP8(3,4).1	hsa-miR-432-5p	ADAR	Functional MTI	Luciferase reporter assay	23728176
hsa-FKBP8_0005	circFKBP8(3,4).1	hsa-miR-432-5p	NES	Functional MTI	Flow//Immunocytochemistry//Luciferase reporter assay//qRT-PCR//Western blot	24657437
hsa-FKBP8_0005	circFKBP8(3,4).1	hsa-miR-432-5p	RCOR1	Functional MTI	Flow//Immunocytochemistry//Luciferase reporter assay//qRT-PCR//Western blot	24657437
hsa-FKBP8_0005	circFKBP8(3,4).1	hsa-miR-432-5p	MECP2	Functional MTI	Flow//Immunocytochemistry//Luciferase reporter assay//qRT-PCR//Western blot	24657437
hsa-FKBP8_0005	circFKBP8(3,4).1	hsa-miR-432-5p	CDR1	Functional MTI	Luciferase reporter assay//Microarray//qRT-PCR//Western blotting	33593338
hsa-FKBP8_0005	circFKBP8(3,4).1	hsa-miR-432-5p	MGST3	Functional MTI	Luciferase reporter assay//Western blotting//RNA-seq//qRT-PCR//In situ hybridization	32158694
hsa-FKBP8_0005	circFKBP8(3,4).1	hsa-miR-432-5p	SYT7	Functional MTI	Luciferase reporter assay//Immunohistochemistry (IHC)	31663645
hsa-FKBP8_0005	circFKBP8(3,4).1	hsa-miR-432-5p	FN1	Functional MTI	Luciferase reporter assay//Western blotting//qRT-PCR	31423213
hsa-FKBP8_0005	circFKBP8(3,4).1	hsa-miR-432-5p	DLL1	Functional MTI	Luciferase reporter assay//Western blotting//Immunoprecipitaion (IP)//qRT-PCR	33902591
hsa-FKBP8_0005	circFKBP8(3,4).1	hsa-miR-432-5p	PDGFB	Functional MTI	Luciferase reporter assay//Western blotting//qRT-PCR	33846539
hsa-FKBP8_0005	circFKBP8(3,4).1	hsa-miR-432-5p	HDAC4	Functional MTI	Luciferase reporter assay//Western blotting//qRT-PCR	33116874
hsa-FKBP8_0005	circFKBP8(3,4).1	hsa-miR-432-5p	BCL2	Functional MTI	Luciferase reporter assay//Western blotting//qRT-PCR	34532813
hsa-FKBP8_0005	circFKBP8(3,4).1	hsa-miR-432-5p	SOX9	Functional MTI	Luciferase reporter assay//Western blotting//qRT-PCR//Immunofluorescence//Flow cytometry	37555796
hsa-FKBP8_0005	circFKBP8(3,4).1	hsa-miR-4449	SOCS3	Functional MTI	Luciferase reporter assay//qRT-PCR//Western blotting	33854373
hsa-FKBP8_0005	circFKBP8(3,4).1	hsa-miR-490-3p	SMARCD1	Functional MTI	ChIP-seq//Luciferase reporter assay//Microarray//qRT-PCR//Western blot	25503559
hsa-FKBP8_0005	circFKBP8(3,4).1	hsa-miR-490-3p	CCND1	Functional MTI	Luciferase reporter assay//qRT-PCR//Western blot	24440705
hsa-FKBP8_0005	circFKBP8(3,4).1	hsa-miR-490-3p	PAPPA	Functional MTI	ChIP-seq//ELISA//Luciferase reporter assay//Microarray//qRT-PCR//Western blot	23821525
hsa-FKBP8_0005	circFKBP8(3,4).1	hsa-miR-490-3p	ABCC2	Functional MTI	Immunohistochemistry//Luciferase reporter assay//qRT-PCR//Western blot	28386339
hsa-FKBP8_0005	circFKBP8(3,4).1	hsa-miR-490-3p	TGFBR1	Functional MTI	Luciferase reporter assay//Western blot	26714817
hsa-FKBP8_0005	circFKBP8(3,4).1	hsa-miR-490-3p	TNKS2	Functional MTI	Luciferase reporter assay//qRT-PCR//Western blot	27506313
hsa-FKBP8_0005	circFKBP8(3,4).1	hsa-miR-490-3p	MAPK1	Functional MTI	Luciferase reporter assay//Immunoprecipitaion (IP)//qRT-PCR	32494004
hsa-FKBP8_0005	circFKBP8(3,4).1	hsa-miR-490-3p	TNKS2	Functional MTI	Luciferase reporter assay//Western blotting	31858324
hsa-FKBP8_0005	circFKBP8(3,4).1	hsa-miR-490-3p	HMGB2	Functional MTI	Luciferase reporter assay	36445573
hsa-FKBP8_0005	circFKBP8(3,4).1	hsa-miR-5193	DUOX2	Functional MTI	Immunohistochemistry (IHC)//Western blotting	33748270
hsa-FKBP8_0005	circFKBP8(3,4).1	hsa-miR-5572	SLC30A3	Functional MTI	Luciferase reporter assay//Western blotting//Microarray//qRT-PCR	32599739
hsa-FKBP8_0005	circFKBP8(3,4).1	hsa-miR-637	SP7	Functional MTI	Luciferase reporter assay//qRT-PCR//Western blot	21880893
hsa-FKBP8_0005	circFKBP8(3,4).1	hsa-miR-637	AKT1	Functional MTI	Immunohistochemistry//In situ hybridization//Western blot//Luciferase reporter assay	25597410
hsa-FKBP8_0005	circFKBP8(3,4).1	hsa-miR-637	PACS2	Functional MTI	Luciferase reporter assay	35951762
hsa-FKBP8_0005	circFKBP8(3,4).1	hsa-miR-637	FOXM1	Functional MTI	Luciferase reporter assay//Western blotting//qRT-PCR	34519627
hsa-FKBP8_0005	circFKBP8(3,4).1	hsa-miR-6747-5p	GREM1	Functional MTI	Luciferase reporter assay	32597574
hsa-FKBP8_0005	circFKBP8(3,4).1	hsa-miR-766-3p	BAX	Functional MTI	Flow//Luciferase reporter assay//Microarray//qRT-PCR//Western blot	24356076
hsa-FKBP8_0005	circFKBP8(3,4).1	hsa-miR-766-3p	MAPT	Functional MTI	Microarray//qRT-PCR//Western blotting	31496800
hsa-FKBP8_0005	circFKBP8(3,4).1	hsa-miR-766-3p	BCL9L	Functional MTI	Luciferase reporter assay//Western blotting//Immunohistochemistry (IHC)//Immunofluorescence//qRT-PCR	33117820
hsa-FKBP8_0005	circFKBP8(3,4).1	hsa-miR-766-3p	HOXA13	Functional MTI	Luciferase reporter assay//Western blotting//Microarray//qRT-PCR	32589328
hsa-FKBP8_0005	circFKBP8(3,4).1	hsa-miR-766-3p	COL1A1	Functional MTI	Luciferase reporter assay//Western blotting//qRT-PCR	38230216
hsa-FKBP8_0005	circFKBP8(3,4).1	hsa-miR-874-3p	HDAC1	Functional MTI	Flow//Luciferase reporter assay//qRT-PCR//Western blot	23558898
hsa-FKBP8_0005	circFKBP8(3,4).1	hsa-miR-874-3p	AQP3	Functional MTI	Immunohistochemistry//Luciferase reporter assay//qRT-PCR//Western blot	23800944
hsa-FKBP8_0005	circFKBP8(3,4).1	hsa-miR-874-3p	STAT3	Functional MTI	Immunohistochemistry//Luciferase reporter assay//qRT-PCR//Western blot	25596740
hsa-FKBP8_0005	circFKBP8(3,4).1	hsa-miR-874-3p	AQP3	Functional MTI	Luciferase reporter assay//qRT-PCR//Western blot	24462679
hsa-FKBP8_0005	circFKBP8(3,4).1	hsa-miR-874-3p	CDK9	Functional MTI	Luciferase reporter assay//Western blot	25281924
hsa-FKBP8_0005	circFKBP8(3,4).1	hsa-miR-874-3p	EGR3	Functional MTI	Luciferase reporter assay//qRT-PCR//Western blotting	34038062
hsa-FKBP8_0005	circFKBP8(3,4).1	hsa-miR-874-3p	HDAC1	Functional MTI	Western blotting//qRT-PCR//Flow cytometry	33732332
hsa-FKBP8_0005	circFKBP8(3,4).1	hsa-miR-874-3p	ASB2	Functional MTI	Luciferase reporter assay//RNA-seq//qRT-PCR	33777926
hsa-FKBP8_0005	circFKBP8(3,4).1	hsa-miR-874-3p	TP73-AS1	Functional MTI	Western blotting//qRT-PCR//Flow cytometry	32067207
hsa-FKBP8_0005	circFKBP8(3,4).1	hsa-miR-874-3p	TFAP2B	Functional MTI	Western blotting//Flow cytometry	32067207
hsa-FKBP8_0005	circFKBP8(3,4).1	hsa-miR-874-3p	FOXO3	Functional MTI	Luciferase reporter assay//Western blotting//Flow cytometry	37272921
hsa-FKBP8_0005	circFKBP8(3,4).1	hsa-miR-939-3p	MUC2	Functional MTI	Luciferase reporter assay//Western blotting//qRT-PCR//Immunohistochemistry (IHC)//ELISA	36852302
hsa-XPO1_0001	circXPO1(2,3,4).1	hsa-miR-1248	AGO2	Functional MTI	Luciferase reporter assay//Immunoprecipitaion (IP)//qRT-PCR	32608539
hsa-XPO1_0001	circXPO1(2,3,4).1	hsa-miR-1248	CITED2	Functional MTI	Luciferase reporter assay//Western blotting//Immunohistochemistry (IHC)//RNA-seq//Immunofluorescence//Flow cytometry	32294623
hsa-XPO1_0001	circXPO1(2,3,4).1	hsa-miR-145-5p	MYC	Functional MTI	qRT-PCR//Luciferase reporter assay//Western blot	19202062
hsa-XPO1_0001	circXPO1(2,3,4).1	hsa-miR-145-5p	CLINT1	Functional MTI	qRT-PCR//Luciferase reporter assay//Microarray	19915607
hsa-XPO1_0001	circXPO1(2,3,4).1	hsa-miR-145-5p	PPP3CA	Functional MTI	qRT-PCR//Luciferase reporter assay//Microarray	19915607
hsa-XPO1_0001	circXPO1(2,3,4).1	hsa-miR-145-5p	CBFB	Functional MTI	qRT-PCR//Luciferase reporter assay//Microarray	19915607
hsa-XPO1_0001	circXPO1(2,3,4).1	hsa-miR-145-5p	YES1	Functional MTI	qRT-PCR//Luciferase reporter assay//Western blot//Microarray	20098684
hsa-XPO1_0001	circXPO1(2,3,4).1	hsa-miR-145-5p	STAT1	Functional MTI	qRT-PCR//Luciferase reporter assay//Western blot//Microarray	20098684
hsa-XPO1_0001	circXPO1(2,3,4).1	hsa-miR-145-5p	BNIP3	Functional MTI	Luciferase reporter assay//qRT-PCR//Western blot	20332243
hsa-XPO1_0001	circXPO1(2,3,4).1	hsa-miR-145-5p	MYO6	Functional MTI	qRT-PCR//Luciferase reporter assay//Western blot	20353999
hsa-XPO1_0001	circXPO1(2,3,4).1	hsa-miR-145-5p	FLI1	Functional MTI	qRT-PCR//Luciferase reporter assay//Western blot	20382729
hsa-XPO1_0001	circXPO1(2,3,4).1	hsa-miR-145-5p	MUC1	Functional MTI	Review//Luciferase reporter assay//Western blot	20407606
hsa-XPO1_0001	circXPO1(2,3,4).1	hsa-miR-145-5p	BNIP3	Functional MTI	Luciferase reporter assay	20332243
hsa-XPO1_0001	circXPO1(2,3,4).1	hsa-miR-145-5p	FSCN1	Functional MTI	Luciferase reporter assay//qRT-PCR//Western blot	20160723
hsa-XPO1_0001	circXPO1(2,3,4).1	hsa-miR-145-5p	IFNB1	Functional MTI	ELISA//Luciferase reporter assay//qRT-PCR	20130213
hsa-XPO1_0001	circXPO1(2,3,4).1	hsa-miR-145-5p	MUC1	Functional MTI	Immunohistochemistry//Luciferase reporter assay//qRT-PCR//Western blot	19996288
hsa-XPO1_0001	circXPO1(2,3,4).1	hsa-miR-145-5p	TIRAP	Functional MTI	Immunoprecipitaion//Western blot//Communoprecipitaion	19898489
hsa-XPO1_0001	circXPO1(2,3,4).1	hsa-miR-145-5p	FLI1	Functional MTI	Luciferase reporter assay//Northern blot//qRT-PCR//Western blot	20737575
hsa-XPO1_0001	circXPO1(2,3,4).1	hsa-miR-145-5p	IRS1	Functional MTI	Luciferase reporter assay//Northern blot//qRT-PCR//Western blot	17827156
hsa-XPO1_0001	circXPO1(2,3,4).1	hsa-miR-145-5p	IRS1	Functional MTI	qRT-PCR//Western blot	19391107
hsa-XPO1_0001	circXPO1(2,3,4).1	hsa-miR-145-5p	IGF1R	Functional MTI	qRT-PCR//Western blot	19391107
hsa-XPO1_0001	circXPO1(2,3,4).1	hsa-miR-145-5p	POU5F1	Functional MTI	FACS//Flow//GFP reporter assay//In situ hybridization//Luciferase reporter assay//qRT-PCR	19409607
hsa-XPO1_0001	circXPO1(2,3,4).1	hsa-miR-145-5p	SOX2	Functional MTI	FACS//Flow//GFP reporter assay//In situ hybridization//Luciferase reporter assay//qRT-PCR	19409607
hsa-XPO1_0001	circXPO1(2,3,4).1	hsa-miR-145-5p	KLF4	Functional MTI	FACS//Flow//GFP reporter assay//In situ hybridization//Luciferase reporter assay//qRT-PCR	19409607
hsa-XPO1_0001	circXPO1(2,3,4).1	hsa-miR-145-5p	FLI1	Functional MTI	Luciferase reporter assay//Western blot	21217773
hsa-XPO1_0001	circXPO1(2,3,4).1	hsa-miR-145-5p	ROBO2	Functional MTI	In situ hybridization//Luciferase reporter assay//qRT-PCR//western blot	21276775
hsa-XPO1_0001	circXPO1(2,3,4).1	hsa-miR-145-5p	SRGAP1	Functional MTI	In situ hybridization//Luciferase reporter assay//qRT-PCR//western blot	21276775
hsa-XPO1_0001	circXPO1(2,3,4).1	hsa-miR-145-5p	MYC	Functional MTI	Luciferase reporter assay//qRT-PCR//Western blot	21092188
hsa-XPO1_0001	circXPO1(2,3,4).1	hsa-miR-145-5p	EIF4E	Functional MTI	Luciferase reporter assay//qRT-PCR//Western blot	21092188
hsa-XPO1_0001	circXPO1(2,3,4).1	hsa-miR-145-5p	CDK4	Functional MTI	Luciferase reporter assay//qRT-PCR//Western blot	21092188
hsa-XPO1_0001	circXPO1(2,3,4).1	hsa-miR-145-5p	VEGFA	Functional MTI	Luciferase reporter assay//qRT-PCR//Western blot	22472569
hsa-XPO1_0001	circXPO1(2,3,4).1	hsa-miR-145-5p	SERPINE1	Functional MTI	Immunoblot//Luciferase reporter assay//qRT-PCR//Western blot	22108519
hsa-XPO1_0001	circXPO1(2,3,4).1	hsa-miR-145-5p	IRS1	Functional MTI	Luciferase reporter assay	22431718
hsa-XPO1_0001	circXPO1(2,3,4).1	hsa-miR-145-5p	IRS2	Functional MTI	Luciferase reporter assay	22431718
hsa-XPO1_0001	circXPO1(2,3,4).1	hsa-miR-145-5p	ITGB8	Functional MTI	Immunofluorescence//Luciferase reporter assay//qRT-PCR	21701675
hsa-XPO1_0001	circXPO1(2,3,4).1	hsa-miR-145-5p	FSCN1	Functional MTI	Luciferase reporter assay//Microarray//qRT-PCR//Western blot	21351259
hsa-XPO1_0001	circXPO1(2,3,4).1	hsa-miR-145-5p	ITGB8	Functional MTI	GFP reporter assay//Immunofluorescence//In situ hybridization//Luciferase reporter assay//Microarray//qRT-PCR//Western blot	21701675
hsa-XPO1_0001	circXPO1(2,3,4).1	hsa-miR-145-5p	FSCN1	Functional MTI	Luciferase reporter assay//qRT-PCR//Western blot	21351259
hsa-XPO1_0001	circXPO1(2,3,4).1	hsa-miR-145-5p	SWAP70	Functional MTI	Luciferase reporter assay	21360565
hsa-XPO1_0001	circXPO1(2,3,4).1	hsa-miR-145-5p	ESR1	Functional MTI	Luciferase reporter assay	19730444
hsa-XPO1_0001	circXPO1(2,3,4).1	hsa-miR-145-5p	FSCN1	Functional MTI	Luciferase reporter assay	21258769
hsa-XPO1_0001	circXPO1(2,3,4).1	hsa-miR-145-5p	EGFR	Functional MTI	Microarray//qRT-PCR//Western blot	21289483
hsa-XPO1_0001	circXPO1(2,3,4).1	hsa-miR-145-5p	NUDT1	Functional MTI	Microarray//qRT-PCR//Western blot	21289483
hsa-XPO1_0001	circXPO1(2,3,4).1	hsa-miR-145-5p	NEDD9	Functional MTI	Immunofluorescence//Immunohistochemistry//qRT-PCR//Western blot	22869051
hsa-XPO1_0001	circXPO1(2,3,4).1	hsa-miR-145-5p	PAK4	Functional MTI	Luciferase reporter assay//qRT-PCR//Western blot	22766504
hsa-XPO1_0001	circXPO1(2,3,4).1	hsa-miR-145-5p	DDX17	Functional MTI	Luciferase reporter assay//Northern blot//qRT-PCR//Western blot	22876303
hsa-XPO1_0001	circXPO1(2,3,4).1	hsa-miR-145-5p	POU5F1	Functional MTI	Luciferase reporter assay	21496429
hsa-XPO1_0001	circXPO1(2,3,4).1	hsa-miR-145-5p	ERG	Functional MTI	Luciferase reporter assay	23480797
hsa-XPO1_0001	circXPO1(2,3,4).1	hsa-miR-145-5p	NRAS	Functional MTI	Luciferase reporter assay//Western blot	23201159
hsa-XPO1_0001	circXPO1(2,3,4).1	hsa-miR-145-5p	IRS1	Functional MTI	Luciferase reporter assay//Western blot	23201159
hsa-XPO1_0001	circXPO1(2,3,4).1	hsa-miR-145-5p	ILK	Functional MTI	Luciferase reporter assay//qRT-PCR//Western blot	23104321
hsa-XPO1_0001	circXPO1(2,3,4).1	hsa-miR-145-5p	NEDD9	Functional MTI	Luciferase reporter assay	23355420
hsa-XPO1_0001	circXPO1(2,3,4).1	hsa-miR-145-5p	SOCS7	Functional MTI	Luciferase reporter assay	23392170
hsa-XPO1_0001	circXPO1(2,3,4).1	hsa-miR-145-5p	MDM2	Functional MTI	Luciferase reporter assay	22330136
hsa-XPO1_0001	circXPO1(2,3,4).1	hsa-miR-145-5p	ADAM17	Functional MTI	Luciferase reporter assay	23441135
hsa-XPO1_0001	circXPO1(2,3,4).1	hsa-miR-145-5p	CDH2	Functional MTI	Luciferase reporter assay//Western blot	22370644
hsa-XPO1_0001	circXPO1(2,3,4).1	hsa-miR-145-5p	HDAC2	Functional MTI	Luciferase reporter assay	23499894
hsa-XPO1_0001	circXPO1(2,3,4).1	hsa-miR-145-5p	POU5F1	Functional MTI	Reporter assay;Western blot;qRT-PCR	19409607
hsa-XPO1_0001	circXPO1(2,3,4).1	hsa-miR-145-5p	RTKN	Functional MTI	Reporter assay;Western blot;qRT-PCR;Other	19360360
hsa-XPO1_0001	circXPO1(2,3,4).1	hsa-miR-145-5p	SOX2	Functional MTI	Reporter assay;Western blot;qRT-PCR;Other	19409607
hsa-XPO1_0001	circXPO1(2,3,4).1	hsa-miR-145-5p	KLF4	Functional MTI	Reporter assay;Western blot;qRT-PCR	19409607
hsa-XPO1_0001	circXPO1(2,3,4).1	hsa-miR-145-5p	SWAP70	Functional MTI	Reporter assay;Western blot;qRT-PCR	21360565
hsa-XPO1_0001	circXPO1(2,3,4).1	hsa-miR-145-5p	FSCN1	Functional MTI	Reporter assay;Western blot;qRT-PCR;Microarray	21351259
hsa-XPO1_0001	circXPO1(2,3,4).1	hsa-miR-145-5p	POU5F1	Functional MTI	Luciferase reporter assay	23541921
hsa-XPO1_0001	circXPO1(2,3,4).1	hsa-miR-145-5p	SOX2	Functional MTI	Luciferase reporter assay	23541921
hsa-XPO1_0001	circXPO1(2,3,4).1	hsa-miR-145-5p	NANOG	Functional MTI	Luciferase reporter assay	23541921
hsa-XPO1_0001	circXPO1(2,3,4).1	hsa-miR-145-5p	MYO5A	Functional MTI	Luciferase reporter assay	22895360
hsa-XPO1_0001	circXPO1(2,3,4).1	hsa-miR-145-5p	POU5F1	Functional MTI	Immunohistochemistry//Western blot	22378186
hsa-XPO1_0001	circXPO1(2,3,4).1	hsa-miR-145-5p	NRAS	Functional MTI	Immunoblot//Immunohistochemistry//Luciferase reporter assay//Northern blot//qRT-PCR	22592534
hsa-XPO1_0001	circXPO1(2,3,4).1	hsa-miR-145-5p	VEGFA	Functional MTI	Immunoblot//Immunohistochemistry//Luciferase reporter assay//Northern blot//qRT-PCR	22592534
hsa-XPO1_0001	circXPO1(2,3,4).1	hsa-miR-145-5p	EPAS1	Functional MTI	Luciferase reporter assay//qRT-PCR//Western blot	23222716
hsa-XPO1_0001	circXPO1(2,3,4).1	hsa-miR-145-5p	ETS1	Functional MTI	Luciferase reporter assay//qRT-PCR//Western blot	23233482
hsa-XPO1_0001	circXPO1(2,3,4).1	hsa-miR-145-5p	MYC	Functional MTI	qRT-PCR//Western blot	23710609
hsa-XPO1_0001	circXPO1(2,3,4).1	hsa-miR-145-5p	IRS1	Functional MTI	Flow//Luciferase reporter assay//qRT-PCR//Western blot	24690171
hsa-XPO1_0001	circXPO1(2,3,4).1	hsa-miR-145-5p	ADAM17	Functional MTI	Luciferase reporter assay//qRT-PCR//Western blot	23076445
hsa-XPO1_0001	circXPO1(2,3,4).1	hsa-miR-145-5p	COL5A1	Functional MTI	Immunohistochemistry//Microarray//qRT-PCR//Western blot	23108408
hsa-XPO1_0001	circXPO1(2,3,4).1	hsa-miR-145-5p	CD44	Functional MTI	Luciferase reporter assay//qRT-PCR//Western blot	23128394
hsa-XPO1_0001	circXPO1(2,3,4).1	hsa-miR-145-5p	KLF5	Functional MTI	Luciferase reporter assay//qRT-PCR//Western blot	23128394
hsa-XPO1_0001	circXPO1(2,3,4).1	hsa-miR-145-5p	BRAF	Functional MTI	Luciferase reporter assay//qRT-PCR//Western blot	23128394
hsa-XPO1_0001	circXPO1(2,3,4).1	hsa-miR-145-5p	ETS1	Functional MTI	Immunohistochemistry//Luciferase reporter assay//qRT-PCR//Western blot	23233482
hsa-XPO1_0001	circXPO1(2,3,4).1	hsa-miR-145-5p	IRS1	Functional MTI	Luciferase reporter assay//qRT-PCR//Western blot	23714355
hsa-XPO1_0001	circXPO1(2,3,4).1	hsa-miR-145-5p	SP1	Functional MTI	Immunofluorescence//Luciferase reporter assay//Western blot	24613927
hsa-XPO1_0001	circXPO1(2,3,4).1	hsa-miR-145-5p	CTNND1	Functional MTI	Immunohistochemistry//Luciferase reporter assay//qRT-PCR//Western blot	25470111
hsa-XPO1_0001	circXPO1(2,3,4).1	hsa-miR-145-5p	TNFSF13	Functional MTI	Immunohistochemistry//Luciferase reporter assay//qRT-PCR//Western blot	25612651
hsa-XPO1_0001	circXPO1(2,3,4).1	hsa-miR-145-5p	POU5F1	Functional MTI	Immunoblot//Luciferase reporter assay//qRT-PCR//Western blot	23049906
hsa-XPO1_0001	circXPO1(2,3,4).1	hsa-miR-145-5p	CDK6	Functional MTI	Immunohistochemistry//Luciferase reporter assay//qRT-PCR//Western blot	24510775
hsa-XPO1_0001	circXPO1(2,3,4).1	hsa-miR-145-5p	SMAD3	Functional MTI	Luciferase reporter assay//Western blot//qRT-PCR//ELISA//Immunofluorescence	24873879
hsa-XPO1_0001	circXPO1(2,3,4).1	hsa-miR-145-5p	VEGFA	Functional MTI	Luciferase reporter assay//qRT-PCR//Western blotting	24886719
hsa-XPO1_0001	circXPO1(2,3,4).1	hsa-miR-145-5p	SOX9	Functional MTI	Flow//Luciferase reporter assay//qRT-PCR//Western blot	23814265
hsa-XPO1_0001	circXPO1(2,3,4).1	hsa-miR-145-5p	ADD3	Functional MTI	Flow//Luciferase reporter assay//qRT-PCR//Western blot	23814265
hsa-XPO1_0001	circXPO1(2,3,4).1	hsa-miR-145-5p	IGF1R	Functional MTI	Luciferase reporter assay//Western blot	24999188
hsa-XPO1_0001	circXPO1(2,3,4).1	hsa-miR-145-5p	HMGA2	Functional MTI	Immunohistochemistry//Luciferase reporter assay//Microarray//qRT-PCR//Western blot	25444913
hsa-XPO1_0001	circXPO1(2,3,4).1	hsa-miR-145-5p	DDC	Functional MTI	qRT-PCR//Western blot	25445287
hsa-XPO1_0001	circXPO1(2,3,4).1	hsa-miR-145-5p	POU5F1	Functional MTI	Luciferase reporter assay//Western blot	23615404
hsa-XPO1_0001	circXPO1(2,3,4).1	hsa-miR-145-5p	SMAD3	Functional MTI	Luciferase reporter assay	23632450
hsa-XPO1_0001	circXPO1(2,3,4).1	hsa-miR-145-5p	CFTR	Functional MTI	Luciferase reporter assay//qRT-PCR	23436935
hsa-XPO1_0001	circXPO1(2,3,4).1	hsa-miR-145-5p	HDAC11	Functional MTI	Luciferase reporter assay//qRT-PCR//Western blot	23980205
hsa-XPO1_0001	circXPO1(2,3,4).1	hsa-miR-145-5p	TGFBR2	Functional MTI	Luciferase reporter assay//qRT-PCR//Western blot	23986572
hsa-XPO1_0001	circXPO1(2,3,4).1	hsa-miR-145-5p	FSCN1	Functional MTI	Immunoblot//Immunohistochemistry//Luciferase reporter assay	24642628
hsa-XPO1_0001	circXPO1(2,3,4).1	hsa-miR-145-5p	SP7	Functional MTI	Luciferase reporter assay//qRT-PCR//Western blot	23886710
hsa-XPO1_0001	circXPO1(2,3,4).1	hsa-miR-145-5p	CD28	Functional MTI	Luciferase reporter assay	24043548
hsa-XPO1_0001	circXPO1(2,3,4).1	hsa-miR-145-5p	NFATC1	Functional MTI	Luciferase reporter assay	24043548
hsa-XPO1_0001	circXPO1(2,3,4).1	hsa-miR-145-5p	RPS6KB1	Functional MTI	Luciferase reporter assay	24157791
hsa-XPO1_0001	circXPO1(2,3,4).1	hsa-miR-145-5p	MUC1	Functional MTI	Luciferase reporter assay	24157791
hsa-XPO1_0001	circXPO1(2,3,4).1	hsa-miR-145-5p	DDX6	Functional MTI	Immunofluorescence//Luciferase reporter assay//qRT-PCR//Western blot	23932921
hsa-XPO1_0001	circXPO1(2,3,4).1	hsa-miR-145-5p	E2F3	Functional MTI	ChIP-seq//Immunohistochemistry//Luciferase reporter assay//qRT-PCR//Western blot	25762621
hsa-XPO1_0001	circXPO1(2,3,4).1	hsa-miR-145-5p	CDK6	Functional MTI	ChIP-seq//Immunohistochemistry//Luciferase reporter assay//qRT-PCR//Western blot	25762621
hsa-XPO1_0001	circXPO1(2,3,4).1	hsa-miR-145-5p	KLF4	Functional MTI	qRT-PCR//Western blot	25273883
hsa-XPO1_0001	circXPO1(2,3,4).1	hsa-miR-145-5p	KLF5	Functional MTI	qRT-PCR//Western blot	25273883
hsa-XPO1_0001	circXPO1(2,3,4).1	hsa-miR-145-5p	FSCN1	Functional MTI	Luciferase reporter assay//qRT-PCR//Western blot	26010149
hsa-XPO1_0001	circXPO1(2,3,4).1	hsa-miR-145-5p	ROCK1	Functional MTI	Luciferase reporter assay//Western blot	24573110
hsa-XPO1_0001	circXPO1(2,3,4).1	hsa-miR-145-5p	ANGPT2	Functional MTI	Luciferase reporter assay//qRT-PCR	24384875
hsa-XPO1_0001	circXPO1(2,3,4).1	hsa-miR-145-5p	NEDD9	Functional MTI	Luciferase reporter assay//qRT-PCR	24384875
hsa-XPO1_0001	circXPO1(2,3,4).1	hsa-miR-145-5p	SOX9	Functional MTI	Luciferase reporter assay//Western blot//Immunofluorescence	25145279
hsa-XPO1_0001	circXPO1(2,3,4).1	hsa-miR-145-5p	ARF6	Functional MTI	qRT-PCR//Western blot//In situ hybridization//Luciferase reporter assay	25253741
hsa-XPO1_0001	circXPO1(2,3,4).1	hsa-miR-145-5p	TGFBR2	Functional MTI	qRT-PCR//Luciferase reporter assay//Immunoblot//Western blot	25323858
hsa-XPO1_0001	circXPO1(2,3,4).1	hsa-miR-145-5p	ABCC1	Functional MTI	Luciferase reporter assay	25354783
hsa-XPO1_0001	circXPO1(2,3,4).1	hsa-miR-145-5p	SPTBN1	Functional MTI	Luciferase reporter assay	25354783
hsa-XPO1_0001	circXPO1(2,3,4).1	hsa-miR-145-5p	IRS1	Functional MTI	qRT-PCR//In situ hybridization//Western blot	25477374
hsa-XPO1_0001	circXPO1(2,3,4).1	hsa-miR-145-5p	IGF1R	Functional MTI	qRT-PCR//Luciferase reporter assay//Western blot	25609710
hsa-XPO1_0001	circXPO1(2,3,4).1	hsa-miR-145-5p	SENP1	Functional MTI	qRT-PCR//Luciferase reporter assay//Western blot	25645686
hsa-XPO1_0001	circXPO1(2,3,4).1	hsa-miR-145-5p	FSCN1	Functional MTI	Luciferase reporter assay//qRT-PCR//Western blot	26173501
hsa-XPO1_0001	circXPO1(2,3,4).1	hsa-miR-145-5p	KLF4	Functional MTI	Luciferase reporter assay//qRT-PCR//Western blot	28380435
hsa-XPO1_0001	circXPO1(2,3,4).1	hsa-miR-145-5p	MYC	Functional MTI	Microarray//qRT-PCR//Western blot	26540468
hsa-XPO1_0001	circXPO1(2,3,4).1	hsa-miR-145-5p	CDKN1A	Functional MTI	Microarray//qRT-PCR//Western blot	26540468
hsa-XPO1_0001	circXPO1(2,3,4).1	hsa-miR-145-5p	NAIP	Functional MTI	Luciferase reporter assay//qRT-PCR//Western blot	26459459
hsa-XPO1_0001	circXPO1(2,3,4).1	hsa-miR-145-5p	KLF4	Functional MTI	Northern blot//qRT-PCR//Western blot	26197891
hsa-XPO1_0001	circXPO1(2,3,4).1	hsa-miR-145-5p	NRAS	Functional MTI	Luciferase reporter assay//qRT-PCR//Western blot	28332309
hsa-XPO1_0001	circXPO1(2,3,4).1	hsa-miR-145-5p	MYC	Functional MTI	Immunoblot//Luciferase reporter assay//qRT-PCR	26354756
hsa-XPO1_0001	circXPO1(2,3,4).1	hsa-miR-145-5p	FLI1	Functional MTI	Luciferase reporter assay//qRT-PCR//Western blot	27304058
hsa-XPO1_0001	circXPO1(2,3,4).1	hsa-miR-145-5p	KLF4	Functional MTI	Luciferase reporter assay//qRT-PCR//Western blot	26181633
hsa-XPO1_0001	circXPO1(2,3,4).1	hsa-miR-145-5p	MUC1	Functional MTI	Luciferase reporter assay	25961369
hsa-XPO1_0001	circXPO1(2,3,4).1	hsa-miR-145-5p	MUC1	Functional MTI	Luciferase reporter assay//qRT-PCR//Western blot	25961369
hsa-XPO1_0001	circXPO1(2,3,4).1	hsa-miR-145-5p	FSCN1	Functional MTI	Luciferase reporter assay//Western blot	26309531
hsa-XPO1_0001	circXPO1(2,3,4).1	hsa-miR-145-5p	FSCN1	Functional MTI	Luciferase reporter assay//qRT-PCR//Western blot	26647829
hsa-XPO1_0001	circXPO1(2,3,4).1	hsa-miR-145-5p	SOX2	Functional MTI	Luciferase reporter assay//qRT-PCR//Western blot	26681767
hsa-XPO1_0001	circXPO1(2,3,4).1	hsa-miR-145-5p	CD44	Functional MTI	Luciferase reporter assay//qRT-PCR//Western blot	28428713
hsa-XPO1_0001	circXPO1(2,3,4).1	hsa-miR-145-5p	MSH3	Functional MTI	Luciferase reporter assay//qRT-PCR//Western blot	26852750
hsa-XPO1_0001	circXPO1(2,3,4).1	hsa-miR-145-5p	POU5F1	Functional MTI	qRT-PCR//Western blot	25634023
hsa-XPO1_0001	circXPO1(2,3,4).1	hsa-miR-145-5p	TGFBR2	Functional MTI	Luciferase reporter assay	27388239
hsa-XPO1_0001	circXPO1(2,3,4).1	hsa-miR-145-5p	SRGAP1	Functional MTI	qRT-PCR//Western blot	26026080
hsa-XPO1_0001	circXPO1(2,3,4).1	hsa-miR-145-5p	FSCN1	Functional MTI	Luciferase reporter assay//qRT-PCR//Western blot	25816323
hsa-XPO1_0001	circXPO1(2,3,4).1	hsa-miR-145-5p	SOX2	Functional MTI	qRT-PCR//Western blot	25928322
hsa-XPO1_0001	circXPO1(2,3,4).1	hsa-miR-145-5p	FSCN1	Functional MTI	Immunofluorescence//qRT-PCR//Western blot	27508031
hsa-XPO1_0001	circXPO1(2,3,4).1	hsa-miR-145-5p	ERG	Functional MTI	Luciferase reporter assay//qRT-PCR//Western blot	27572146
hsa-XPO1_0001	circXPO1(2,3,4).1	hsa-miR-145-5p	SOX9	Functional MTI	Immunohistochemistry (IHC)//Luciferase reporter assay//qRT-PCR//Western blotting	33734580
hsa-XPO1_0001	circXPO1(2,3,4).1	hsa-miR-145-5p	TBX15	Functional MTI	Luciferase reporter assay//RNA-seq//qRT-PCR//Western blotting	33453148
hsa-XPO1_0001	circXPO1(2,3,4).1	hsa-miR-145-5p	CD36	Functional MTI	Luciferase reporter assay//qRT-PCR	33517563
hsa-XPO1_0001	circXPO1(2,3,4).1	hsa-miR-145-5p	WNT2B	Functional MTI	FACS//Immunohistochemistry (IHC)//Luciferase reporter assay//qRT-PCR//Western blotting	31933762
hsa-XPO1_0001	circXPO1(2,3,4).1	hsa-miR-145-5p	SRGAP2	Functional MTI	Immunofluorescence//Immunoprecipitaion (IP)//In situ hybridization//Luciferase reporter assay//Western blotting	33859759
hsa-XPO1_0001	circXPO1(2,3,4).1	hsa-miR-145-5p	CD226	Functional MTI	Immunofluorescence//Immunoprecipitaion (IP)//In situ hybridization//Luciferase reporter assay//Western blotting	33859759
hsa-XPO1_0001	circXPO1(2,3,4).1	hsa-miR-145-5p	FGF10	Functional MTI	Immunofluorescence//Immunohistochemistry (IHC)//Luciferase reporter assay//qRT-PCR//Western blotting	31431501
hsa-XPO1_0001	circXPO1(2,3,4).1	hsa-miR-145-5p	DNMT3A	Functional MTI	Luciferase reporter assay//qRT-PCR//Western blotting	33589600
hsa-XPO1_0001	circXPO1(2,3,4).1	hsa-miR-145-5p	DNMT3A	Functional MTI	Immunoprecipitaion (IP)//Luciferase reporter assay//qRT-PCR//Western blotting	33589600
hsa-XPO1_0001	circXPO1(2,3,4).1	hsa-miR-145-5p	SCHLAP1	Functional MTI	Immunoprecipitaion (IP)//Luciferase reporter assay//qRT-PCR//Western blotting	33589600
hsa-XPO1_0001	circXPO1(2,3,4).1	hsa-miR-145-5p	EZH2	Functional MTI	Immunoprecipitaion (IP)//Luciferase reporter assay//qRT-PCR//Western blotting	33589600
hsa-XPO1_0001	circXPO1(2,3,4).1	hsa-miR-145-5p	NKX2-1-AS1	Functional MTI	Luciferase reporter assay//Western blotting//Immunoprecipitaion (IP)//Immunohistochemistry (IHC)//qRT-PCR//In situ hybridization	33512745
hsa-XPO1_0001	circXPO1(2,3,4).1	hsa-miR-145-5p	SERPINE1	Functional MTI	Luciferase reporter assay//Western blotting//Immunoprecipitaion (IP)//Immunohistochemistry (IHC)//qRT-PCR//In situ hybridization	33512745
hsa-XPO1_0001	circXPO1(2,3,4).1	hsa-miR-145-5p	NOTCH1	Functional MTI	Luciferase reporter assay//Western blotting//qRT-PCR//Flow cytometry	32104249
hsa-XPO1_0001	circXPO1(2,3,4).1	hsa-miR-145-5p	SMAD4	Functional MTI	Luciferase reporter assay//Western blotting//qRT-PCR	32366274
hsa-XPO1_0001	circXPO1(2,3,4).1	hsa-miR-145-5p	IFNB1	Functional MTI	Western blotting//qRT-PCR//ELISA	32808389
hsa-XPO1_0001	circXPO1(2,3,4).1	hsa-miR-145-5p	SMAD3	Functional MTI	Luciferase reporter assay//Western blotting	33637048
hsa-XPO1_0001	circXPO1(2,3,4).1	hsa-miR-145-5p	IGF1	Functional MTI	Luciferase reporter assay//Western blotting//qRT-PCR//Flow cytometry	32494158
hsa-XPO1_0001	circXPO1(2,3,4).1	hsa-miR-145-5p	ABRACL	Functional MTI	Luciferase reporter assay//Western blotting//qRT-PCR	33728339
hsa-XPO1_0001	circXPO1(2,3,4).1	hsa-miR-145-5p	SERPINE1	Functional MTI	Luciferase reporter assay//Western blotting//qRT-PCR	34249676
hsa-XPO1_0001	circXPO1(2,3,4).1	hsa-miR-145-5p	CFTR	Functional MTI	Luciferase reporter assay	32059764
hsa-XPO1_0001	circXPO1(2,3,4).1	hsa-miR-145-5p	LINC01347	Functional MTI	Luciferase reporter assay//qRT-PCR	34115321
hsa-XPO1_0001	circXPO1(2,3,4).1	hsa-miR-145-5p	ARHGAP24	Functional MTI	Luciferase reporter assay//Western blotting//Immunohistochemistry (IHC)//Immunofluorescence	34729245
hsa-XPO1_0001	circXPO1(2,3,4).1	hsa-miR-145-5p	SRGAP1	Functional MTI	Western blotting//Immunohistochemistry (IHC)	34729245
hsa-XPO1_0001	circXPO1(2,3,4).1	hsa-miR-145-5p	TGFBR2	Functional MTI	Western blotting//ELISA	36147907
hsa-XPO1_0001	circXPO1(2,3,4).1	hsa-miR-145-5p	ONECUT2	Functional MTI	Luciferase reporter assay//Western blotting//qRT-PCR	37444485
hsa-XPO1_0001	circXPO1(2,3,4).1	hsa-miR-145-5p	KLF5	Functional MTI	Luciferase reporter assay//Western blotting//qRT-PCR//Immunohistochemistry (IHC)//In situ hybridization	37997376
hsa-XPO1_0001	circXPO1(2,3,4).1	hsa-miR-145-5p	MMP2	Functional MTI	Luciferase reporter assay//Western blotting//qRT-PCR	35722425
hsa-XPO1_0001	circXPO1(2,3,4).1	hsa-miR-145-5p	VEGFA	Functional MTI	Luciferase reporter assay//Western blotting//qRT-PCR	35722425
hsa-XPO1_0001	circXPO1(2,3,4).1	hsa-miR-145-5p	TLR4	Functional MTI	Luciferase reporter assay//Western blotting//qRT-PCR	35722425
hsa-XPO1_0001	circXPO1(2,3,4).1	hsa-miR-145-5p	TPT1	Functional MTI	Luciferase reporter assay//Western blotting//qRT-PCR	35371310
hsa-XPO1_0001	circXPO1(2,3,4).1	hsa-miR-145-5p	HK2	Functional MTI	Luciferase reporter assay//Western blotting//qRT-PCR//RNA pull down assay	38010958
hsa-XPO1_0001	circXPO1(2,3,4).1	hsa-miR-3934-5p	EGFR	Functional MTI	FACS//Microarray//Western blotting	33605506
hsa-XPO1_0001	circXPO1(2,3,4).1	hsa-miR-4448	CCDC88A	Functional MTI	ChIP-seq//Flow//Microarray//qRT-PCR//Western blot	24861464
hsa-XPO1_0001	circXPO1(2,3,4).1	hsa-miR-4459	KIAA0513	Functional MTI	Immunohistochemistry (IHC)//qRT-PCR//Western blotting	33042405
hsa-XPO1_0001	circXPO1(2,3,4).1	hsa-miR-510-5p	HTR3E	Functional MTI	Luciferase reporter assay	18614545
hsa-XPO1_0001	circXPO1(2,3,4).1	hsa-miR-510-5p	SPDEF	Functional MTI	Luciferase reporter assay//Western blot	18922924
hsa-XPO1_0001	circXPO1(2,3,4).1	hsa-miR-510-5p	PRDX1	Functional MTI	Luciferase reporter assay//qRT-PCR//Western blot	23971998
hsa-XPO1_0001	circXPO1(2,3,4).1	hsa-miR-661	MCL1	Functional MTI	Luciferase reporter assay//Western blot	20829195
hsa-XPO1_0001	circXPO1(2,3,4).1	hsa-miR-661	MTA1	Functional MTI	Luciferase reporter assay//Western blot	19584269
hsa-XPO1_0001	circXPO1(2,3,4).1	hsa-miR-661	MGMT	Functional MTI	Luciferase reporter assay	23340988
hsa-XPO1_0001	circXPO1(2,3,4).1	hsa-miR-661	MDM2	Functional MTI	qRT-PCR//Western blot	24141721
hsa-XPO1_0001	circXPO1(2,3,4).1	hsa-miR-661	MDM4	Functional MTI	qRT-PCR//Western blot	24141721
hsa-XPO1_0001	circXPO1(2,3,4).1	hsa-miR-661	RAB3D	Functional MTI	Luciferase reporter assay//qRT-PCR//Western blotting	32154171
hsa-XPO1_0001	circXPO1(2,3,4).1	hsa-miR-665	CNR2	Functional MTI	Luciferase reporter assay//Western blot	25111814
hsa-XPO1_0001	circXPO1(2,3,4).1	hsa-miR-665	CD274	Functional MTI	Luciferase reporter assay//qRT-PCR	24577056
hsa-XPO1_0001	circXPO1(2,3,4).1	hsa-miR-665	SMAD3	Functional MTI	Luciferase reporter assay//qRT-PCR//Western blotting	34196584
hsa-XPO1_0001	circXPO1(2,3,4).1	hsa-miR-665	CDH3	Functional MTI	ELISA//Luciferase reporter assay//Western blotting	33968210
hsa-XPO1_0001	circXPO1(2,3,4).1	hsa-miR-665	SDC1	Functional MTI	Western blotting//Microarray//Immunofluorescence//qRT-PCR//Flow cytometry	1
hsa-XPO1_0001	circXPO1(2,3,4).1	hsa-miR-665	SDC1	Functional MTI	Flow cytometry//Immunofluorescence//Microarray//qRT-PCR//Western blotting	33042414
hsa-XPO1_0001	circXPO1(2,3,4).1	hsa-miR-665	SRCIN1	Functional MTI	Luciferase reporter assay//qRT-PCR//Western blotting	32010277
hsa-XPO1_0001	circXPO1(2,3,4).1	hsa-miR-665	CRIM1	Functional MTI	Luciferase reporter assay//Western blotting//qRT-PCR	32523379
hsa-XPO1_0001	circXPO1(2,3,4).1	hsa-miR-665	CUL4A	Functional MTI	Luciferase reporter assay//qRT-PCR//RNA pull down assay	37507642
hsa-XPO1_0001	circXPO1(2,3,4).1	hsa-miR-665	MAPK8IP2	Functional MTI	Luciferase reporter assay//Western blotting//qRT-PCR//Immunoprecipitaion (IP)//Immunohistochemistry (IHC)//Flow cytometry//RNA pull down assay	38097567
hsa-XPO1_0001	circXPO1(2,3,4).1	hsa-miR-665	CUL4A	Functional MTI	Luciferase reporter assay//qRT-PCR//Flow cytometry//ELISA//RNA pull down assay	37507642
hsa-XPO1_0001	circXPO1(2,3,4).1	hsa-miR-6807-5p	METTL7A	Functional MTI	Luciferase reporter assay//Western blotting//qRT-PCR//RNA pull down assay	34790668
hsa-XPO1_0001	circXPO1(2,3,4).1	hsa-miR-939-3p	MUC2	Functional MTI	Luciferase reporter assay//Western blotting//qRT-PCR//Immunohistochemistry (IHC)//ELISA	36852302
hsa-GLIS2_0002	circGLIS2(2,3).1	hsa-miR-1203	PPID	Functional MTI	Luciferase reporter assay//Western blotting//qRT-PCR	32041924
hsa-GLIS2_0002	circGLIS2(2,3).1	hsa-miR-1273f	MDM2	Functional MTI	Luciferase reporter assay//Western blotting//RNA-seq//qRT-PCR	33612481
hsa-GLIS2_0002	circGLIS2(2,3).1	hsa-miR-1289	ATP4A	Functional MTI	Luciferase reporter assay//qRT-PCR//Western blot	24503769
hsa-GLIS2_0002	circGLIS2(2,3).1	hsa-miR-138-5p	TERT	Functional MTI	qRT-PCR//Luciferase reporter assay//Western blot	18201269
hsa-GLIS2_0002	circGLIS2(2,3).1	hsa-miR-138-5p	RHOC	Functional MTI	qRT-PCR//Luciferase reporter assay//Western blot	20232393
hsa-GLIS2_0002	circGLIS2(2,3).1	hsa-miR-138-5p	ROCK2	Functional MTI	qRT-PCR//Luciferase reporter assay//Western blot	20232393
hsa-GLIS2_0002	circGLIS2(2,3).1	hsa-miR-138-5p	TERT	Functional MTI	Luciferase reporter assay	18201269
hsa-GLIS2_0002	circGLIS2(2,3).1	hsa-miR-138-5p	EID1	Functional MTI	Luciferase reporter assay//qRT-PCR//Western blot//Quantitative proteomic approach	20486779
hsa-GLIS2_0002	circGLIS2(2,3).1	hsa-miR-138-5p	GNAI2	Functional MTI	Microarray//qRT-PCR//Western blot	21079996
hsa-GLIS2_0002	circGLIS2(2,3).1	hsa-miR-138-5p	FOSL1	Functional MTI	Luciferase reporter assay//Western blot	21969367
hsa-GLIS2_0002	circGLIS2(2,3).1	hsa-miR-138-5p	SIRT1	Functional MTI	Luciferase reporter assay	22228303
hsa-GLIS2_0002	circGLIS2(2,3).1	hsa-miR-138-5p	CCND3	Functional MTI	Luciferase reporter assay//qRT-PCR//Western blot	22362728
hsa-GLIS2_0002	circGLIS2(2,3).1	hsa-miR-138-5p	PTK2	Functional MTI	Luciferase reporter assay//Western blot	21444814
hsa-GLIS2_0002	circGLIS2(2,3).1	hsa-miR-138-5p	HIF1A	Functional MTI	Luciferase reporter assay	21875287
hsa-GLIS2_0002	circGLIS2(2,3).1	hsa-miR-138-5p	CASP3	Functional MTI	Luciferase reporter assay	22921398
hsa-GLIS2_0002	circGLIS2(2,3).1	hsa-miR-138-5p	BLCAP	Functional MTI	Luciferase reporter assay//Microarray	22921398
hsa-GLIS2_0002	circGLIS2(2,3).1	hsa-miR-138-5p	MXD1	Functional MTI	Luciferase reporter assay//Microarray	22921398
hsa-GLIS2_0002	circGLIS2(2,3).1	hsa-miR-138-5p	RELN	Functional MTI	Luciferase reporter assay	23438760
hsa-GLIS2_0002	circGLIS2(2,3).1	hsa-miR-138-5p	EZH2	Functional MTI	Luciferase reporter assay//qRT-PCR//Western blot	23343715
hsa-GLIS2_0002	circGLIS2(2,3).1	hsa-miR-138-5p	SOX4	Functional MTI	Luciferase reporter assay	23389731
hsa-GLIS2_0002	circGLIS2(2,3).1	hsa-miR-138-5p	HIF1A	Functional MTI	Luciferase reporter assay	23389731
hsa-GLIS2_0002	circGLIS2(2,3).1	hsa-miR-138-5p	CDH1	Functional MTI	Western blot	21770894
hsa-GLIS2_0002	circGLIS2(2,3).1	hsa-miR-138-5p	SNAI2	Functional MTI	Western blot;qRT-PCR	21770894
hsa-GLIS2_0002	circGLIS2(2,3).1	hsa-miR-138-5p	SUZ12	Functional MTI	Western blot;qRT-PCR	21770894
hsa-GLIS2_0002	circGLIS2(2,3).1	hsa-miR-138-5p	VIM	Functional MTI	Reporter assay;Western blot;qRT-PCR;Other	21770894
hsa-GLIS2_0002	circGLIS2(2,3).1	hsa-miR-138-5p	EZH2	Functional MTI	Reporter assay;Western blot;qRT-PCR;Other	21770894
hsa-GLIS2_0002	circGLIS2(2,3).1	hsa-miR-138-5p	RHOC	Functional MTI	Luciferase reporter assay	23007504
hsa-GLIS2_0002	circGLIS2(2,3).1	hsa-miR-138-5p	S100A1	Functional MTI	Immunoblot//Luciferase reporter assay	24244340
hsa-GLIS2_0002	circGLIS2(2,3).1	hsa-miR-138-5p	VIM	Functional MTI	qRT-PCR//Western blot	22766839
hsa-GLIS2_0002	circGLIS2(2,3).1	hsa-miR-138-5p	CCND3	Functional MTI	Immunoblot//Luciferase reporter assay//qRT-PCR	23208504
hsa-GLIS2_0002	circGLIS2(2,3).1	hsa-miR-138-5p	EZH2	Functional MTI	Immunohistochemistry//Luciferase reporter assay//qRT-PCR//Western blot	23707559
hsa-GLIS2_0002	circGLIS2(2,3).1	hsa-miR-138-5p	CCND1	Functional MTI	Immunohistochemistry//Luciferase reporter assay//Microarray//qRT-PCR//Western blot	22739938
hsa-GLIS2_0002	circGLIS2(2,3).1	hsa-miR-138-5p	RMND5A	Functional MTI	Immunofluorescence//Immunoprecipitaion//Luciferase reporter assay//Microarray//qRT-PCR//Western blot	24057215
hsa-GLIS2_0002	circGLIS2(2,3).1	hsa-miR-138-5p	EZH2	Functional MTI	ELISA//Immunoblot//Luciferase reporter assay	25339353
hsa-GLIS2_0002	circGLIS2(2,3).1	hsa-miR-138-5p	LCN2	Functional MTI	Luciferase reporter assay//qRT-PCR//Western blot	23300839
hsa-GLIS2_0002	circGLIS2(2,3).1	hsa-miR-138-5p	MAP3K11	Functional MTI	Luciferase reporter assay	24211202
hsa-GLIS2_0002	circGLIS2(2,3).1	hsa-miR-138-5p	TWIST2	Functional MTI	Luciferase reporter assay	24171926
hsa-GLIS2_0002	circGLIS2(2,3).1	hsa-miR-138-5p	CCND3	Functional MTI	Western blot	26823826
hsa-GLIS2_0002	circGLIS2(2,3).1	hsa-miR-138-5p	SIRT1	Functional MTI	In situ hybridization//Luciferase reporter assay//Western blot	28052003
hsa-GLIS2_0002	circGLIS2(2,3).1	hsa-miR-138-5p	EIF4EBP1	Functional MTI	Luciferase reporter assay	26891291
hsa-GLIS2_0002	circGLIS2(2,3).1	hsa-miR-138-5p	FOXC1	Functional MTI	Luciferase reporter assay//qRT-PCR//Western blot	27799147
hsa-GLIS2_0002	circGLIS2(2,3).1	hsa-miR-138-5p	BCL11A	Functional MTI	Luciferase reporter assay//Next Generation Sequencing (NGS)//qRT-PCR//RNA-binding protein immunoprecipitation//Western blot	28303002
hsa-GLIS2_0002	circGLIS2(2,3).1	hsa-miR-138-5p	CD274	Functional MTI	Luciferase reporter assay//Western blot	27248318
hsa-GLIS2_0002	circGLIS2(2,3).1	hsa-miR-138-5p	VIM	Functional MTI	Luciferase reporter assay//qRT-PCR//Western blot	26796277
hsa-GLIS2_0002	circGLIS2(2,3).1	hsa-miR-138-5p	FERMT2	Functional MTI	Luciferase reporter assay//qRT-PCR//Western blot	26474967
hsa-GLIS2_0002	circGLIS2(2,3).1	hsa-miR-138-5p	EIF4EBP1	Functional MTI	Luciferase reporter assay//qRT-PCR	28075468
hsa-GLIS2_0002	circGLIS2(2,3).1	hsa-miR-138-5p	SIRT1	Functional MTI	Luciferase reporter assay//Western blot	28236278
hsa-GLIS2_0002	circGLIS2(2,3).1	hsa-miR-138-5p	RARA	Functional MTI	Luciferase reporter assay//Western blot	25680531
hsa-GLIS2_0002	circGLIS2(2,3).1	hsa-miR-138-5p	EZH2	Functional MTI	qRT-PCR//Western blot	27019355
hsa-GLIS2_0002	circGLIS2(2,3).1	hsa-miR-138-5p	SIRT1	Functional MTI	Luciferase reporter assay	28236278
hsa-GLIS2_0002	circGLIS2(2,3).1	hsa-miR-138-5p	SIRT1	Functional MTI	Luciferase reporter assay//qRT-PCR//Western blot	27207584
hsa-GLIS2_0002	circGLIS2(2,3).1	hsa-miR-138-5p	EZH2	Functional MTI	Luciferase reporter assay//Microarray//qRT-PCR//Western blot	27266699
hsa-GLIS2_0002	circGLIS2(2,3).1	hsa-miR-138-5p	HOTAIR	Functional MTI	Immunohistochemistry (IHC)//Luciferase reporter assay//Western blotting	33733597
hsa-GLIS2_0002	circGLIS2(2,3).1	hsa-miR-138-5p	TIMP1	Functional MTI	Immunohistochemistry (IHC)//Luciferase reporter assay//Western blotting	33733597
hsa-GLIS2_0002	circGLIS2(2,3).1	hsa-miR-138-5p	FOXC1	Functional MTI	Immunohistochemistry (IHC)//Luciferase reporter assay//qRT-PCR//Western blotting	31783879
hsa-GLIS2_0002	circGLIS2(2,3).1	hsa-miR-138-5p	LINC00467	Functional MTI	Luciferase reporter assay//qRT-PCR	33996559
hsa-GLIS2_0002	circGLIS2(2,3).1	hsa-miR-138-5p	CD44	Functional MTI	Luciferase reporter assay//RNA-seq//Western blotting	33911148
hsa-GLIS2_0002	circGLIS2(2,3).1	hsa-miR-138-5p	VIM	Functional MTI	qRT-PCR//Western blotting	0
hsa-GLIS2_0002	circGLIS2(2,3).1	hsa-miR-138-5p	TRPM2-AS	Functional MTI	Luciferase reporter assay//Western blotting//Immunohistochemistry (IHC)//qRT-PCR//Flow cytometry	33209893
hsa-GLIS2_0002	circGLIS2(2,3).1	hsa-miR-138-5p	EGFR	Functional MTI	Luciferase reporter assay//Western blotting//Immunohistochemistry (IHC)//qRT-PCR//Flow cytometry	33209893
hsa-GLIS2_0002	circGLIS2(2,3).1	hsa-miR-138-5p	DEK	Functional MTI	Luciferase reporter assay//qRT-PCR//Western blotting	32736520
hsa-GLIS2_0002	circGLIS2(2,3).1	hsa-miR-138-5p	NLRP3	Functional MTI	Luciferase reporter assay//Western blotting//RNA-seq//ELISA	33628043
hsa-GLIS2_0002	circGLIS2(2,3).1	hsa-miR-138-5p	CASP3	Functional MTI	Luciferase reporter assay//Western blotting//qRT-PCR//Flow cytometry	33856081
hsa-GLIS2_0002	circGLIS2(2,3).1	hsa-miR-138-5p	LPL	Functional MTI	Luciferase reporter assay//Western blotting//qRT-PCR	31769250
hsa-GLIS2_0002	circGLIS2(2,3).1	hsa-miR-138-5p	CDK6	Functional MTI	Luciferase reporter assay//Western blotting//qRT-PCR//Flow cytometry	32782509
hsa-GLIS2_0002	circGLIS2(2,3).1	hsa-miR-138-5p	FHL1	Functional MTI	Luciferase reporter assay//qRT-PCR	33148375
hsa-GLIS2_0002	circGLIS2(2,3).1	hsa-miR-138-5p	PLXNB2	Functional MTI	Luciferase reporter assay//Western blotting//Microarray//RNA-seq//qRT-PCR//Flow cytometry	32188026
hsa-GLIS2_0002	circGLIS2(2,3).1	hsa-miR-138-5p	RARA	Functional MTI	Luciferase reporter assay//Western blotting//qRT-PCR	33935126
hsa-GLIS2_0002	circGLIS2(2,3).1	hsa-miR-138-5p	TERT	Functional MTI	Luciferase reporter assay//Western blotting//Microarray//qRT-PCR	33737539
hsa-GLIS2_0002	circGLIS2(2,3).1	hsa-miR-138-5p	CASP3	Functional MTI	Western blotting//qRT-PCR	32388607
hsa-GLIS2_0002	circGLIS2(2,3).1	hsa-miR-138-5p	TWIST1	Functional MTI	Western blotting//qRT-PCR	32388607
hsa-GLIS2_0002	circGLIS2(2,3).1	hsa-miR-138-5p	TMEM40	Functional MTI	Luciferase reporter assay//Western blotting//RNA-seq//qRT-PCR	32884956
hsa-GLIS2_0002	circGLIS2(2,3).1	hsa-miR-138-5p	UCA1	Functional MTI	Luciferase reporter assay//Western blotting//qRT-PCR//Flow cytometry	32767514
hsa-GLIS2_0002	circGLIS2(2,3).1	hsa-miR-138-5p	EZH2	Functional MTI	Luciferase reporter assay//Western blotting//qRT-PCR	35505294
hsa-GLIS2_0002	circGLIS2(2,3).1	hsa-miR-138-5p	NFIB	Functional MTI	Luciferase reporter assay//qRT-PCR	34783303
hsa-GLIS2_0002	circGLIS2(2,3).1	hsa-miR-138-5p	TERT	Functional MTI	Luciferase reporter assay//Western blotting//qRT-PCR	34946880
hsa-GLIS2_0002	circGLIS2(2,3).1	hsa-miR-138-5p	APOBEC3B	Functional MTI	Luciferase reporter assay//qRT-PCR//Immunoprecipitaion (IP)	34704004
hsa-GLIS2_0002	circGLIS2(2,3).1	hsa-miR-138-5p	EZH2	Functional MTI	Luciferase reporter assay//Western blotting//RNA-seq//ChIP-seq//Flow cytometry	36071871
hsa-GLIS2_0002	circGLIS2(2,3).1	hsa-miR-185-3p	NRP1	Functional MTI	Microarray//qRT-PCR//RNA-seq//Western blotting	33846300
hsa-GLIS2_0002	circGLIS2(2,3).1	hsa-miR-185-3p	MECP2	Functional MTI	Luciferase reporter assay//Western blotting//Immunoprecipitaion (IP)//Immunohistochemistry (IHC)//qRT-PCR//Flow cytometry	33937054
hsa-GLIS2_0002	circGLIS2(2,3).1	hsa-miR-185-3p	TCF7L1	Functional MTI	Luciferase reporter assay	36271413
hsa-GLIS2_0002	circGLIS2(2,3).1	hsa-miR-185-3p	COL1A1	Functional MTI	Luciferase reporter assay//Western blotting//qRT-PCR//In situ hybridization//RNA pull down assay	36467040
hsa-GLIS2_0002	circGLIS2(2,3).1	hsa-miR-194-3p	CCND1	Functional MTI	Luciferase reporter assay//Western blotting//RNA-seq//qRT-PCR//Flow cytometry	33605558
hsa-GLIS2_0002	circGLIS2(2,3).1	hsa-miR-194-3p	MMP9	Functional MTI	Luciferase reporter assay//Western blotting//qRT-PCR	34239873
hsa-GLIS2_0002	circGLIS2(2,3).1	hsa-miR-211-3p	SRCIN1	Functional MTI	Luciferase reporter assay//Western blotting//qRT-PCR	32964035
hsa-GLIS2_0002	circGLIS2(2,3).1	hsa-miR-211-3p	GDNF	Functional MTI	Luciferase reporter assay//Western blotting//qRT-PCR//ELISA	36569394
hsa-GLIS2_0002	circGLIS2(2,3).1	hsa-miR-3619-5p	HCP5	Functional MTI	Luciferase reporter assay//qRT-PCR//Western blotting	33693951
hsa-GLIS2_0002	circGLIS2(2,3).1	hsa-miR-3619-5p	HDAC9	Functional MTI	Luciferase reporter assay//qRT-PCR//Western blotting	33693951
hsa-GLIS2_0002	circGLIS2(2,3).1	hsa-miR-3619-5p	HCP5	Functional MTI	Luciferase reporter assay//Western blotting//Immunoprecipitaion (IP)//Immunohistochemistry (IHC)//qRT-PCR//Flow cytometry	32300102
hsa-GLIS2_0002	circGLIS2(2,3).1	hsa-miR-3619-5p	PPARGC1A	Functional MTI	Luciferase reporter assay//Western blotting//Immunoprecipitaion (IP)//Immunohistochemistry (IHC)//qRT-PCR//Flow cytometry	32300102
hsa-GLIS2_0002	circGLIS2(2,3).1	hsa-miR-423-5p	TFF1	Functional MTI	Luciferase reporter assay//qRT-PCR//Western blot	24486742
hsa-GLIS2_0002	circGLIS2(2,3).1	hsa-miR-423-5p	PLCB1	Functional MTI	Immunohistochemistry (IHC)//Luciferase reporter assay//qRT-PCR//Western blotting	31934130
hsa-GLIS2_0002	circGLIS2(2,3).1	hsa-miR-423-5p	PLCB1	Functional MTI	Immunohistochemistry (IHC)//Microarray//qRT-PCR//Western blotting	31934130
hsa-GLIS2_0002	circGLIS2(2,3).1	hsa-miR-423-5p	TNIP2	Functional MTI	Western blotting//qRT-PCR	32606763
hsa-GLIS2_0002	circGLIS2(2,3).1	hsa-miR-423-5p	LOC105371414	Functional MTI	Western blotting//RNA-seq//qRT-PCR	32462942
hsa-GLIS2_0002	circGLIS2(2,3).1	hsa-miR-423-5p	ADCY3	Functional MTI	Western blotting//RNA-seq//qRT-PCR	32462942
hsa-GLIS2_0002	circGLIS2(2,3).1	hsa-miR-423-5p	CASC9	Functional MTI	Luciferase reporter assay//Western blotting//Immunofluorescence//qRT-PCR//In situ hybridization	32021442
hsa-GLIS2_0002	circGLIS2(2,3).1	hsa-miR-423-5p	SOX12	Functional MTI	Luciferase reporter assay//Western blotting//Immunofluorescence//qRT-PCR//In situ hybridization	32021442
hsa-GLIS2_0002	circGLIS2(2,3).1	hsa-miR-423-5p	USF2	Functional MTI	Luciferase reporter assay//Western blotting//Immunohistochemistry (IHC)//qRT-PCR//ELISA	34017372
hsa-GLIS2_0002	circGLIS2(2,3).1	hsa-miR-423-5p	PDPK1	Functional MTI	Luciferase reporter assay//Western blotting//qRT-PCR	35302432
hsa-GLIS2_0002	circGLIS2(2,3).1	hsa-miR-423-5p	SRF	Functional MTI	Luciferase reporter assay//Western blotting//qRT-PCR//ELISA	38790235
hsa-GLIS2_0002	circGLIS2(2,3).1	hsa-miR-423-5p	CACNA2D2	Functional MTI	Luciferase reporter assay//qRT-PCR//Immunofluorescence	37047559
hsa-GLIS2_0002	circGLIS2(2,3).1	hsa-miR-423-5p	MTM1	Functional MTI	Luciferase reporter assay//Western blotting//qRT-PCR//RNA pull down assay	35177076
hsa-GLIS2_0002	circGLIS2(2,3).1	hsa-miR-423-5p	SLIT2	Functional MTI	Luciferase reporter assay//Western blotting//qRT-PCR//Immunoprecipitaion (IP)//In situ hybridization	38902704
hsa-GLIS2_0002	circGLIS2(2,3).1	hsa-miR-423-5p	PGM5-AS1	Functional MTI	Luciferase reporter assay//Western blotting//qRT-PCR//Immunoprecipitaion (IP)//In situ hybridization	38902704
hsa-GLIS2_0002	circGLIS2(2,3).1	hsa-miR-4316	VEGFA	Functional MTI	Luciferase reporter assay//Western blotting//Immunofluorescence//qRT-PCR	32123520
hsa-GLIS2_0002	circGLIS2(2,3).1	hsa-miR-432-5p	ADAR	Functional MTI	Luciferase reporter assay	23728176
hsa-GLIS2_0002	circGLIS2(2,3).1	hsa-miR-432-5p	NES	Functional MTI	Flow//Immunocytochemistry//Luciferase reporter assay//qRT-PCR//Western blot	24657437
hsa-GLIS2_0002	circGLIS2(2,3).1	hsa-miR-432-5p	RCOR1	Functional MTI	Flow//Immunocytochemistry//Luciferase reporter assay//qRT-PCR//Western blot	24657437
hsa-GLIS2_0002	circGLIS2(2,3).1	hsa-miR-432-5p	MECP2	Functional MTI	Flow//Immunocytochemistry//Luciferase reporter assay//qRT-PCR//Western blot	24657437
hsa-GLIS2_0002	circGLIS2(2,3).1	hsa-miR-432-5p	CDR1	Functional MTI	Luciferase reporter assay//Microarray//qRT-PCR//Western blotting	33593338
hsa-GLIS2_0002	circGLIS2(2,3).1	hsa-miR-432-5p	MGST3	Functional MTI	Luciferase reporter assay//Western blotting//RNA-seq//qRT-PCR//In situ hybridization	32158694
hsa-GLIS2_0002	circGLIS2(2,3).1	hsa-miR-432-5p	SYT7	Functional MTI	Luciferase reporter assay//Immunohistochemistry (IHC)	31663645
hsa-GLIS2_0002	circGLIS2(2,3).1	hsa-miR-432-5p	FN1	Functional MTI	Luciferase reporter assay//Western blotting//qRT-PCR	31423213
hsa-GLIS2_0002	circGLIS2(2,3).1	hsa-miR-432-5p	DLL1	Functional MTI	Luciferase reporter assay//Western blotting//Immunoprecipitaion (IP)//qRT-PCR	33902591
hsa-GLIS2_0002	circGLIS2(2,3).1	hsa-miR-432-5p	PDGFB	Functional MTI	Luciferase reporter assay//Western blotting//qRT-PCR	33846539
hsa-GLIS2_0002	circGLIS2(2,3).1	hsa-miR-432-5p	HDAC4	Functional MTI	Luciferase reporter assay//Western blotting//qRT-PCR	33116874
hsa-GLIS2_0002	circGLIS2(2,3).1	hsa-miR-432-5p	BCL2	Functional MTI	Luciferase reporter assay//Western blotting//qRT-PCR	34532813
hsa-GLIS2_0002	circGLIS2(2,3).1	hsa-miR-432-5p	SOX9	Functional MTI	Luciferase reporter assay//Western blotting//qRT-PCR//Immunofluorescence//Flow cytometry	37555796
hsa-GLIS2_0002	circGLIS2(2,3).1	hsa-miR-449c-5p	MYC	Functional MTI	Luciferase reporter assay	23507140
hsa-GLIS2_0002	circGLIS2(2,3).1	hsa-miR-449c-5p	MET	Functional MTI	Luciferase reporter assay//qRT-PCR//Western blot	26141986
hsa-GLIS2_0002	circGLIS2(2,3).1	hsa-miR-449c-5p	ERBB2	Functional MTI	Luciferase reporter assay//Western blotting//qRT-PCR	38351535
hsa-GLIS2_0002	circGLIS2(2,3).1	hsa-miR-4653-3p	FRS2	Functional MTI	Immunohistochemistry//Luciferase reporter assay//Microarray//qRT-PCR//Western blot	27533459
hsa-GLIS2_0002	circGLIS2(2,3).1	hsa-miR-4721	PCSK9	Functional MTI	Luciferase reporter assay//Western blotting//qRT-PCR	33899508
hsa-GLIS2_0002	circGLIS2(2,3).1	hsa-miR-4722-5p	SNCG	Functional MTI	Luciferase reporter assay//qRT-PCR//Western blot	24040069
hsa-GLIS2_0002	circGLIS2(2,3).1	hsa-miR-4731-5p	PAICS	Functional MTI	Luciferase reporter assay//Western blotting//Microarray	35379785
hsa-GLIS2_0002	circGLIS2(2,3).1	hsa-miR-4731-5p	RPLP0	Functional MTI	Luciferase reporter assay//Western blotting//qRT-PCR	35342398
hsa-GLIS2_0002	circGLIS2(2,3).1	hsa-miR-4739	ITGA10	Functional MTI	Luciferase reporter assay//Western blotting//qRT-PCR	36161100
hsa-GLIS2_0002	circGLIS2(2,3).1	hsa-miR-4792	FOXC1	Functional MTI	Luciferase reporter assay//qRT-PCR//Western blot	26585487
hsa-GLIS2_0002	circGLIS2(2,3).1	hsa-miR-4792	FERMT3	Functional MTI	Luciferase reporter assay//Western blotting//qRT-PCR	32183929
hsa-GLIS2_0002	circGLIS2(2,3).1	hsa-miR-5194	VEGFB	Functional MTI	Luciferase reporter assay//Western blotting//qRT-PCR	37215458
hsa-GLIS2_0002	circGLIS2(2,3).1	hsa-miR-5572	SLC30A3	Functional MTI	Luciferase reporter assay//Western blotting//Microarray//qRT-PCR	32599739
hsa-GLIS2_0002	circGLIS2(2,3).1	hsa-miR-558	PTGS2	Functional MTI	Luciferase reporter assay	23611898
hsa-GLIS2_0002	circGLIS2(2,3).1	hsa-miR-616-3p	TFPI2	Functional MTI	In situ hybridization//Luciferase reporter assay//Microarray//qRT-PCR	21224345
hsa-GLIS2_0002	circGLIS2(2,3).1	hsa-miR-616-3p	PON1	Functional MTI	Luciferase reporter assay	23497787
hsa-GLIS2_0002	circGLIS2(2,3).1	hsa-miR-616-3p	PTEN	Functional MTI	Luciferase reporter assay//RNA-seq//qRT-PCR//Western blotting	33653966
hsa-GLIS2_0002	circGLIS2(2,3).1	hsa-miR-6165	STRN4	Functional MTI	Luciferase reporter assay//qRT-PCR	32184620
hsa-GLIS2_0002	circGLIS2(2,3).1	hsa-miR-625-5p	NTRK3	Functional MTI	Luciferase reporter assay	19370765
hsa-GLIS2_0002	circGLIS2(2,3).1	hsa-miR-625-5p	FHIT	Functional MTI	Luciferase reporter assay	21711110
hsa-GLIS2_0002	circGLIS2(2,3).1	hsa-miR-625-5p	ILK	Functional MTI	Immunoblot//Immunohistochemistry//Luciferase reporter assay//qRT-PCR	22677169
hsa-GLIS2_0002	circGLIS2(2,3).1	hsa-miR-625-5p	SOX2	Functional MTI	Luciferase reporter assay//qRT-PCR//Western blot	24508466
hsa-GLIS2_0002	circGLIS2(2,3).1	hsa-miR-625-5p	IGF2BP1	Functional MTI	Luciferase reporter assay	24632613
hsa-GLIS2_0002	circGLIS2(2,3).1	hsa-miR-625-5p	AKT2	Functional MTI	Luciferase reporter assay	33768461
hsa-GLIS2_0002	circGLIS2(2,3).1	hsa-miR-625-5p	IGF1R	Functional MTI	Luciferase reporter assay//Western blotting//Immunoprecipitaion (IP)//Immunofluorescence//qRT-PCR	32847606
hsa-GLIS2_0002	circGLIS2(2,3).1	hsa-miR-625-5p	TRIM66	Functional MTI	Luciferase reporter assay//Western blotting//Immunoprecipitaion (IP)//qRT-PCR//Flow cytometry	35733786
hsa-GLIS2_0002	circGLIS2(2,3).1	hsa-miR-661	MCL1	Functional MTI	Luciferase reporter assay//Western blot	20829195
hsa-GLIS2_0002	circGLIS2(2,3).1	hsa-miR-661	MTA1	Functional MTI	Luciferase reporter assay//Western blot	19584269
hsa-GLIS2_0002	circGLIS2(2,3).1	hsa-miR-661	MGMT	Functional MTI	Luciferase reporter assay	23340988
hsa-GLIS2_0002	circGLIS2(2,3).1	hsa-miR-661	MDM2	Functional MTI	qRT-PCR//Western blot	24141721
hsa-GLIS2_0002	circGLIS2(2,3).1	hsa-miR-661	MDM4	Functional MTI	qRT-PCR//Western blot	24141721
hsa-GLIS2_0002	circGLIS2(2,3).1	hsa-miR-661	RAB3D	Functional MTI	Luciferase reporter assay//qRT-PCR//Western blotting	32154171
hsa-GLIS2_0002	circGLIS2(2,3).1	hsa-miR-744-5p	EEF1A2	Functional MTI	Luciferase reporter assay//Western blot//qRT-PCR	23695020
hsa-GLIS2_0002	circGLIS2(2,3).1	hsa-miR-744-5p	MYC	Functional MTI	Luciferase reporter assay//Immunohistochemistry//Western blot	24991193
hsa-GLIS2_0002	circGLIS2(2,3).1	hsa-miR-744-5p	TGFB1	Functional MTI	Flow cytometry//Immunofluorescence//In situ hybridization//Luciferase reporter assay//qRT-PCR//Western blotting	31643031
hsa-GLIS2_0002	circGLIS2(2,3).1	hsa-miR-744-5p	TGFB1	Functional MTI	Luciferase reporter assay//Western blotting//qRT-PCR	35593122
hsa-GLIS2_0002	circGLIS2(2,3).1	hsa-miR-744-5p	SLC7A5	Functional MTI	Luciferase reporter assay//Western blotting//qRT-PCR	37052807
hsa-GLIS2_0002	circGLIS2(2,3).1	hsa-miR-744-5p	SLC7A5	Functional MTI	Luciferase reporter assay//Western blotting//qRT-PCR//Immunoprecipitaion (IP)//ELISA//in vivo gain/loss-of-function experiments	37052807
hsa-GLIS2_0002	circGLIS2(2,3).1	hsa-miR-874-3p	HDAC1	Functional MTI	Flow//Luciferase reporter assay//qRT-PCR//Western blot	23558898
hsa-GLIS2_0002	circGLIS2(2,3).1	hsa-miR-874-3p	AQP3	Functional MTI	Immunohistochemistry//Luciferase reporter assay//qRT-PCR//Western blot	23800944
hsa-GLIS2_0002	circGLIS2(2,3).1	hsa-miR-874-3p	STAT3	Functional MTI	Immunohistochemistry//Luciferase reporter assay//qRT-PCR//Western blot	25596740
hsa-GLIS2_0002	circGLIS2(2,3).1	hsa-miR-874-3p	AQP3	Functional MTI	Luciferase reporter assay//qRT-PCR//Western blot	24462679
hsa-GLIS2_0002	circGLIS2(2,3).1	hsa-miR-874-3p	CDK9	Functional MTI	Luciferase reporter assay//Western blot	25281924
hsa-GLIS2_0002	circGLIS2(2,3).1	hsa-miR-874-3p	EGR3	Functional MTI	Luciferase reporter assay//qRT-PCR//Western blotting	34038062
hsa-GLIS2_0002	circGLIS2(2,3).1	hsa-miR-874-3p	HDAC1	Functional MTI	Western blotting//qRT-PCR//Flow cytometry	33732332
hsa-GLIS2_0002	circGLIS2(2,3).1	hsa-miR-874-3p	ASB2	Functional MTI	Luciferase reporter assay//RNA-seq//qRT-PCR	33777926
hsa-GLIS2_0002	circGLIS2(2,3).1	hsa-miR-874-3p	TP73-AS1	Functional MTI	Western blotting//qRT-PCR//Flow cytometry	32067207
hsa-GLIS2_0002	circGLIS2(2,3).1	hsa-miR-874-3p	TFAP2B	Functional MTI	Western blotting//Flow cytometry	32067207
hsa-GLIS2_0002	circGLIS2(2,3).1	hsa-miR-874-3p	FOXO3	Functional MTI	Luciferase reporter assay//Western blotting//Flow cytometry	37272921
hsa-GLIS2_0002	circGLIS2(2,3).1	hsa-miR-885-3p	CD274	Functional MTI	Luciferase reporter assay//qRT-PCR	24577056
hsa-GLIS2_0002	circGLIS2(2,3).1	hsa-miR-885-3p	TLR4	Functional MTI	ELISA//Luciferase reporter assay//qRT-PCR//Western blotting	31763742
hsa-GLIS2_0002	circGLIS2(2,3).1	hsa-miR-885-3p	TLR4	Functional MTI	Luciferase reporter assay//Western blotting//qRT-PCR	35156897
hsa-GLIS2_0002	circGLIS2(2,3).1	hsa-miR-942-5p	IFI27	Functional MTI	Flow//Luciferase reporter assay//qRT-PCR//Western blot	24970806
hsa-GLIS2_0002	circGLIS2(2,3).1	hsa-miR-942-5p	IFI27	Functional MTI	Flow//Immunofluorescence//Luciferase reporter assay//qRT-PCR//Western blot	24727952
hsa-GLIS2_0002	circGLIS2(2,3).1	hsa-miR-942-5p	DKK3	Functional MTI	Luciferase reporter assay//Western blotting//qRT-PCR	32772782
hsa-GLIS2_0002	circGLIS2(2,3).1	hsa-miR-942-5p	TWIST1	Functional MTI	Luciferase reporter assay//Western blotting//qRT-PCR	34164767
hsa-GLIS2_0002	circGLIS2(2,3).1	hsa-miR-942-5p	KNG1	Functional MTI	Luciferase reporter assay//Western blotting//Immunoprecipitaion (IP)//Immunohistochemistry (IHC)//qRT-PCR//Flow cytometry	36550594
hsa-GLIS2_0002	circGLIS2(2,3).1	hsa-miR-942-5p	IFI27	Functional MTI	Luciferase reporter assay//Western blotting//qRT-PCR	35974384
hsa-GLIS2_0002	circGLIS2(2,3).1	hsa-miR-942-5p	SMAD4	Functional MTI	Luciferase reporter assay	36060794
hsa-CBFA2T2_0027	circCBFA2T2(4,5).1	hsa-miR-1184	CA12	Functional MTI	Immunohistochemistry (IHC)//Immunoprecipitaion (IP)//Luciferase reporter assay//qRT-PCR	34234808
hsa-CBFA2T2_0027	circCBFA2T2(4,5).1	hsa-miR-1184	NRAS	Functional MTI	Immunohistochemistry (IHC)//Immunoprecipitaion (IP)//Luciferase reporter assay//qRT-PCR	34234808
hsa-CBFA2T2_0027	circCBFA2T2(4,5).1	hsa-miR-1184	KRAS	Functional MTI	Immunohistochemistry (IHC)//Immunoprecipitaion (IP)//Luciferase reporter assay//qRT-PCR	34234808
hsa-CBFA2T2_0027	circCBFA2T2(4,5).1	hsa-miR-1184	HRAS	Functional MTI	Immunohistochemistry (IHC)//Immunoprecipitaion (IP)//Luciferase reporter assay//qRT-PCR	34234808
hsa-CBFA2T2_0027	circCBFA2T2(4,5).1	hsa-miR-1184	AJUBA-DT	Functional MTI	Western blotting//qRT-PCR	32681581
hsa-CBFA2T2_0027	circCBFA2T2(4,5).1	hsa-miR-1184	LATS1	Functional MTI	Western blotting//qRT-PCR	32681581
hsa-CBFA2T2_0027	circCBFA2T2(4,5).1	hsa-miR-1184	MST1	Functional MTI	Western blotting//qRT-PCR	32681581
hsa-CBFA2T2_0027	circCBFA2T2(4,5).1	hsa-miR-1184	AJUBA	Functional MTI	Western blotting//Immunoprecipitaion (IP)//qRT-PCR	32681581
hsa-CBFA2T2_0027	circCBFA2T2(4,5).1	hsa-miR-1184	LATS1	Functional MTI	Western blotting//Immunoprecipitaion (IP)//qRT-PCR	32681581
hsa-CBFA2T2_0027	circCBFA2T2(4,5).1	hsa-miR-1184	MST1	Functional MTI	Western blotting//Immunoprecipitaion (IP)//qRT-PCR	32681581
hsa-CBFA2T2_0027	circCBFA2T2(4,5).1	hsa-miR-1184	RAP2B	Functional MTI	Luciferase reporter assay//Western blotting//qRT-PCR//RNA-seq	36958293
hsa-CBFA2T2_0027	circCBFA2T2(4,5).1	hsa-miR-1236-3p	KDR	Functional MTI	qRT-PCR//Western blot	22223733
hsa-CBFA2T2_0027	circCBFA2T2(4,5).1	hsa-miR-1236-3p	FLT4	Functional MTI	Luciferase reporter assay//pSILAC//qRT-PCR//Western blot	22223733
hsa-CBFA2T2_0027	circCBFA2T2(4,5).1	hsa-miR-1236-3p	ZEB1	Functional MTI	Luciferase reporter assay//qRT-PCR//Western blot	24573236
hsa-CBFA2T2_0027	circCBFA2T2(4,5).1	hsa-miR-1236-3p	TCEAL1	Functional MTI	ChIP-seq//Flow//Immunofluorescence//qRT-PCR//Western blot	25447520
hsa-CBFA2T2_0027	circCBFA2T2(4,5).1	hsa-miR-1236-3p	TLR2	Functional MTI	Immunoprecipitaion (IP)//qRT-PCR//Western blotting	32913496
hsa-CBFA2T2_0027	circCBFA2T2(4,5).1	hsa-miR-1236-3p	WNT3A	Functional MTI	Luciferase reporter assay//Western blotting//Immunohistochemistry (IHC)//qRT-PCR//In situ hybridization//Flow cytometry	33133267
hsa-CBFA2T2_0027	circCBFA2T2(4,5).1	hsa-miR-143-5p	COX2	Functional MTI	Luciferase reporter assay//qRT-PCR//Western blot	24616567
hsa-CBFA2T2_0027	circCBFA2T2(4,5).1	hsa-miR-143-5p	HMGA2	Functional MTI	Western blotting//Immunohistochemistry (IHC)	32623445
hsa-CBFA2T2_0027	circCBFA2T2(4,5).1	hsa-miR-6807-5p	METTL7A	Functional MTI	Luciferase reporter assay//Western blotting//qRT-PCR//RNA pull down assay	34790668
hsa-HPS5_0012	circHPS5(15,16).1	hsa-miR-105-5p	TLR2	Functional MTI	Luciferase reporter assay	19509287
hsa-HPS5_0012	circHPS5(15,16).1	hsa-miR-105-5p	TLR2	Functional MTI	Western blot	19509287
hsa-HPS5_0012	circHPS5(15,16).1	hsa-miR-105-5p	IRS1	Functional MTI	Luciferase reporter assay//Western blot	25280563
hsa-HPS5_0012	circHPS5(15,16).1	hsa-miR-105-5p	PDK1	Functional MTI	Luciferase reporter assay//Western blot	25280563
hsa-HPS5_0012	circHPS5(15,16).1	hsa-miR-105-5p	AKT1	Functional MTI	Luciferase reporter assay//Western blot	25280563
hsa-HPS5_0012	circHPS5(15,16).1	hsa-miR-105-5p	CDK6	Functional MTI	qRT-PCR//Western blot	23950948
hsa-HPS5_0012	circHPS5(15,16).1	hsa-miR-105-5p	MYB	Functional MTI	Luciferase reporter assay//qRT-PCR//Western blot	24446170
hsa-HPS5_0012	circHPS5(15,16).1	hsa-miR-105-5p	TJP1	Functional MTI	In situ hybridization//qRT-PCR//Luciferase reporter assay//Western blot//Microarray	24735924
hsa-HPS5_0012	circHPS5(15,16).1	hsa-miR-105-5p	ADAMTS5	Functional MTI	Luciferase reporter assay//Western blotting//qRT-PCR	32700984
hsa-HPS5_0012	circHPS5(15,16).1	hsa-miR-105-5p	PDE4D	Functional MTI	Luciferase reporter assay//Western blotting//qRT-PCR	33985571
hsa-HPS5_0012	circHPS5(15,16).1	hsa-miR-1182	TERT	Functional MTI	Immunohistochemistry//Luciferase reporter assay//qRT-PCR//Western blot	25662441
hsa-HPS5_0012	circHPS5(15,16).1	hsa-miR-1182	FMN2	Functional MTI	Luciferase reporter assay//Western blotting//Microarray//Immunoprecipitaion (IP)//Immunohistochemistry (IHC)//qRT-PCR	31738400
hsa-HPS5_0012	circHPS5(15,16).1	hsa-miR-1183	BCL2	Functional MTI	ELISA//Immunocytochemistry (ICC)//Luciferase reporter assay//qRT-PCR	33073840
hsa-HPS5_0012	circHPS5(15,16).1	hsa-miR-185-5p	RHOA	Functional MTI	Luciferase reporter assay//qRT-PCR//Western blot	21186079
hsa-HPS5_0012	circHPS5(15,16).1	hsa-miR-185-5p	CDC42	Functional MTI	Luciferase reporter assay//qRT-PCR//Western blot	21186079
hsa-HPS5_0012	circHPS5(15,16).1	hsa-miR-185-5p	SIX1	Functional MTI	Luciferase reporter assay//qRT-PCR//Quantitative proteomic approach//Western blot	20603620
hsa-HPS5_0012	circHPS5(15,16).1	hsa-miR-185-5p	NTRK3	Functional MTI	Luciferase reporter assay	21143953
hsa-HPS5_0012	circHPS5(15,16).1	hsa-miR-185-5p	DNMT1	Functional MTI	Immunoprecipitaion//Luciferase reporter assay//Microarray//Quantitative proteomic approach//Western blot	21962230
hsa-HPS5_0012	circHPS5(15,16).1	hsa-miR-185-5p	EPAS1	Functional MTI	Luciferase reporter assay//qRT-PCR	22745131
hsa-HPS5_0012	circHPS5(15,16).1	hsa-miR-185-5p	AR	Functional MTI	Luciferase reporter assay	23417242
hsa-HPS5_0012	circHPS5(15,16).1	hsa-miR-185-5p	SCARB1	Functional MTI	Luciferase reporter assay	23459944
hsa-HPS5_0012	circHPS5(15,16).1	hsa-miR-185-5p	ATR	Functional MTI	Flow//Microarray//qRT-PCR//Western blot	23807228
hsa-HPS5_0012	circHPS5(15,16).1	hsa-miR-185-5p	ARC	Functional MTI	Immunoprecipitaion//Luciferase reporter assay//qRT-PCR//Western blot	24763054
hsa-HPS5_0012	circHPS5(15,16).1	hsa-miR-185-5p	DNMT1	Functional MTI	Flow//Immunoprecipitaion//qRT-PCR//Western blot	23846337
hsa-HPS5_0012	circHPS5(15,16).1	hsa-miR-185-5p	EZH2	Functional MTI	Flow//Immunoprecipitaion//qRT-PCR//Western blot	23846337
hsa-HPS5_0012	circHPS5(15,16).1	hsa-miR-185-5p	MZB1	Functional MTI	Luciferase reporter assay//qRT-PCR//Western blot	24014023
hsa-HPS5_0012	circHPS5(15,16).1	hsa-miR-185-5p	MCM10	Functional MTI	Luciferase reporter assay//qRT-PCR//Western blot	24014023
hsa-HPS5_0012	circHPS5(15,16).1	hsa-miR-185-5p	CAMK4	Functional MTI	Luciferase reporter assay//qRT-PCR//Western blot	24014023
hsa-HPS5_0012	circHPS5(15,16).1	hsa-miR-185-5p	HMGA1	Functional MTI	Luciferase reporter assay//qRT-PCR//Western blot	24014023
hsa-HPS5_0012	circHPS5(15,16).1	hsa-miR-185-5p	NFATC3	Functional MTI	Luciferase reporter assay//qRT-PCR//Western blot	24014023
hsa-HPS5_0012	circHPS5(15,16).1	hsa-miR-185-5p	IGF1R	Functional MTI	Luciferase reporter assay//qRT-PCR//Western blot	24014023
hsa-HPS5_0012	circHPS5(15,16).1	hsa-miR-185-5p	DUSP4	Functional MTI	Luciferase reporter assay//qRT-PCR//Western blot	24014023
hsa-HPS5_0012	circHPS5(15,16).1	hsa-miR-185-5p	EPHB2	Functional MTI	ELISA//Flow//Luciferase reporter assay//qRT-PCR//Western blot	24803159
hsa-HPS5_0012	circHPS5(15,16).1	hsa-miR-185-5p	AQP3	Functional MTI	Luciferase reporter assay//Western blot	24070899
hsa-HPS5_0012	circHPS5(15,16).1	hsa-miR-185-5p	CASP14	Functional MTI	Luciferase reporter assay//Western blot	24070899
hsa-HPS5_0012	circHPS5(15,16).1	hsa-miR-185-5p	ALOX12	Functional MTI	Luciferase reporter assay//Western blot	24070899
hsa-HPS5_0012	circHPS5(15,16).1	hsa-miR-185-5p	SREBF1	Functional MTI	Luciferase reporter assay//qRT-PCR//Western blot	23951060
hsa-HPS5_0012	circHPS5(15,16).1	hsa-miR-185-5p	SREBF2	Functional MTI	Luciferase reporter assay//qRT-PCR//Western blot	23951060
hsa-HPS5_0012	circHPS5(15,16).1	hsa-miR-185-5p	DNMT1	Functional MTI	qRT-PCR//Luciferase reporter assay//Western blot	23318422
hsa-HPS5_0012	circHPS5(15,16).1	hsa-miR-185-5p	STIM1	Functional MTI	Luciferase reporter assay	25531324
hsa-HPS5_0012	circHPS5(15,16).1	hsa-miR-185-5p	SMAD7	Functional MTI	Luciferase reporter assay//qRT-PCR//Western blot	26390174
hsa-HPS5_0012	circHPS5(15,16).1	hsa-miR-185-5p	TRIM29	Functional MTI	Luciferase reporter assay//qRT-PCR//Western blot	26191199
hsa-HPS5_0012	circHPS5(15,16).1	hsa-miR-185-5p	SREBF2	Functional MTI	Luciferase reporter assay//qRT-PCR//Western blot	25914460
hsa-HPS5_0012	circHPS5(15,16).1	hsa-miR-185-5p	RHOA	Functional MTI	qRT-PCR//Western blot	27250838
hsa-HPS5_0012	circHPS5(15,16).1	hsa-miR-185-5p	NFATC3	Functional MTI	Luciferase reporter assay//qRT-PCR//Western blot	25767890
hsa-HPS5_0012	circHPS5(15,16).1	hsa-miR-185-5p	POT1	Functional MTI	Luciferase reporter assay//Western blotting//Immunofluorescence//qRT-PCR//In situ hybridization	32687062
hsa-HPS5_0012	circHPS5(15,16).1	hsa-miR-185-5p	NPHS2	Functional MTI	Luciferase reporter assay//Western blotting//Immunohistochemistry (IHC)//qRT-PCR	33977784
hsa-HPS5_0012	circHPS5(15,16).1	hsa-miR-185-5p	NPHS2	Functional MTI	Luciferase reporter assay//Western blotting//Microarray//Immunoprecipitaion (IP)//Immunohistochemistry (IHC)//qRT-PCR	33977784
hsa-HPS5_0012	circHPS5(15,16).1	hsa-miR-185-5p	STIM1	Functional MTI	Luciferase reporter assay//Western blotting//qRT-PCR	36677874
hsa-HPS5_0012	circHPS5(15,16).1	hsa-miR-22-5p	GSDMD	Functional MTI	Luciferase reporter assay	32307887
hsa-HPS5_0012	circHPS5(15,16).1	hsa-miR-22-5p	PCDH15	Functional MTI	Immunofluorescence//Luciferase reporter assay//qRT-PCR//Western blotting	31891366
hsa-HPS5_0012	circHPS5(15,16).1	hsa-miR-22-5p	TWIST2	Functional MTI	Luciferase reporter assay//Western blotting//qRT-PCR	36111260
hsa-HPS5_0012	circHPS5(15,16).1	hsa-miR-335-3p	KDM3A	Functional MTI	Immunohistochemistry (IHC)//Immunoprecipitaion (IP)//Luciferase reporter assay//qRT-PCR//Western blotting	33888871
hsa-HPS5_0012	circHPS5(15,16).1	hsa-miR-335-3p	YAP1	Functional MTI	Immunohistochemistry (IHC)//Immunoprecipitaion (IP)//Luciferase reporter assay//qRT-PCR//Western blotting	33888871
hsa-HPS5_0012	circHPS5(15,16).1	hsa-miR-335-3p	COPB2	Functional MTI	FACS//Luciferase reporter assay//qRT-PCR//Western blotting	32004259
hsa-HPS5_0012	circHPS5(15,16).1	hsa-miR-335-3p	BRMS1	Functional MTI	Luciferase reporter assay//Western blotting	34096224
hsa-HPS5_0012	circHPS5(15,16).1	hsa-miR-335-3p	DANCR	Functional MTI	Luciferase reporter assay//Western blotting//qRT-PCR	33968662
hsa-HPS5_0012	circHPS5(15,16).1	hsa-miR-4459	KIAA0513	Functional MTI	Immunohistochemistry (IHC)//qRT-PCR//Western blotting	33042405
hsa-HPS5_0012	circHPS5(15,16).1	hsa-miR-873-5p	SRCIN1	Functional MTI	Luciferase reporter assay//qRT-PCR//Western blot	26807196
hsa-HPS5_0012	circHPS5(15,16).1	hsa-miR-873-5p	TUSC3	Functional MTI	Luciferase reporter assay//Western blotting//qRT-PCR	32655319
hsa-HPS5_0012	circHPS5(15,16).1	hsa-miR-873-5p	GLI1	Functional MTI	Luciferase reporter assay//Western blotting//qRT-PCR	32010295
hsa-HPS5_0012	circHPS5(15,16).1	hsa-miR-873-5p	DLC1	Functional MTI	Luciferase reporter assay//Western blotting//qRT-PCR	33439397
hsa-MARK4_0007	circMARK4(RI,3,4).1	hsa-miR-1236-3p	KDR	Functional MTI	qRT-PCR//Western blot	22223733
hsa-MARK4_0007	circMARK4(RI,3,4).1	hsa-miR-1236-3p	FLT4	Functional MTI	Luciferase reporter assay//pSILAC//qRT-PCR//Western blot	22223733
hsa-MARK4_0007	circMARK4(RI,3,4).1	hsa-miR-1236-3p	ZEB1	Functional MTI	Luciferase reporter assay//qRT-PCR//Western blot	24573236
hsa-MARK4_0007	circMARK4(RI,3,4).1	hsa-miR-1236-3p	TCEAL1	Functional MTI	ChIP-seq//Flow//Immunofluorescence//qRT-PCR//Western blot	25447520
hsa-MARK4_0007	circMARK4(RI,3,4).1	hsa-miR-1236-3p	TLR2	Functional MTI	Immunoprecipitaion (IP)//qRT-PCR//Western blotting	32913496
hsa-MARK4_0007	circMARK4(RI,3,4).1	hsa-miR-1236-3p	WNT3A	Functional MTI	Luciferase reporter assay//Western blotting//Immunohistochemistry (IHC)//qRT-PCR//In situ hybridization//Flow cytometry	33133267
hsa-MARK4_0007	circMARK4(RI,3,4).1	hsa-miR-125a-3p	GPC4	Functional MTI	Luciferase reporter assay	22644326
hsa-MARK4_0007	circMARK4(RI,3,4).1	hsa-miR-125a-3p	RHOA	Functional MTI	Immunofluorescence//Luciferase reporter assay//qRT-PCR	23525486
hsa-MARK4_0007	circMARK4(RI,3,4).1	hsa-miR-125a-3p	FYN	Functional MTI	Luciferase reporter assay	23606749
hsa-MARK4_0007	circMARK4(RI,3,4).1	hsa-miR-125a-3p	PRDM1	Functional MTI	Chromatin immunoprecipitation//Microarray//qRT-PCR//Western blot	28052011
hsa-MARK4_0007	circMARK4(RI,3,4).1	hsa-miR-125a-3p	GIT1	Functional MTI	Luciferase reporter assay//qRT-PCR//Western blot	28101188
hsa-MARK4_0007	circMARK4(RI,3,4).1	hsa-miR-125a-3p	MTA1	Functional MTI	Luciferase reporter assay//qRT-PCR//Western blot	25998575
hsa-MARK4_0007	circMARK4(RI,3,4).1	hsa-miR-125a-3p	MTA1	Functional MTI	Luciferase reporter assay//qRT-PCR//Western blot	28088556
hsa-MARK4_0007	circMARK4(RI,3,4).1	hsa-miR-125a-3p	IL23R	Functional MTI	Flow//Luciferase reporter assay//qRT-PCR	25863684
hsa-MARK4_0007	circMARK4(RI,3,4).1	hsa-miR-125a-3p	RHOA	Functional MTI	Luciferase reporter assay//Microarray//qRT-PCR//Western blot	26148871
hsa-MARK4_0007	circMARK4(RI,3,4).1	hsa-miR-125a-3p	GAS7	Functional MTI	Luciferase reporter assay//qRT-PCR	32163190
hsa-MARK4_0007	circMARK4(RI,3,4).1	hsa-miR-125a-3p	SLC8A3	Functional MTI	Luciferase reporter assay//Microarray//Immunofluorescence//Immunocytochemistry (ICC)	32163190
hsa-MARK4_0007	circMARK4(RI,3,4).1	hsa-miR-125a-3p	GAS7	Functional MTI	Luciferase reporter assay//Microarray//Immunofluorescence//Immunocytochemistry (ICC)	32163190
hsa-MARK4_0007	circMARK4(RI,3,4).1	hsa-miR-125a-3p	DICER1	Functional MTI	Luciferase reporter assay//Western blotting//qRT-PCR	33158935
hsa-MARK4_0007	circMARK4(RI,3,4).1	hsa-miR-125a-3p	MTDH	Functional MTI	Luciferase reporter assay//Western blotting//qRT-PCR	31901156
hsa-MARK4_0007	circMARK4(RI,3,4).1	hsa-miR-125a-3p	HDAC1	Functional MTI	Luciferase reporter assay//Western blotting//Immunoprecipitaion (IP)//Immunohistochemistry (IHC)//qRT-PCR	33790607
hsa-MARK4_0007	circMARK4(RI,3,4).1	hsa-miR-125a-3p	ABCC6	Functional MTI	Luciferase reporter assay//Western blotting//qRT-PCR//Immunohistochemistry (IHC)//Immunofluorescence	36497052
hsa-MARK4_0007	circMARK4(RI,3,4).1	hsa-miR-125a-3p	TMBIM4	Functional MTI	Luciferase reporter assay//Western blotting//Flow cytometry	36173547
hsa-MARK4_0007	circMARK4(RI,3,4).1	hsa-miR-149-5p	SP1	Functional MTI	Luciferase reporter assay	22821729
hsa-MARK4_0007	circMARK4(RI,3,4).1	hsa-miR-149-5p	SP1	Functional MTI	Luciferase reporter assay	22819824
hsa-MARK4_0007	circMARK4(RI,3,4).1	hsa-miR-149-5p	FOXM1	Functional MTI	Luciferase reporter assay//Western blot	23762558
hsa-MARK4_0007	circMARK4(RI,3,4).1	hsa-miR-149-5p	ZBTB2	Functional MTI	Immunohistochemistry//Luciferase reporter assay//qRT-PCR//Western blot	23144691
hsa-MARK4_0007	circMARK4(RI,3,4).1	hsa-miR-149-5p	GIT1	Functional MTI	Immunofluorescence//Immunohistochemistry//Luciferase reporter assay//Microarray//qRT-PCR//Western blot	24608434
hsa-MARK4_0007	circMARK4(RI,3,4).1	hsa-miR-149-5p	FGFR1	Functional MTI	Luciferase reporter assay//qRT-PCR//Western blot	24463821
hsa-MARK4_0007	circMARK4(RI,3,4).1	hsa-miR-149-5p	GPC1	Functional MTI	Luciferase reporter assay//qRT-PCR//Western blot	24463821
hsa-MARK4_0007	circMARK4(RI,3,4).1	hsa-miR-149-5p	BBC3	Functional MTI	Immunofluorescence//Luciferase reporter assay//Northern blot//qRT-PCR//Western blot	23873935
hsa-MARK4_0007	circMARK4(RI,3,4).1	hsa-miR-149-5p	PTGER2	Functional MTI	ELISA//Luciferase reporter assay//qRT-PCR//Western blot	25916550
hsa-MARK4_0007	circMARK4(RI,3,4).1	hsa-miR-149-5p	IL6	Functional MTI	ELISA//Luciferase reporter assay//qRT-PCR//Western blot	25916550
hsa-MARK4_0007	circMARK4(RI,3,4).1	hsa-miR-149-5p	MYD88	Functional MTI	ELISA//qRT-PCR//Western blot	24375488
hsa-MARK4_0007	circMARK4(RI,3,4).1	hsa-miR-149-5p	FGF21	Functional MTI	Western blot	27061435
hsa-MARK4_0007	circMARK4(RI,3,4).1	hsa-miR-149-5p	MTHFR	Functional MTI	Immunoblot//Luciferase reporter assay//qRT-PCR//Western blot	28045918
hsa-MARK4_0007	circMARK4(RI,3,4).1	hsa-miR-149-5p	FOXM1	Functional MTI	Luciferase reporter assay//qRT-PCR//Western blot	27415661
hsa-MARK4_0007	circMARK4(RI,3,4).1	hsa-miR-149-5p	MYD88	Functional MTI	Luciferase reporter assay//Western blotting//qRT-PCR	31855318
hsa-MARK4_0007	circMARK4(RI,3,4).1	hsa-miR-149-5p	MMP9	Functional MTI	Luciferase reporter assay//qRT-PCR//Western blotting	31956374
hsa-MARK4_0007	circMARK4(RI,3,4).1	hsa-miR-149-5p	KAT8	Functional MTI	Luciferase reporter assay//Western blotting//qRT-PCR//ELISA	32973937
hsa-MARK4_0007	circMARK4(RI,3,4).1	hsa-miR-149-5p	DDX58	Functional MTI	Luciferase reporter assay//Western blotting//qRT-PCR	32232013
hsa-MARK4_0007	circMARK4(RI,3,4).1	hsa-miR-149-5p	RGS17	Functional MTI	Luciferase reporter assay//Western blotting//qRT-PCR	33790651
hsa-MARK4_0007	circMARK4(RI,3,4).1	hsa-miR-149-5p	FOXC1	Functional MTI	Luciferase reporter assay//qRT-PCR	34957298
hsa-MARK4_0007	circMARK4(RI,3,4).1	hsa-miR-149-5p	SP1	Functional MTI	Luciferase reporter assay//Western blotting//qRT-PCR//ChIP-seq//RNA pull down assay	37252969
hsa-MARK4_0007	circMARK4(RI,3,4).1	hsa-miR-149-5p	HNRNPA1	Functional MTI	Luciferase reporter assay//Western blotting//qRT-PCR//ChIP-seq//RNA pull down assay	37252969
hsa-MARK4_0007	circMARK4(RI,3,4).1	hsa-miR-185-5p	RHOA	Functional MTI	Luciferase reporter assay//qRT-PCR//Western blot	21186079
hsa-MARK4_0007	circMARK4(RI,3,4).1	hsa-miR-185-5p	CDC42	Functional MTI	Luciferase reporter assay//qRT-PCR//Western blot	21186079
hsa-MARK4_0007	circMARK4(RI,3,4).1	hsa-miR-185-5p	SIX1	Functional MTI	Luciferase reporter assay//qRT-PCR//Quantitative proteomic approach//Western blot	20603620
hsa-MARK4_0007	circMARK4(RI,3,4).1	hsa-miR-185-5p	NTRK3	Functional MTI	Luciferase reporter assay	21143953
hsa-MARK4_0007	circMARK4(RI,3,4).1	hsa-miR-185-5p	DNMT1	Functional MTI	Immunoprecipitaion//Luciferase reporter assay//Microarray//Quantitative proteomic approach//Western blot	21962230
hsa-MARK4_0007	circMARK4(RI,3,4).1	hsa-miR-185-5p	EPAS1	Functional MTI	Luciferase reporter assay//qRT-PCR	22745131
hsa-MARK4_0007	circMARK4(RI,3,4).1	hsa-miR-185-5p	AR	Functional MTI	Luciferase reporter assay	23417242
hsa-MARK4_0007	circMARK4(RI,3,4).1	hsa-miR-185-5p	SCARB1	Functional MTI	Luciferase reporter assay	23459944
hsa-MARK4_0007	circMARK4(RI,3,4).1	hsa-miR-185-5p	ATR	Functional MTI	Flow//Microarray//qRT-PCR//Western blot	23807228
hsa-MARK4_0007	circMARK4(RI,3,4).1	hsa-miR-185-5p	ARC	Functional MTI	Immunoprecipitaion//Luciferase reporter assay//qRT-PCR//Western blot	24763054
hsa-MARK4_0007	circMARK4(RI,3,4).1	hsa-miR-185-5p	DNMT1	Functional MTI	Flow//Immunoprecipitaion//qRT-PCR//Western blot	23846337
hsa-MARK4_0007	circMARK4(RI,3,4).1	hsa-miR-185-5p	EZH2	Functional MTI	Flow//Immunoprecipitaion//qRT-PCR//Western blot	23846337
hsa-MARK4_0007	circMARK4(RI,3,4).1	hsa-miR-185-5p	MZB1	Functional MTI	Luciferase reporter assay//qRT-PCR//Western blot	24014023
hsa-MARK4_0007	circMARK4(RI,3,4).1	hsa-miR-185-5p	MCM10	Functional MTI	Luciferase reporter assay//qRT-PCR//Western blot	24014023
hsa-MARK4_0007	circMARK4(RI,3,4).1	hsa-miR-185-5p	CAMK4	Functional MTI	Luciferase reporter assay//qRT-PCR//Western blot	24014023
hsa-MARK4_0007	circMARK4(RI,3,4).1	hsa-miR-185-5p	HMGA1	Functional MTI	Luciferase reporter assay//qRT-PCR//Western blot	24014023
hsa-MARK4_0007	circMARK4(RI,3,4).1	hsa-miR-185-5p	NFATC3	Functional MTI	Luciferase reporter assay//qRT-PCR//Western blot	24014023
hsa-MARK4_0007	circMARK4(RI,3,4).1	hsa-miR-185-5p	IGF1R	Functional MTI	Luciferase reporter assay//qRT-PCR//Western blot	24014023
hsa-MARK4_0007	circMARK4(RI,3,4).1	hsa-miR-185-5p	DUSP4	Functional MTI	Luciferase reporter assay//qRT-PCR//Western blot	24014023
hsa-MARK4_0007	circMARK4(RI,3,4).1	hsa-miR-185-5p	EPHB2	Functional MTI	ELISA//Flow//Luciferase reporter assay//qRT-PCR//Western blot	24803159
hsa-MARK4_0007	circMARK4(RI,3,4).1	hsa-miR-185-5p	AQP3	Functional MTI	Luciferase reporter assay//Western blot	24070899
hsa-MARK4_0007	circMARK4(RI,3,4).1	hsa-miR-185-5p	CASP14	Functional MTI	Luciferase reporter assay//Western blot	24070899
hsa-MARK4_0007	circMARK4(RI,3,4).1	hsa-miR-185-5p	ALOX12	Functional MTI	Luciferase reporter assay//Western blot	24070899
hsa-MARK4_0007	circMARK4(RI,3,4).1	hsa-miR-185-5p	SREBF1	Functional MTI	Luciferase reporter assay//qRT-PCR//Western blot	23951060
hsa-MARK4_0007	circMARK4(RI,3,4).1	hsa-miR-185-5p	SREBF2	Functional MTI	Luciferase reporter assay//qRT-PCR//Western blot	23951060
hsa-MARK4_0007	circMARK4(RI,3,4).1	hsa-miR-185-5p	DNMT1	Functional MTI	qRT-PCR//Luciferase reporter assay//Western blot	23318422
hsa-MARK4_0007	circMARK4(RI,3,4).1	hsa-miR-185-5p	STIM1	Functional MTI	Luciferase reporter assay	25531324
hsa-MARK4_0007	circMARK4(RI,3,4).1	hsa-miR-185-5p	SMAD7	Functional MTI	Luciferase reporter assay//qRT-PCR//Western blot	26390174
hsa-MARK4_0007	circMARK4(RI,3,4).1	hsa-miR-185-5p	TRIM29	Functional MTI	Luciferase reporter assay//qRT-PCR//Western blot	26191199
hsa-MARK4_0007	circMARK4(RI,3,4).1	hsa-miR-185-5p	SREBF2	Functional MTI	Luciferase reporter assay//qRT-PCR//Western blot	25914460
hsa-MARK4_0007	circMARK4(RI,3,4).1	hsa-miR-185-5p	RHOA	Functional MTI	qRT-PCR//Western blot	27250838
hsa-MARK4_0007	circMARK4(RI,3,4).1	hsa-miR-185-5p	NFATC3	Functional MTI	Luciferase reporter assay//qRT-PCR//Western blot	25767890
hsa-MARK4_0007	circMARK4(RI,3,4).1	hsa-miR-185-5p	POT1	Functional MTI	Luciferase reporter assay//Western blotting//Immunofluorescence//qRT-PCR//In situ hybridization	32687062
hsa-MARK4_0007	circMARK4(RI,3,4).1	hsa-miR-185-5p	NPHS2	Functional MTI	Luciferase reporter assay//Western blotting//Immunohistochemistry (IHC)//qRT-PCR	33977784
hsa-MARK4_0007	circMARK4(RI,3,4).1	hsa-miR-185-5p	NPHS2	Functional MTI	Luciferase reporter assay//Western blotting//Microarray//Immunoprecipitaion (IP)//Immunohistochemistry (IHC)//qRT-PCR	33977784
hsa-MARK4_0007	circMARK4(RI,3,4).1	hsa-miR-185-5p	STIM1	Functional MTI	Luciferase reporter assay//Western blotting//qRT-PCR	36677874
hsa-MARK4_0007	circMARK4(RI,3,4).1	hsa-miR-3187-3p	LINC01089	Functional MTI	Luciferase reporter assay//Western blotting//qRT-PCR	33269007
hsa-MARK4_0007	circMARK4(RI,3,4).1	hsa-miR-3187-3p	AHNAK	Functional MTI	Luciferase reporter assay//Western blotting//qRT-PCR	33269007
hsa-MARK4_0007	circMARK4(RI,3,4).1	hsa-miR-4260	NR3C2	Functional MTI	Luciferase reporter assay//Western blotting//Microarray//Immunoprecipitaion (IP)//qRT-PCR	32338183
hsa-MARK4_0007	circMARK4(RI,3,4).1	hsa-miR-433-3p	FGF20	Functional MTI	Luciferase reporter assay//Western blot	18252210
hsa-MARK4_0007	circMARK4(RI,3,4).1	hsa-miR-433-3p	GRB2	Functional MTI	Luciferase reporter assay//Western blot	19531230
hsa-MARK4_0007	circMARK4(RI,3,4).1	hsa-miR-433-3p	FGF20	Functional MTI	Luciferase reporter assay	18252210
hsa-MARK4_0007	circMARK4(RI,3,4).1	hsa-miR-433-3p	RUNX2	Functional MTI	Luciferase reporter assay	23353875
hsa-MARK4_0007	circMARK4(RI,3,4).1	hsa-miR-433-3p	CFTR	Functional MTI	Luciferase reporter assay	23555973
hsa-MARK4_0007	circMARK4(RI,3,4).1	hsa-miR-433-3p	KRAS	Functional MTI	Luciferase reporter assay//qRT-PCR//Western blot	23880861
hsa-MARK4_0007	circMARK4(RI,3,4).1	hsa-miR-433-3p	AZIN1	Functional MTI	ChIP-seq//Immunohistochemistry//In situ hybridization//Luciferase reporter assay//qRT-PCR//Western blot	23868013
hsa-MARK4_0007	circMARK4(RI,3,4).1	hsa-miR-433-3p	TYMS	Functional MTI	Luciferase reporter assay//qRT-PCR//Western blot	23915286
hsa-MARK4_0007	circMARK4(RI,3,4).1	hsa-miR-433-3p	MET	Functional MTI	Luciferase reporter assay	26844702
hsa-MARK4_0007	circMARK4(RI,3,4).1	hsa-miR-433-3p	CREB1	Functional MTI	Luciferase reporter assay	26844702
hsa-MARK4_0007	circMARK4(RI,3,4).1	hsa-miR-433-3p	HIF1A	Functional MTI	Luciferase reporter assay//qRT-PCR//Western blot	27815672
hsa-MARK4_0007	circMARK4(RI,3,4).1	hsa-miR-433-3p	CREB1	Functional MTI	Luciferase reporter assay//Western blotting//qRT-PCR	34004029
hsa-MARK4_0007	circMARK4(RI,3,4).1	hsa-miR-4651	FOXP4	Functional MTI	Western blotting//qRT-PCR//Flow cytometry	32436934
hsa-MARK4_0007	circMARK4(RI,3,4).1	hsa-miR-4722-5p	SNCG	Functional MTI	Luciferase reporter assay//qRT-PCR//Western blot	24040069
hsa-MARK4_0007	circMARK4(RI,3,4).1	hsa-miR-4731-5p	PAICS	Functional MTI	Luciferase reporter assay//Western blotting//Microarray	35379785
hsa-MARK4_0007	circMARK4(RI,3,4).1	hsa-miR-4731-5p	RPLP0	Functional MTI	Luciferase reporter assay//Western blotting//qRT-PCR	35342398
hsa-MARK4_0007	circMARK4(RI,3,4).1	hsa-miR-501-5p	LAMTOR5	Functional MTI	Luciferase reporter assay//qRT-PCR//Western blot	23266610
hsa-MARK4_0007	circMARK4(RI,3,4).1	hsa-miR-501-5p	SMAD3	Functional MTI	Microarray//qRT-PCR//Western blotting	33968296
hsa-MARK4_0007	circMARK4(RI,3,4).1	hsa-miR-5572	SLC30A3	Functional MTI	Luciferase reporter assay//Western blotting//Microarray//qRT-PCR	32599739
hsa-MARK4_0007	circMARK4(RI,3,4).1	hsa-miR-608	CDC42	Functional MTI	Immunohistochemistry//Luciferase reporter assay//Western blot	21149267
hsa-MARK4_0007	circMARK4(RI,3,4).1	hsa-miR-608	CD44	Functional MTI	Immunohistochemistry//Luciferase reporter assay//Western blot	21149267
hsa-MARK4_0007	circMARK4(RI,3,4).1	hsa-miR-608	FBXO32	Functional MTI	Luciferase reporter assay//Microarray//qRT-PCR	23796562
hsa-MARK4_0007	circMARK4(RI,3,4).1	hsa-miR-608	NAA10	Functional MTI	Luciferase reporter assay//qRT-PCR//Western blot	26646451
hsa-MARK4_0007	circMARK4(RI,3,4).1	hsa-miR-608	NOTCH1	Functional MTI	Luciferase reporter assay//qRT-PCR//Western blotting	32494206
hsa-MARK4_0007	circMARK4(RI,3,4).1	hsa-miR-608	NOTCH2	Functional MTI	Luciferase reporter assay//qRT-PCR//Western blotting	32494206
hsa-MARK4_0007	circMARK4(RI,3,4).1	hsa-miR-608	TFAP4	Functional MTI	Luciferase reporter assay//Western blotting//qRT-PCR	31552102
hsa-MARK4_0007	circMARK4(RI,3,4).1	hsa-miR-608	BRD4	Functional MTI	Luciferase reporter assay//Western blotting//qRT-PCR	31621555
hsa-MARK4_0007	circMARK4(RI,3,4).1	hsa-miR-608	BRD4	Functional MTI	Western blotting//Microarray//qRT-PCR//Flow cytometry	32002032
hsa-MARK4_0007	circMARK4(RI,3,4).1	hsa-miR-661	MCL1	Functional MTI	Luciferase reporter assay//Western blot	20829195
hsa-MARK4_0007	circMARK4(RI,3,4).1	hsa-miR-661	MTA1	Functional MTI	Luciferase reporter assay//Western blot	19584269
hsa-MARK4_0007	circMARK4(RI,3,4).1	hsa-miR-661	MGMT	Functional MTI	Luciferase reporter assay	23340988
hsa-MARK4_0007	circMARK4(RI,3,4).1	hsa-miR-661	MDM2	Functional MTI	qRT-PCR//Western blot	24141721
hsa-MARK4_0007	circMARK4(RI,3,4).1	hsa-miR-661	MDM4	Functional MTI	qRT-PCR//Western blot	24141721
hsa-MARK4_0007	circMARK4(RI,3,4).1	hsa-miR-661	RAB3D	Functional MTI	Luciferase reporter assay//qRT-PCR//Western blotting	32154171
hsa-MARK4_0007	circMARK4(RI,3,4).1	hsa-miR-663b	IGF2	Functional MTI	Luciferase reporter assay//qRT-PCR//Western blot	27895308
hsa-MARK4_0007	circMARK4(RI,3,4).1	hsa-miR-663b	BCL2L1	Functional MTI	ELISA//Flow cytometry//Luciferase reporter assay//qRT-PCR//Western blotting	32346421
hsa-MARK4_0007	circMARK4(RI,3,4).1	hsa-miR-663b	VCL	Functional MTI	Luciferase reporter assay//Western blotting//qRT-PCR	34923985
hsa-MARK4_0007	circMARK4(RI,3,4).1	hsa-miR-6747-5p	GREM1	Functional MTI	Luciferase reporter assay	32597574
hsa-MARK4_0007	circMARK4(RI,3,4).1	hsa-miR-7-5p	IRS2	Functional MTI	Reporter assay//Western blot	18483236
hsa-MARK4_0007	circMARK4(RI,3,4).1	hsa-miR-7-5p	IRS1	Functional MTI	Western blot	18483236
hsa-MARK4_0007	circMARK4(RI,3,4).1	hsa-miR-7-5p	EGFR	Functional MTI	real-time RT-PCR//Reporter assay//Western blot	18483236
hsa-MARK4_0007	circMARK4(RI,3,4).1	hsa-miR-7-5p	EGFR	Functional MTI	Luciferase reporter assay	18483236
hsa-MARK4_0007	circMARK4(RI,3,4).1	hsa-miR-7-5p	EGFR	Functional MTI	Western blot	18483236
hsa-MARK4_0007	circMARK4(RI,3,4).1	hsa-miR-7-5p	SNCA	Functional MTI	qRT-PCR//Luciferase reporter assay//Western blot	19628698
hsa-MARK4_0007	circMARK4(RI,3,4).1	hsa-miR-7-5p	HELLS	Functional MTI	Luciferase reporter assay	18823940
hsa-MARK4_0007	circMARK4(RI,3,4).1	hsa-miR-7-5p	SRSF1	Functional MTI	qRT-PCR//Luciferase reporter assay//Western blot//Northern blot	20385090
hsa-MARK4_0007	circMARK4(RI,3,4).1	hsa-miR-7-5p	SNCA	Functional MTI	Luciferase reporter assay	19628698
hsa-MARK4_0007	circMARK4(RI,3,4).1	hsa-miR-7-5p	EGFR	Functional MTI	Luciferase reporter assay	19033458
hsa-MARK4_0007	circMARK4(RI,3,4).1	hsa-miR-7-5p	EGFR	Functional MTI	Luciferase reporter assay	19029026
hsa-MARK4_0007	circMARK4(RI,3,4).1	hsa-miR-7-5p	ABCC1	Functional MTI	Luciferase reporter assay//Western blot	20099276
hsa-MARK4_0007	circMARK4(RI,3,4).1	hsa-miR-7-5p	SNCA	Functional MTI	Immunocytochemistry//Luciferase reporter assay//qRT-PCR//Western blot	20106983
hsa-MARK4_0007	circMARK4(RI,3,4).1	hsa-miR-7-5p	PAK1	Functional MTI	Luciferase reporter assay//Western blot	18922890
hsa-MARK4_0007	circMARK4(RI,3,4).1	hsa-miR-7-5p	IGF1R	Functional MTI	Flow//qRT-PCR//Western blot	20819078
hsa-MARK4_0007	circMARK4(RI,3,4).1	hsa-miR-7-5p	SLC7A5	Functional MTI	Immunofluorescence//Luciferase reporter assay//qRT-PCR//Western blot//Immunoprecipitation	19892711
hsa-MARK4_0007	circMARK4(RI,3,4).1	hsa-miR-7-5p	RAF1	Functional MTI	Luciferase reporter assay//Microarray//qRT-PCR//Western blot	19073608
hsa-MARK4_0007	circMARK4(RI,3,4).1	hsa-miR-7-5p	EGFR	Functional MTI	Luciferase reporter assay//qRT-PCR//Western blot	19073608
hsa-MARK4_0007	circMARK4(RI,3,4).1	hsa-miR-7-5p	EGFR	Functional MTI	Luciferase reporter assay//Microarray//Western blot	20864407
hsa-MARK4_0007	circMARK4(RI,3,4).1	hsa-miR-7-5p	PIK3CD	Functional MTI	Luciferase reporter assay	22234835
hsa-MARK4_0007	circMARK4(RI,3,4).1	hsa-miR-7-5p	HOXB3	Functional MTI	Luciferase reporter assay	22705304
hsa-MARK4_0007	circMARK4(RI,3,4).1	hsa-miR-7-5p	HOXB5	Functional MTI	Immunohistochemistry//Luciferase reporter assay//qRT-PCR//Western blot	22768238
hsa-MARK4_0007	circMARK4(RI,3,4).1	hsa-miR-7-5p	BCL2	Functional MTI	GFP reporter assay//Luciferase reporter assay//qRT-PCR//Western blot	21750649
hsa-MARK4_0007	circMARK4(RI,3,4).1	hsa-miR-7-5p	BCL2	Functional MTI	Reporter assay;Western blot;qRT-PCR;Other	21750649
hsa-MARK4_0007	circMARK4(RI,3,4).1	hsa-miR-7-5p	IRS2	Functional MTI	Reporter assay;Western blot	18483236
hsa-MARK4_0007	circMARK4(RI,3,4).1	hsa-miR-7-5p	EGFR	Functional MTI	Reporter assay;Western blot;qRT-PCR;Other	18483236
hsa-MARK4_0007	circMARK4(RI,3,4).1	hsa-miR-7-5p	EGFR	Functional MTI	Reporter assay;Western blot;qRT-PCR;Microarray;Other	19073608
hsa-MARK4_0007	circMARK4(RI,3,4).1	hsa-miR-7-5p	IGF1R	Functional MTI	Luciferase reporter assay	22614005
hsa-MARK4_0007	circMARK4(RI,3,4).1	hsa-miR-7-5p	EGFR	Functional MTI	Western blot	22853714
hsa-MARK4_0007	circMARK4(RI,3,4).1	hsa-miR-7-5p	YY1	Functional MTI	Luciferase reporter assay//Western blot	23208495
hsa-MARK4_0007	circMARK4(RI,3,4).1	hsa-miR-7-5p	EGFR	Functional MTI	Immunohistochemistry//In situ hybridization//qRT-PCR//Western blot	24816687
hsa-MARK4_0007	circMARK4(RI,3,4).1	hsa-miR-7-5p	EGFR	Functional MTI	Luciferase reporter assay//Microarray//qRT-PCR//Western blot	23115635
hsa-MARK4_0007	circMARK4(RI,3,4).1	hsa-miR-7-5p	PIK3R3	Functional MTI	ELISA//Luciferase reporter assay//qRT-PCR//Western blot	23135998
hsa-MARK4_0007	circMARK4(RI,3,4).1	hsa-miR-7-5p	EGFR	Functional MTI	Luciferase reporter assay//Microarray//qRT-PCR//Western blot	24573489
hsa-MARK4_0007	circMARK4(RI,3,4).1	hsa-miR-7-5p	XRCC2	Functional MTI	Luciferase reporter assay//qRT-PCR//Western blot	24570594
hsa-MARK4_0007	circMARK4(RI,3,4).1	hsa-miR-7-5p	EGFR	Functional MTI	Luciferase reporter assay	23319046
hsa-MARK4_0007	circMARK4(RI,3,4).1	hsa-miR-7-5p	KLF4	Functional MTI	Immunoblot//Luciferase reporter assay//qRT-PCR	23384942
hsa-MARK4_0007	circMARK4(RI,3,4).1	hsa-miR-7-5p	XIAP	Functional MTI	qRT-PCR//Western blot	23742934
hsa-MARK4_0007	circMARK4(RI,3,4).1	hsa-miR-7-5p	EGFR	Functional MTI	Flow//qRT-PCR//Western blot	24134702
hsa-MARK4_0007	circMARK4(RI,3,4).1	hsa-miR-7-5p	TET2	Functional MTI	Luciferase reporter assay	24120864
hsa-MARK4_0007	circMARK4(RI,3,4).1	hsa-miR-7-5p	PAX6	Functional MTI	Luciferase reporter assay//Western blot//	25089088
hsa-MARK4_0007	circMARK4(RI,3,4).1	hsa-miR-7-5p	RELA	Functional MTI	qRT-PCR//Western blot	25232110
hsa-MARK4_0007	circMARK4(RI,3,4).1	hsa-miR-7-5p	PIK3CG	Functional MTI	Luciferase reporter assay//Western blot	24603851
hsa-MARK4_0007	circMARK4(RI,3,4).1	hsa-miR-7-5p	RAF1	Functional MTI	Luciferase reporter assay//Western blot	24603851
hsa-MARK4_0007	circMARK4(RI,3,4).1	hsa-miR-7-5p	KLF4	Functional MTI	Luciferase reporter assay//qRT-PCR//Western blot	24200387
hsa-MARK4_0007	circMARK4(RI,3,4).1	hsa-miR-7-5p	PAX6	Functional MTI	Luciferase reporter assay	24185687
hsa-MARK4_0007	circMARK4(RI,3,4).1	hsa-miR-7-5p	PSME3	Functional MTI	FACS//Immunohistochemistry//Luciferase reporter assay//Microarray//qRT-PCR//Western blot	24281414
hsa-MARK4_0007	circMARK4(RI,3,4).1	hsa-miR-7-5p	CUL5	Functional MTI	Flow//GFP reporter assay//qRT-PCR//Western blot	24339204
hsa-MARK4_0007	circMARK4(RI,3,4).1	hsa-miR-7-5p	CCNE1	Functional MTI	Flow//Luciferase reporter assay//qRT-PCR//Western blot	24370822
hsa-MARK4_0007	circMARK4(RI,3,4).1	hsa-miR-7-5p	EGFR	Functional MTI	Luciferase reporter assay//qRT-PCR//Western blot	25475098
hsa-MARK4_0007	circMARK4(RI,3,4).1	hsa-miR-7-5p	VDAC1	Functional MTI	Luciferase reporter assay	26801612
hsa-MARK4_0007	circMARK4(RI,3,4).1	hsa-miR-7-5p	SERPINB5	Functional MTI	Immunoprecipitaion//Luciferase reporter assay//Microarray//qRT-PCR//Western blot	26296971
hsa-MARK4_0007	circMARK4(RI,3,4).1	hsa-miR-7-5p	RELA	Functional MTI	ChIP-seq//Immunofluorescence//Immunohistochemistry//In situ hybridization//Luciferase reporter assay//Northern blot//qRT-PCR//Western blot	26261179
hsa-MARK4_0007	circMARK4(RI,3,4).1	hsa-miR-7-5p	FOS	Functional MTI	ChIP-seq//Immunofluorescence//Immunohistochemistry//In situ hybridization//Luciferase reporter assay//Northern blot//qRT-PCR//Western blot	26261179
hsa-MARK4_0007	circMARK4(RI,3,4).1	hsa-miR-7-5p	BAX	Functional MTI	Luciferase reporter assay	27158385
hsa-MARK4_0007	circMARK4(RI,3,4).1	hsa-miR-7-5p	SIRT2	Functional MTI	Luciferase reporter assay	27158385
hsa-MARK4_0007	circMARK4(RI,3,4).1	hsa-miR-7-5p	PAX6	Functional MTI	Luciferase reporter assay//Western blot	26135959
hsa-MARK4_0007	circMARK4(RI,3,4).1	hsa-miR-7-5p	REL	Functional MTI	Luciferase reporter assay//qRT-PCR//Western blot	27203220
hsa-MARK4_0007	circMARK4(RI,3,4).1	hsa-miR-7-5p	KLF4	Functional MTI	Luciferase reporter assay//qRT-PCR//Western blot	27431648
hsa-MARK4_0007	circMARK4(RI,3,4).1	hsa-miR-7-5p	PTK2	Functional MTI	Luciferase reporter assay//qRT-PCR//Western blot	27764812
hsa-MARK4_0007	circMARK4(RI,3,4).1	hsa-miR-7-5p	GDF5	Functional MTI	Luciferase reporter assay//qRT-PCR//Western blot	27583982
hsa-MARK4_0007	circMARK4(RI,3,4).1	hsa-miR-7-5p	KEAP1	Functional MTI	Luciferase reporter assay//qRT-PCR//Western blot	26453926
hsa-MARK4_0007	circMARK4(RI,3,4).1	hsa-miR-7-5p	RELA	Functional MTI	qRT-PCR//Western blot	25814668
hsa-MARK4_0007	circMARK4(RI,3,4).1	hsa-miR-7-5p	SMARCD1	Functional MTI	Luciferase reporter assay	26542803
hsa-MARK4_0007	circMARK4(RI,3,4).1	hsa-miR-7-5p	SMARCD1	Functional MTI	Luciferase reporter assay//qRT-PCR//Western blot	26542803
hsa-MARK4_0007	circMARK4(RI,3,4).1	hsa-miR-7-5p	CCNE1	Functional MTI	qRT-PCR//Western blot	27391479
hsa-MARK4_0007	circMARK4(RI,3,4).1	hsa-miR-7-5p	PIK3CD	Functional MTI	qRT-PCR//Western blot	27391479
hsa-MARK4_0007	circMARK4(RI,3,4).1	hsa-miR-7-5p	NDUFA4	Functional MTI	Western blot	28325285
hsa-MARK4_0007	circMARK4(RI,3,4).1	hsa-miR-7-5p	NDUFA4	Functional MTI	Immunohistochemistry//Luciferase reporter assay//qRT-PCR//Western blot	28325285
hsa-MARK4_0007	circMARK4(RI,3,4).1	hsa-miR-7-5p	SERPINB5	Functional MTI	ChIP-seq//Immunohistochemistry//Luciferase reporter assay//qRT-PCR//Western blot	27409165
hsa-MARK4_0007	circMARK4(RI,3,4).1	hsa-miR-7-5p	ILF3	Functional MTI	Microarray//Northern blot//qRT-PCR//Western blot	27519414
hsa-MARK4_0007	circMARK4(RI,3,4).1	hsa-miR-7-5p	BCL2	Functional MTI	qRT-PCR//Western blot	26464649
hsa-MARK4_0007	circMARK4(RI,3,4).1	hsa-miR-7-5p	PTK2	Functional MTI	Luciferase reporter assay	25785020
hsa-MARK4_0007	circMARK4(RI,3,4).1	hsa-miR-7-5p	KLF4	Functional MTI	Luciferase reporter assay	26172296
hsa-MARK4_0007	circMARK4(RI,3,4).1	hsa-miR-7-5p	KLF4	Functional MTI	Luciferase reporter assay//qRT-PCR//Western blot	28239300
hsa-MARK4_0007	circMARK4(RI,3,4).1	hsa-miR-7-5p	MSH3	Functional MTI	Immunohistochemistry//Luciferase reporter assay//qRT-PCR	26108539
hsa-MARK4_0007	circMARK4(RI,3,4).1	hsa-miR-7-5p	ABCC1	Functional MTI	Immunohistochemistry//Luciferase reporter assay//qRT-PCR	26108539
hsa-MARK4_0007	circMARK4(RI,3,4).1	hsa-miR-7-5p	PAK1	Functional MTI	Luciferase reporter assay//qRT-PCR//Western blot	27430434
hsa-MARK4_0007	circMARK4(RI,3,4).1	hsa-miR-7-5p	AR	Functional MTI	Immunoprecipitaion (IP)//Luciferase reporter assay//qRT-PCR//Western blotting	33118329
hsa-MARK4_0007	circMARK4(RI,3,4).1	hsa-miR-7-5p	NOTCH4	Functional MTI	Immunoprecipitaion (IP)//Luciferase reporter assay//qRT-PCR//Western blotting	33118329
hsa-MARK4_0007	circMARK4(RI,3,4).1	hsa-miR-7-5p	SRSF1	Functional MTI	Immunofluorescence//Luciferase reporter assay//RNA-seq//qRT-PCR	33565360
hsa-MARK4_0007	circMARK4(RI,3,4).1	hsa-miR-7-5p	PLP2	Functional MTI	Immunofluorescence//RNA-seq//qRT-PCR//Western blotting	33859750
hsa-MARK4_0007	circMARK4(RI,3,4).1	hsa-miR-7-5p	SP1	Functional MTI	ChIP-seq//Immunofluorescence//Luciferase reporter assay//qRT-PCR//Western blotting	32402941
hsa-MARK4_0007	circMARK4(RI,3,4).1	hsa-miR-7-5p	CKAP4	Functional MTI	Luciferase reporter assay//qRT-PCR//Western blotting	32346440
hsa-MARK4_0007	circMARK4(RI,3,4).1	hsa-miR-7-5p	TGFB2	Functional MTI	Luciferase reporter assay//qRT-PCR//RNA-seq//Western blotting	33100909
hsa-MARK4_0007	circMARK4(RI,3,4).1	hsa-miR-7-5p	DIS3L2	Functional MTI	Western blotting//Northern blotting//Immunoprecipitaion (IP)//RNA-seq	32488030
hsa-MARK4_0007	circMARK4(RI,3,4).1	hsa-miR-7-5p	LINC00240	Functional MTI	Luciferase reporter assay//Western blotting//qRT-PCR	33422052
hsa-MARK4_0007	circMARK4(RI,3,4).1	hsa-miR-7-5p	DMPK	Functional MTI	Western blotting//Immunofluorescence//qRT-PCR	31855836
hsa-MARK4_0007	circMARK4(RI,3,4).1	hsa-miR-7-5p	RAPGEF3	Functional MTI	Luciferase reporter assay//Western blotting//qRT-PCR	33553184
hsa-MARK4_0007	circMARK4(RI,3,4).1	hsa-miR-7-5p	ARRB1	Functional MTI	Luciferase reporter assay//Western blotting	32640511
hsa-MARK4_0007	circMARK4(RI,3,4).1	hsa-miR-7-5p	ZSWIM8	Functional MTI	Western blotting//Northern blotting//Immunoprecipitaion (IP)//RNA-seq//qRT-PCR	33184234
hsa-MARK4_0007	circMARK4(RI,3,4).1	hsa-miR-7-5p	PTK2	Functional MTI	Luciferase reporter assay//Western blotting//qRT-PCR	31522588
hsa-MARK4_0007	circMARK4(RI,3,4).1	hsa-miR-7-5p	EGFR	Functional MTI	Western blotting//qRT-PCR	32592373
hsa-MARK4_0007	circMARK4(RI,3,4).1	hsa-miR-7-5p	CAPZA1	Functional MTI	Luciferase reporter assay//qRT-PCR	31875904
hsa-MARK4_0007	circMARK4(RI,3,4).1	hsa-miR-7-5p	SP1	Functional MTI	Luciferase reporter assay	37232358
hsa-MARK4_0007	circMARK4(RI,3,4).1	hsa-miR-7-5p	MTOR	Functional MTI	Luciferase reporter assay//Western blotting//qRT-PCR	37745037
hsa-MARK4_0007	circMARK4(RI,3,4).1	hsa-miR-7-5p	TGFB2	Functional MTI	Luciferase reporter assay//Western blotting//qRT-PCR	35251919
hsa-MARK4_0007	circMARK4(RI,3,4).1	hsa-miR-7-5p	CDK4	Functional MTI	Luciferase reporter assay//Western blotting//qRT-PCR//in vitro cullelar assays//RNA pull down assay	34719318
hsa-MARK4_0007	circMARK4(RI,3,4).1	hsa-miR-7-5p	OSBPL11	Functional MTI	Luciferase reporter assay//Western blotting//qRT-PCR	35012554
hsa-MARK4_0007	circMARK4(RI,3,4).1	hsa-miR-7-5p	AMBRA1	Functional MTI	Luciferase reporter assay//Western blotting//qRT-PCR	38393538
hsa-MARK4_0007	circMARK4(RI,3,4).1	hsa-miR-7-5p	RELA	Functional MTI	Luciferase reporter assay//Western blotting//qRT-PCR//Immunohistochemistry (IHC)//Flow cytometry	35510522
hsa-ACVR2A_0001	circACVR2A(2,3,4).1	hsa-miR-1203	PPID	Functional MTI	Luciferase reporter assay//Western blotting//qRT-PCR	32041924
hsa-ACVR2A_0001	circACVR2A(2,3,4).1	hsa-miR-1273f	MDM2	Functional MTI	Luciferase reporter assay//Western blotting//RNA-seq//qRT-PCR	33612481
hsa-ACVR2A_0001	circACVR2A(2,3,4).1	hsa-miR-145-5p	MYC	Functional MTI	qRT-PCR//Luciferase reporter assay//Western blot	19202062
hsa-ACVR2A_0001	circACVR2A(2,3,4).1	hsa-miR-145-5p	CLINT1	Functional MTI	qRT-PCR//Luciferase reporter assay//Microarray	19915607
hsa-ACVR2A_0001	circACVR2A(2,3,4).1	hsa-miR-145-5p	PPP3CA	Functional MTI	qRT-PCR//Luciferase reporter assay//Microarray	19915607
hsa-ACVR2A_0001	circACVR2A(2,3,4).1	hsa-miR-145-5p	CBFB	Functional MTI	qRT-PCR//Luciferase reporter assay//Microarray	19915607
hsa-ACVR2A_0001	circACVR2A(2,3,4).1	hsa-miR-145-5p	YES1	Functional MTI	qRT-PCR//Luciferase reporter assay//Western blot//Microarray	20098684
hsa-ACVR2A_0001	circACVR2A(2,3,4).1	hsa-miR-145-5p	STAT1	Functional MTI	qRT-PCR//Luciferase reporter assay//Western blot//Microarray	20098684
hsa-ACVR2A_0001	circACVR2A(2,3,4).1	hsa-miR-145-5p	BNIP3	Functional MTI	Luciferase reporter assay//qRT-PCR//Western blot	20332243
hsa-ACVR2A_0001	circACVR2A(2,3,4).1	hsa-miR-145-5p	MYO6	Functional MTI	qRT-PCR//Luciferase reporter assay//Western blot	20353999
hsa-ACVR2A_0001	circACVR2A(2,3,4).1	hsa-miR-145-5p	FLI1	Functional MTI	qRT-PCR//Luciferase reporter assay//Western blot	20382729
hsa-ACVR2A_0001	circACVR2A(2,3,4).1	hsa-miR-145-5p	MUC1	Functional MTI	Review//Luciferase reporter assay//Western blot	20407606
hsa-ACVR2A_0001	circACVR2A(2,3,4).1	hsa-miR-145-5p	BNIP3	Functional MTI	Luciferase reporter assay	20332243
hsa-ACVR2A_0001	circACVR2A(2,3,4).1	hsa-miR-145-5p	FSCN1	Functional MTI	Luciferase reporter assay//qRT-PCR//Western blot	20160723
hsa-ACVR2A_0001	circACVR2A(2,3,4).1	hsa-miR-145-5p	IFNB1	Functional MTI	ELISA//Luciferase reporter assay//qRT-PCR	20130213
hsa-ACVR2A_0001	circACVR2A(2,3,4).1	hsa-miR-145-5p	MUC1	Functional MTI	Immunohistochemistry//Luciferase reporter assay//qRT-PCR//Western blot	19996288
hsa-ACVR2A_0001	circACVR2A(2,3,4).1	hsa-miR-145-5p	TIRAP	Functional MTI	Immunoprecipitaion//Western blot//Communoprecipitaion	19898489
hsa-ACVR2A_0001	circACVR2A(2,3,4).1	hsa-miR-145-5p	FLI1	Functional MTI	Luciferase reporter assay//Northern blot//qRT-PCR//Western blot	20737575
hsa-ACVR2A_0001	circACVR2A(2,3,4).1	hsa-miR-145-5p	IRS1	Functional MTI	Luciferase reporter assay//Northern blot//qRT-PCR//Western blot	17827156
hsa-ACVR2A_0001	circACVR2A(2,3,4).1	hsa-miR-145-5p	IRS1	Functional MTI	qRT-PCR//Western blot	19391107
hsa-ACVR2A_0001	circACVR2A(2,3,4).1	hsa-miR-145-5p	IGF1R	Functional MTI	qRT-PCR//Western blot	19391107
hsa-ACVR2A_0001	circACVR2A(2,3,4).1	hsa-miR-145-5p	POU5F1	Functional MTI	FACS//Flow//GFP reporter assay//In situ hybridization//Luciferase reporter assay//qRT-PCR	19409607
hsa-ACVR2A_0001	circACVR2A(2,3,4).1	hsa-miR-145-5p	SOX2	Functional MTI	FACS//Flow//GFP reporter assay//In situ hybridization//Luciferase reporter assay//qRT-PCR	19409607
hsa-ACVR2A_0001	circACVR2A(2,3,4).1	hsa-miR-145-5p	KLF4	Functional MTI	FACS//Flow//GFP reporter assay//In situ hybridization//Luciferase reporter assay//qRT-PCR	19409607
hsa-ACVR2A_0001	circACVR2A(2,3,4).1	hsa-miR-145-5p	FLI1	Functional MTI	Luciferase reporter assay//Western blot	21217773
hsa-ACVR2A_0001	circACVR2A(2,3,4).1	hsa-miR-145-5p	ROBO2	Functional MTI	In situ hybridization//Luciferase reporter assay//qRT-PCR//western blot	21276775
hsa-ACVR2A_0001	circACVR2A(2,3,4).1	hsa-miR-145-5p	SRGAP1	Functional MTI	In situ hybridization//Luciferase reporter assay//qRT-PCR//western blot	21276775
hsa-ACVR2A_0001	circACVR2A(2,3,4).1	hsa-miR-145-5p	MYC	Functional MTI	Luciferase reporter assay//qRT-PCR//Western blot	21092188
hsa-ACVR2A_0001	circACVR2A(2,3,4).1	hsa-miR-145-5p	EIF4E	Functional MTI	Luciferase reporter assay//qRT-PCR//Western blot	21092188
hsa-ACVR2A_0001	circACVR2A(2,3,4).1	hsa-miR-145-5p	CDK4	Functional MTI	Luciferase reporter assay//qRT-PCR//Western blot	21092188
hsa-ACVR2A_0001	circACVR2A(2,3,4).1	hsa-miR-145-5p	VEGFA	Functional MTI	Luciferase reporter assay//qRT-PCR//Western blot	22472569
hsa-ACVR2A_0001	circACVR2A(2,3,4).1	hsa-miR-145-5p	SERPINE1	Functional MTI	Immunoblot//Luciferase reporter assay//qRT-PCR//Western blot	22108519
hsa-ACVR2A_0001	circACVR2A(2,3,4).1	hsa-miR-145-5p	IRS1	Functional MTI	Luciferase reporter assay	22431718
hsa-ACVR2A_0001	circACVR2A(2,3,4).1	hsa-miR-145-5p	IRS2	Functional MTI	Luciferase reporter assay	22431718
hsa-ACVR2A_0001	circACVR2A(2,3,4).1	hsa-miR-145-5p	ITGB8	Functional MTI	Immunofluorescence//Luciferase reporter assay//qRT-PCR	21701675
hsa-ACVR2A_0001	circACVR2A(2,3,4).1	hsa-miR-145-5p	FSCN1	Functional MTI	Luciferase reporter assay//Microarray//qRT-PCR//Western blot	21351259
hsa-ACVR2A_0001	circACVR2A(2,3,4).1	hsa-miR-145-5p	ITGB8	Functional MTI	GFP reporter assay//Immunofluorescence//In situ hybridization//Luciferase reporter assay//Microarray//qRT-PCR//Western blot	21701675
hsa-ACVR2A_0001	circACVR2A(2,3,4).1	hsa-miR-145-5p	FSCN1	Functional MTI	Luciferase reporter assay//qRT-PCR//Western blot	21351259
hsa-ACVR2A_0001	circACVR2A(2,3,4).1	hsa-miR-145-5p	SWAP70	Functional MTI	Luciferase reporter assay	21360565
hsa-ACVR2A_0001	circACVR2A(2,3,4).1	hsa-miR-145-5p	ESR1	Functional MTI	Luciferase reporter assay	19730444
hsa-ACVR2A_0001	circACVR2A(2,3,4).1	hsa-miR-145-5p	FSCN1	Functional MTI	Luciferase reporter assay	21258769
[truncated: 1,635 more rows]
